# Supplementary material for: Global absolute quantification reveals tight regulation of protein expression in single Xenopus eggs
Source: Nucleic Acids Res. 2014 Jul 23;42(15):9880–91. doi: 10.1093/nar/gku661 (PMC4150773; doi:10.1093/nar/gku661)
Supplement: SUPPLEMENTARY DATA [file supp_gku661_nar-01175-h-2014-File008.xlsx]

## Sheet: In-House_Database
Table S1
Comparison of MaxQuant results searching against the Xenbase and our in-house database
		Xenbase	in-house database
	MS/MS identification (%)	35.96	39.25
	Identified peptides (#)	46034	56399
	Identified proteins (#)	4656	5942

## Sheet: Database_Generation
Table S1, related to the material & methods section on database generation
The used data types and their source to generate the protein fasta database
Data type	Source	File	Mapping
Xenla_6.0 JGI Gene Models	Xenbase1	Xenla6.0/Xenla_6.0_JGI_Gene_Models.fasta.tgz	gmap
XlaevisJGIv1.5.primaryTrs	Xenbase1	Xenla7.1/Xenla_7.1_JGI_Trs.tgz	N/A
XlaevisJGIv1.5.altTrs	Xenbase1	Xenla7.1/Xenla_7.1_JGI_Trs.tgz	N/A
X. laevis EST	Xenbase2	xlaevisEST.fasta	gmap
X. laevis mRNA	Xenbase2	xlaevisMRNA.fasta	gmap
X. laevis protein	Xenbase2	xlaevisProtein.fasta	blat + scipio
X. tropicalis protein	Xenbase2	xtropProtein.fasta	blat + scipio
Oktoberfest genes	Marcotte lab3	XENLA_2012oct_cdna_longest.fa	gmap
Mayball genes	Marcotte lab3	XENLA_2013may.longest_cdna_annot.fa	gmap
RNA-seq Cufflinks	This study	single_egg_and_embryo.gtf	N/A
1. ftp://ftp.xenbase.org/pub/Genomics/JGI/
2. ftp://ftp.xenbase.org/pub/Genomics/Sequences/NCBI/
3. http://www.marcottelab.org/index.php/Xenopus_Genome_Project
