# Supplementary material for: Global absolute quantification reveals tight regulation of protein expression in single Xenopus eggs
Source: Nucleic Acids Res. 2014 Jul 23;42(15):9880–91. doi: 10.1093/nar/gku661 (PMC4150773; doi:10.1093/nar/gku661)
Supplement: SUPPLEMENTARY DATA [file supp_gku661_nar-01175-h-2014-File009.xlsx]

## Sheet: 3Eggs3Rep_LinearRegressions
Table S2
Linear regressions of the measured iBAQ intensties versus the known exact amounts of the UPS2 standard in the nine different experiments
	r
Egg1A	0.97
Egg1B	0.96
Egg1C	0.96
Egg2A	0.96
Egg2B	0.97
Egg2C	0.95
Egg3A	0.96
Egg3B	0.97
Egg3C	0.96

## Sheet: Egg_Embryo_LinearRegressions
Table S2
Linear regressions of the measured iBAQ intensties versus the known exact amounts of the UPS2 standard in the five eggs and five embryos. Additionally, the linear regression between the measured iBAQ intensities in the FASP-SAX experiment and the amounts obtained in the FASP-iBAQ experiment.
	FASP-IBAQ			FASP-SAX
	r	a	b	R2	a	b
Egg1	0.96	1	5.75	0.84	0.71	6.71
Egg2	0.95	1.01	5.6	0.85	0.73	6.54
Egg3	0.96	1.03	5.58	0.84	0.73	6.6
Egg4	0.95	1.01	5.77	0.85	0.73	6.67
Egg5	0.95	1	5.78	0.85	0.72	6.72
Embryo1	0.95	0.96	5.53	0.81	0.7	0.67
Embryo2	0.96	0.97	5.92	0.82	0.71	6.65
Embryo3	0.96	0.96	5.67	0.81	0.68	6.74
Embryo4	0.96	0.99	5.61	0.83	0.71	6.64
Embryo5	0.96	1	5.65	0.83	0.72	6.69
