# Supplementary material for: Global absolute quantification reveals tight regulation of protein expression in single Xenopus eggs
Source: Nucleic Acids Res. 2014 Jul 23;42(15):9880–91. doi: 10.1093/nar/gku661 (PMC4150773; doi:10.1093/nar/gku661)
Supplement: SUPPLEMENTARY DATA [file supp_gku661_nar-01175-h-2014-File010.xlsx]

## Sheet: table3s
Table S3 - Protein amounts as measured in three technical replicates of three different eggs								Protein Amount - log10 (fmoles)									iBAQ intensity
The second column, called 'names', contains the best blast result and has to be used to identify your protein of interest.
								Egg_1			Egg_2			Egg_3			Egg_1			Egg_2			Egg_3
pita_v1.71	name	Protein.IDs	Majority.protein.IDs	Fasta.headers	Peptides	Razor...unique.peptides	Unique.peptides	1	2	3	1	2	3	1	2	3	1	2	3	1	2	3	1	2	3
JGIv7b.000000226:698548-733189_VV|copa	copa	JGIv7b.000000226:698548-733189_VV|copa;JGIv7b.000041091:1848104-1872952_VV|copa	JGIv7b.000000226:698548-733189_VV|copa;JGIv7b.000041091:1848104-1872952_VV|copa	>JGIv7b.000000226:698548-733189_VV|copa;>JGIv7b.000041091:1848104-1872952_VV|copa	21	21	21	0.82763	0.705118	0.987086	0.91953	0.826098	0.988944	0.958273	1.26948	0.799858	874600	935620	1350500	1271700	1265700	840780	855980	2868100	886490
JGIv7b.000000243:3958350-3994877_XV|aimp1	aimp1	JGIv7b.000000243:3958350-3994877_XV|aimp1	JGIv7b.000000243:3958350-3994877_XV|aimp1	>JGIv7b.000000243:3958350-3994877_XV|aimp1	7	3	3	0.418658	0.317355	0.595145	0.58049	0.350715	0.530265	0.57243	0.550865	0.584205	357180	420280	562450	615220	473950	287730	357540	557420	558440
JGIv7b.000000243:4411591-4430073_VV|ppa1	ppa1	JGIv7b.000000243:4411591-4430073_VV|ppa1;JGIv7b.000024467:4266738-4302362_VV|mgc81379;ppa1	JGIv7b.000000243:4411591-4430073_VV|ppa1;JGIv7b.000024467:4266738-4302362_VV|mgc81379;ppa1	>JGIv7b.000000243:4411591-4430073_VV|ppa1;>JGIv7b.000024467:4266738-4302362_VV|mgc81379;ppa1	15	15	15	1.56561	1.27479	1.46077	1.42898	1.39008	1.46995	1.25148	1.60342	1.35508	4401600	3031900	3892600	3786600	4059200	2588500	1661800	6140200	2913300
JGIv7b.000000243:5452800-5464306_VX|bdh2	bdh2	JGIv7b.000000243:5452800-5464306_VX|na;bdh2	JGIv7b.000000243:5452800-5464306_VX|na;bdh2	>JGIv7b.000000243:5452800-5464306_VX|na;bdh2	5	5	5	1.10888	0.723396	1.23869	1.1691	1.08083	0.963939	1.07824	1.45745	0.72327	1619100	971590	2369700	2170300	2142500	793040	1122900	4402300	752310
JGIv7b.000000243:5560230-5584373_XV|manba	manba	JGIv7b.000000243:5560230-5584373_XV|manba	JGIv7b.000000243:5560230-5584373_XV|manba	>JGIv7b.000000243:5560230-5584373_XV|manba	6	6	6	-0.0459464	-0.542169	0.0940495	-0.0743326	-0.330587	-0.37583	-0.104555	-0.0271984	-0.358345	129140	71306	183540	151340	115970	34596	77286	149250	74096
JGIv7b.000000243:65131-77405_VV|casp6	casp6	JGIv7b.000000243:65131-77405_VV|casp6	JGIv7b.000000243:65131-77405_VV|casp6	>JGIv7b.000000243:65131-77405_VV|casp6	4	4	4	0.729824	0.292701	0.830668	0.879534	0.532752	0.760342	0.721481	0.956892	0.422099	705990	399430	952090	1167300	690380	492700	500940	1406500	394560
JGIv7b.000000377:64264-79432_VV|hpgds	hpgds	JGIv7b.000000377:64264-79432_VV|hpgds	JGIv7b.000000377:64264-79432_VV|hpgds	>JGIv7b.000000377:64264-79432_VV|hpgds	7	7	6	2.70024	2.78758	2.79473	2.86844	2.83169	2.96512	3.04719	2.9384	2.81974	52798000	68811000	76728000	82631000	79820000	85328000	96625000	128760000	67216000
JGIv7b.000000678:2016047-2037549_VX|loc100036663	loc100036663	JGIv7b.000000678:2016047-2037549_VX|mgc68696;loc100036663;JGIv7b.000041523:8771997-8785249_XX|cyp2j2;cyp2c19;JGIv7b.000041523:8863538-8977452_XX|cyp2j2;na;loc432289;JGIv7b.000041523:8810626-8825755_XX|unnamed;JGIv7b.000000678:2041948-2053604_XX|unnamed	JGIv7b.000000678:2016047-2037549_VX|mgc68696;loc100036663	>JGIv7b.000000678:2016047-2037549_VX|mgc68696;loc100036663	5	5	5	0.0282451	-0.41972	0.165921	0.130857	0.202651	0.724332	0.498942	-0.0859918	0.642939	151920	91808	215520	234860	349030	452920	302770	130530	633340
JGIv7b.000000748:134495-137022_VX|unnamed	unnamed	JGIv7b.000000748:134495-137022_VX|unnamed	JGIv7b.000000748:134495-137022_VX|unnamed	>JGIv7b.000000748:134495-137022_VX|unnamed	5	1	1	0.425825	0.474643	0.937635	0.895304	0.782891	0.858495	0.891768	1.23291	0.368702	362830	581460	1209200	1207400	1157600	619780	736400	2638700	351900
JGIv7b.000000939:2311386-2358527_VV|tbc1d24.1	tbc1d24.1	JGIv7b.000000939:2311386-2358527_VV|tbc1d24.1	JGIv7b.000000939:2311386-2358527_VV|tbc1d24.1	>JGIv7b.000000939:2311386-2358527_VV|tbc1d24.1	6	6	6	0.524865	0.4407	0.577986	0.378624	0.336993	0.787454	0.825001	0.909092	0.553537	450700	542120	541290	399270	460700	524940	633150	1261300	522920
JGIv7b.000000939:2407399-2424081_VV|amdhd2	amdhd2	JGIv7b.000000939:2407399-2424081_VV|amdhd2;brd7	JGIv7b.000000939:2407399-2424081_VV|amdhd2;brd7	>JGIv7b.000000939:2407399-2424081_VV|amdhd2;brd7	3	3	3	0.787411	0.459622	0.448844	0.319816	0.199967	1.26694	1.14146	0.806475	0.71632	800870	563710	405590	352020	347100	1610400	1295600	998230	741190
JGIv7b.000000939:2868732-2876736_VV|nubp2	nubp2	JGIv7b.000000939:2868732-2876736_VV|nubp2	JGIv7b.000000939:2868732-2876736_VV|nubp2	>JGIv7b.000000939:2868732-2876736_VV|nubp2	1	1	1	1.03442	0.869637	0.884247	0.945661	0.888638	2.06611	1.17823	1.22459	1.03086	1375500	1313900	1073200	1344900	1440300	10431000	1408000	2589100	1454300
JGIv7b.000000939:3260579-3274971_VV|decr2	decr2	JGIv7b.000000939:3260579-3274971_VV|decr2	JGIv7b.000000939:3260579-3274971_VV|decr2	>JGIv7b.000000939:3260579-3274971_VV|decr2	7	7	7	1.6467	0.643599	1.29189	1.51822	1.35487	1.44197	1.49124	1.75963	1.6737	5256800	824060	2668900	4584100	3774300	2424600	2858700	8766600	5766500
JGIv7b.000000939:4057780-4157542_XX|coro7	coro7	JGIv7b.000000939:4057780-4157542_XX|coro7	JGIv7b.000000939:4057780-4157542_XX|coro7	>JGIv7b.000000939:4057780-4157542_XX|coro7	2	2	2	-0.742269	-0.35522	-0.732128	-0.550571	-0.220671	0.306705	-0.525165	0.211517	-0.455948	28111	104880	28964	54574	145540	170610	29840	257180	60112
JGIv7b.000000939:4260462-4269542_VV|eci1	eci1	JGIv7b.000000939:4260462-4269542_VV|eci1;dci;JGIv7b.000023403:2827379-2838295_XV|eci1	JGIv7b.000000939:4260462-4269542_VV|eci1;dci	>JGIv7b.000000939:4260462-4269542_VV|eci1;dci	9	9	9	2.25388	2.0347	2.37197	2.31024	2.19813	2.26593	2.34904	2.64697	2.44851	19867000	14549000	29829000	25000000	21556000	16642000	19910000	66263000	30338000
JGIv7b.000000939:6275155-6321958_VV|prpsap2	prpsap2	JGIv7b.000000939:6275155-6321958_VV|prpsap2	JGIv7b.000000939:6275155-6321958_VV|prpsap2	>JGIv7b.000000939:6275155-6321958_VV|prpsap2	7	7	7	1.05452	0.689231	0.823724	0.529202	0.959815	1.08785	0.589906	0.790667	0.532724	1437400	905440	937430	551220	1668500	1059500	371960	962900	500110
JGIv7b.000001168:1693227-1721342_VV|suclg1	suclg1	JGIv7b.000001168:1693227-1721342_VV|suclg1	JGIv7b.000001168:1693227-1721342_VV|suclg1	>JGIv7b.000001168:1693227-1721342_VV|suclg1	9	9	6	2.21518	2.17317	2.42325	2.08213	2.19201	2.38491	2.39895	2.58487	2.14539	18253000	19362000	33451000	15338000	21285000	21979000	22290000	57517000	15845000
JGIv7b.000001187:10637800-10691459_VV|mrps27	mrps27	JGIv7b.000001187:10637800-10691459_VV|mrps27	JGIv7b.000001187:10637800-10691459_VV|mrps27	>JGIv7b.000001187:10637800-10691459_VV|mrps27	3	3	3	0.675039	0.426451	0.845027	0.697303	0.657745	0.730707	0.731875	0.97432	0.880626	626180	526410	983140	790100	893830	459720	512860	1463500	1054000
JGIv7b.000001187:11174968-11184032_VV|btf3	btf3	JGIv7b.000001187:11174968-11184032_VV|btf3;ung	JGIv7b.000001187:11174968-11184032_VV|btf3;ung	>JGIv7b.000001187:11174968-11184032_VV|btf3;ung	8	8	8	2.62244	2.68268	2.67007	2.72432	2.67602	2.67943	2.80633	2.43784	2.78215	44527000	55416000	58072000	60687000	57864000	43756000	56029000	41138000	62014000
JGIv7b.000001187:11987912-12009017_VV|hexb	hexb	JGIv7b.000001187:11987912-12009017_VV|hexb	JGIv7b.000001187:11987912-12009017_VV|hexb	>JGIv7b.000001187:11987912-12009017_VV|hexb	18	18	12	1.87599	1.77138	1.88935	1.87536	1.81036	1.89895	2.10495	2.08095	1.87652	8685100	8449200	10144000	9850200	9673500	7056800	11461000	18236000	8905700
JGIv7b.000001187:3614952-3663583_VV|lnpep	lnpep	JGIv7b.000001187:3614952-3663583_VV|lnpep;JGIv7b.000164049:2763654-2812505_XV|lnpep;mgc69084	JGIv7b.000001187:3614952-3663583_VV|lnpep	>JGIv7b.000001187:3614952-3663583_VV|lnpep	4	4	4	-0.671052	-0.39935	-0.174243	-0.221141	-0.47984	-0.07946	0.209389	0.0665288	-0.147489	32855	95750	100770	110510	85194	69172	157250	184800	116420
JGIv7b.000001187:4083893-4089915_VX|glrx	glrx	JGIv7b.000001187:4083893-4089915_VX|glrx;JGIv7b.000164049:3229386-3236750_VX|glrx	JGIv7b.000001187:4083893-4089915_VX|glrx	>JGIv7b.000001187:4083893-4089915_VX|glrx	3	3	3	2.15967	2.24351	2.25727	2.27878	2.02468	2.44019	2.32197	2.41775	2.27888	16164000	22387000	23084000	23371000	15063000	25011000	18727000	39296000	21092000
JGIv7b.000001187:4211467-4272928_VV|ttc37	ttc37	JGIv7b.000001187:4211467-4272928_VV|ttc37	JGIv7b.000001187:4211467-4272928_VV|ttc37	>JGIv7b.000001187:4211467-4272928_VV|ttc37	9	9	9	-0.156338	-0.867413	0.0193197	0.220221	-0.376105	0.302979	0.529903	0.540899	-0.436664	101410	36442	155310	284400	105560	169130	324740	544900	62648
JGIv7b.000001187:9147667-9151808_VV|rps23	rps23	JGIv7b.000001187:9147667-9151808_VV|rps23;JGIv7b.000032212:2764380-2776241_VX|rps23	JGIv7b.000001187:9147667-9151808_VV|rps23;JGIv7b.000032212:2764380-2776241_VX|rps23	>JGIv7b.000001187:9147667-9151808_VV|rps23;>JGIv7b.000032212:2764380-2776241_VX|rps23	7	7	7	2.51787	2.55415	2.5814	2.40626	2.61099	2.7182	2.47821	2.67233	2.32375	35415000	42504000	47633000	30708000	50589000	47907000	26668000	70207000	23221000
JGIv7b.000001187:9851607-9862912_VV|dhfr	dhfr	JGIv7b.000001187:9851607-9862912_VV|dhfr	JGIv7b.000001187:9851607-9862912_VV|dhfr	>JGIv7b.000001187:9851607-9862912_VV|dhfr	4	4	4	1.26973	1.42542	1.33861	1.0384	0.738847	0.862705	0.789596	1.27134	0.600609	2302700	4137400	2962600	1640400	1056900	625910	584410	2880300	578420
JGIv7b.000001268:1686184-1701555_VV|snrpd1	snrpd1	JGIv7b.000001268:1686184-1701555_VV|snrpd1;JGIv7b.000134022:1210232-1216222_VV|snrpd1;JGIv7b.000001268:1691038-1701513_VX|snrpd1	JGIv7b.000001268:1686184-1701555_VV|snrpd1;JGIv7b.000134022:1210232-1216222_VV|snrpd1;JGIv7b.000001268:1691038-1701513_VX|snrpd1	>JGIv7b.000001268:1686184-1701555_VV|snrpd1;>JGIv7b.000134022:1210232-1216222_VV|snrpd1;>JGIv7b.000001268:1691038-1701513_VX|snrpd1	4	4	4	1.74359	2.48694	1.85624	2.62956	2.36467	2.75146	2.71001	2.38716	2.50674	6499200	36999000	9420700	49539000	30410000	51781000	45057000	36650000	34370000
JGIv7b.000001915:2478558-2486418_VV|pgam1	pgam1	JGIv7b.000001915:2478558-2486418_VV|mgc82549;pgam1;JGIv7b.000051940:1289713-1294590_XX|na;pgam2;JGIv7b.000286644:111442-117247_XX|mgc84250;pgam2;pgam1	JGIv7b.000001915:2478558-2486418_VV|mgc82549;pgam1	>JGIv7b.000001915:2478558-2486418_VV|mgc82549;pgam1	11	4	4	1.3107	1.03051	1.35071	1.71395	1.6411	1.47925	1.39148	1.73647	1.78127	2518800	1831300	3043800	6971100	6818600	2645400	2281100	8315800	7261500
JGIv7b.000002049:1782734-1816272_VV|naa15	naa15	JGIv7b.000002049:1782734-1816272_VV|naa16;naa15;narg1;JGIv7b.000014978:7790759-7824390_XV|naa16	JGIv7b.000002049:1782734-1816272_VV|naa16;naa15;narg1	>JGIv7b.000002049:1782734-1816272_VV|naa16;naa15;narg1	11	2	2	0.0605339	0.00653419	0.34638	0.115149	0.0119513	0.0600758	0.231775	0.535455	0.26973	163050	221280	322580	227090	235360	95852	165420	538180	284650
JGIv7b.000002409:312175-322236_VV|ppm1g	ppm1g	JGIv7b.000002409:312175-322236_VV|ppm1g	JGIv7b.000002409:312175-322236_VV|ppm1g	>JGIv7b.000002409:312175-322236_VV|ppm1g	9	9	3	0.53457	0.6937	0.972881	0.790361	0.936158	1.21973	0.982059	1.25294	0.558066	460380	913830	1308300	964360	1588900	1442100	903310	2762000	528020
JGIv7b.000002409:53092-62715_XX|unnamed	unnamed	JGIv7b.000002409:53092-62715_XX|na;wfdc5	JGIv7b.000002409:53092-62715_XX|na;wfdc5	>JGIv7b.000002409:53092-62715_XX|na;wfdc5	8	8	8	0.795269	1.22273	1.57893	1.25882	1.24863	1.71529	1.26085	1.65491	1.03631	814770	2723000	5069100	2630100	3030400	4593500	1697400	6905000	1471400
JGIv7b.000002589:1292649-1305980_XX|act3	act3	JGIv7b.000002589:1292649-1305980_XX|actc1;acta1;act3;loc779096;mgc64484;JGIv7b.000031469:1951246-1956645_XX|actc1;acta1;act3;loc779096;JGIv7b.000096620:795533-828956_XV|acta1;JGIv7b.000044061:719133-723090_VX|actc1;mgc80989;JGIv7b.000152379:71376-79342_XX|acta1;JGIv7b.000265107:3995619-4000442_VX|actc1;acta1;JGIv7b.000079772:5973189-5977306_XX|acta2;JGIv7b.000018192:1157208-1161971_XX|acta2;hipk2…	JGIv7b.000002589:1292649-1305980_XX|actc1;acta1;act3;loc779096;mgc64484;JGIv7b.000031469:1951246-1956645_XX|actc1;acta1;act3;loc779096;JGIv7b.000096620:795533-828956_XV|acta1;JGIv7b.000044061:719133-723090_VX|actc1;mgc80989;JGIv7b.000152379:71376-79342_XX|acta1;JGIv7b.000265107:3995619-4000442_VX|actc1;acta1;JGIv7b.000079772:5973189-5977306_XX|acta2;JGIv7b.000018192:1157208-1161971_XX|acta2;hipk2…	>JGIv7b.000002589:1292649-1305980_XX|actc1;acta1;act3;loc779096;mgc64484;>JGIv7b.000031469:1951246-1956645_XX|actc1;acta1;act3;loc779096;>JGIv7b.000096620:795533-828956_XV|acta1;>JGIv7b.000044061:719133-723090_VX|actc1;mgc80989;>JGIv7b.000152379:71376-7934	14	1	1	2.55156	1.75512	2.57367	2.46011	2.58823	1.15837	1.07768	2.7878	2.43196	38126000	8170300	46817000	34462000	48265000	1249400	1121500	91347000	29281000
JGIv7b.000002589:1327006-1343843_VV|otub1	otub1	JGIv7b.000002589:1327006-1343843_VV|na;otub1	JGIv7b.000002589:1327006-1343843_VV|na;otub1	>JGIv7b.000002589:1327006-1343843_VV|na;otub1	6	6	2	1.19271	1.14305	1.52075	1.2347	1.4975	1.51067	1.25965	1.58599	1.11084	1945300	2310100	4451000	2497700	5068000	2847000	1692800	5901100	1726200
JGIv7b.000002589:1804890-1820695_VV|stip1	stip1	JGIv7b.000002589:1804890-1820695_VV|stip1	JGIv7b.000002589:1804890-1820695_VV|stip1	>JGIv7b.000002589:1804890-1820695_VV|stip1	39	39	16	2.1389	2.02037	2.15783	2.16879	2.14536	2.18778	2.24576	2.30505	2.09983	15445000	14125000	18484000	18466000	19329000	13863000	15761000	30394000	14371000
JGIv7b.000002589:2006690-2019281_VV|fkbp2	fkbp2	JGIv7b.000002589:2006690-2019281_VV|fkbp2	JGIv7b.000002589:2006690-2019281_VV|fkbp2	>JGIv7b.000002589:2006690-2019281_VV|fkbp2	6	6	6	2.17517	2.0062	2.15066	2.20568	2.13521	2.187	2.02314	2.26768	2.08972	16722000	13718000	18190000	19984000	18928000	13838000	9524300	27912000	14063000
JGIv7b.000002589:2416810-2425915_VV|prdx5	prdx5	JGIv7b.000002589:2416810-2425915_VV|prdx5;JGIv7b.000031469:2334734-2343303_XV|prdx5	JGIv7b.000002589:2416810-2425915_VV|prdx5	>JGIv7b.000002589:2416810-2425915_VV|prdx5	12	12	12	2.35854	2.5902	2.67126	2.3794	2.41742	2.57752	2.49861	2.70426	2.42802	24984000	45787000	58227000	28991000	33912000	34480000	27928000	75507000	29035000
JGIv7b.000002589:381148-409837_VV|ganab	ganab	JGIv7b.000002589:381148-409837_VV|ganab	JGIv7b.000002589:381148-409837_VV|ganab	>JGIv7b.000002589:381148-409837_VV|ganab	26	8	8	1.10026	0.995718	1.16587	0.835612	0.94706	1.04026	0.928645	1.17962	0.826583	1588800	1704400	2013800	1062500	1625100	947950	800480	2336900	938740
JGIv7b.000002589:500897-518634_VV|mta2	mta2	JGIv7b.000002589:500897-518634_VV|mgc83056;mta2;JGIv7b.000031469:1534131-1553282_VV|mgc83056;actr2;mta2	JGIv7b.000002589:500897-518634_VV|mgc83056;mta2;JGIv7b.000031469:1534131-1553282_VV|mgc83056;actr2;mta2	>JGIv7b.000002589:500897-518634_VV|mgc83056;mta2;>JGIv7b.000031469:1534131-1553282_VV|mgc83056;actr2;mta2	8	8	8	0.292339	0.217007	0.551105	0.51679	0.210341	0.890256	0.44306	0.787875	0.586863	270870	341660	509730	536760	354620	667550	266810	956790	561630
JGIv7b.000002589:544184-559878_VV|eef1g	eef1g	JGIv7b.000002589:544184-559878_VV|eef1g	JGIv7b.000002589:544184-559878_VV|eef1g	>JGIv7b.000002589:544184-559878_VV|eef1g	20	20	11	2.49853	2.47627	2.47372	2.48086	2.5091	2.46228	2.53284	2.5386	2.55434	33946000	36193000	37445000	36028000	40985000	26337000	30177000	51760000	38061000
JGIv7b.000002589:965841-991309_VV|rtn3	rtn3	JGIv7b.000002589:965841-991309_VV|rtn3;JGIv7b.000045985:1061713-1147454_XV|rtn1;JGIv7b.000133644:662124-724925_XX|rtn1	JGIv7b.000002589:965841-991309_VV|rtn3;JGIv7b.000045985:1061713-1147454_XV|rtn1;JGIv7b.000133644:662124-724925_XX|rtn1	>JGIv7b.000002589:965841-991309_VV|rtn3;>JGIv7b.000045985:1061713-1147454_XV|rtn1;>JGIv7b.000133644:662124-724925_XX|rtn1	2	2	2	1.54626	1.12029	1.70247	1.59836	1.41616	1.65047	1.69261	1.70441	1.49185	4219000	2204100	6680800	5442400	4283900	3947600	4508600	7729700	3905500
JGIv7b.000002852:1014807-1072636_VV|etfb	etfb	JGIv7b.000002852:1014807-1072636_VV|etfb	JGIv7b.000002852:1014807-1072636_VV|etfb	>JGIv7b.000002852:1014807-1072636_VV|etfb	14	14	14	2.2016	2.15522	2.26132	2.22017	2.1716	2.19889	2.19336	2.39779	2.14196	17718000	18658000	23294000	20614000	20406000	14228000	13999000	37549000	15729000
JGIv7b.000003032:220990-230545_VX|dctn3	dctn3	JGIv7b.000003032:220990-230545_VX|dctn3;mgc82243;JGIv7b.000115601:33976-47317_VV|dctn3;mgc82249	JGIv7b.000003032:220990-230545_VX|dctn3;mgc82243	>JGIv7b.000003032:220990-230545_VX|dctn3;mgc82243	3	3	3	0.422363	0.0685799	1.00441	1.06001	0.820328	1.13469	0.925931	1.32895	0.882306	360090	251510	1403800	1718100	1250700	1182100	795580	3284500	1057800
JGIv7b.000003267:1184817-1196675_VV|uba5	uba5	JGIv7b.000003267:1184817-1196675_VV|uba5	JGIv7b.000003267:1184817-1196675_VV|uba5	>JGIv7b.000003267:1184817-1196675_VV|uba5	6	6	6	0.700733	0.841862	1.07032	0.962604	0.769024	1.36218	1.15261	1.08498	1.15241	662420	1240700	1626600	1394600	1124900	2012000	1328700	1883400	1887000
JGIv7b.000003267:1455183-1466546_VV|cdv3	cdv3	JGIv7b.000003267:1455183-1466546_VV|cdv3	JGIv7b.000003267:1455183-1466546_VV|cdv3	>JGIv7b.000003267:1455183-1466546_VV|cdv3	5	2	2	0.695951	0.698611	1.25941	0.504084	1.2235	1.28208	1.00232	0.386906	0.721081	655520	923140	2482000	522350	2877100	1668400	945690	383590	748790
JGIv7b.000003267:1904968-1957021_VV|mrpl3	mrpl3	JGIv7b.000003267:1904968-1957021_VV|mrpl3;JGIv7b.000245384:167033-220623_XV|mrpl3	JGIv7b.000003267:1904968-1957021_VV|mrpl3	>JGIv7b.000003267:1904968-1957021_VV|mrpl3	3	3	3	0.300211	0.160388	0.54954	0.453761	-0.34122	0.424273	0.579907	0.677076	0.239211	275580	303980	507950	468980	113450	224580	363640	743240	266630
JGIv7b.000003272:1724558-1739119_VV|naa10	naa10	JGIv7b.000003272:1724558-1739119_VV|naa10;JGIv7b.000036864:449470-457489_VV|naa10	JGIv7b.000003272:1724558-1739119_VV|naa10	>JGIv7b.000003272:1724558-1739119_VV|naa10	9	9	9	0.941838	0.921884	1.39619	1.0407	1.18934	1.53124	1.20054	1.21591	1.11979	1123100	1463500	3369500	1648500	2681000	2987300	1480900	2538400	1759600
JGIv7b.000003412:195860-236964_VV|ipo9	ipo9	JGIv7b.000003412:195860-236964_VV|ipo9	JGIv7b.000003412:195860-236964_VV|ipo9	>JGIv7b.000003412:195860-236964_VV|ipo9	14	3	3	0.132454	0.651033	0.257758	0.0860515	0.0231305	-0.03579	0.0694379	0.905319	0.877784	190860	836800	264620	213370	240860	76607	114570	1250500	1047600
JGIv7b.000003412:302099-308110_VV|tuba3c	tuba3c	JGIv7b.000003412:302099-308110_VV|aifm2;tuba3c;med26	JGIv7b.000003412:302099-308110_VV|aifm2;tuba3c;med26	>JGIv7b.000003412:302099-308110_VV|aifm2;tuba3c;med26	22	6	3	1.79609	1.79052	1.92791	1.8329	1.87189	2.0039	2.01469	2.0707	2.04925	7291000	8789600	11057000	8993900	10985000	9019200	9343800	17815000	12895000
JGIv7b.000003467:1139229-1159630_VV|ptcd3	ptcd3	JGIv7b.000003467:1139229-1159630_VV|ptcd3	JGIv7b.000003467:1139229-1159630_VV|ptcd3	>JGIv7b.000003467:1139229-1159630_VV|ptcd3	6	6	6	0.216968	-0.0252507	0.179619	-0.303946	-0.259569	-0.0493765	0.702379	0.421676	0.147399	229660	207230	222220	92551	134300	74212	479750	415230	219010
JGIv7b.000003467:200925-230084_VV|rpia	rpia	JGIv7b.000003467:200925-230084_VV|rpia	JGIv7b.000003467:200925-230084_VV|rpia	>JGIv7b.000003467:200925-230084_VV|rpia	12	12	12	2.82266	2.8469	2.82025	2.78829	2.78546	2.78789	2.84508	2.88541	2.87967	69029000	77773000	81233000	69597000	72548000	56384000	61163000	114110000	76427000
JGIv7b.000003467:5501063-5527337_VX|unnamed	unnamed	JGIv7b.000003467:5501063-5527337_VX|itln2;loc100101274;loc397882;JGIv7b.000003467:5482346-5494152_XX|unnamed	JGIv7b.000003467:5501063-5527337_VX|itln2;loc100101274;loc397882	>JGIv7b.000003467:5501063-5527337_VX|itln2;loc100101274;loc397882	20	20	20	3.51071	3.5575	3.66248	3.57327	3.61667	3.69866	3.64812	3.67003	3.56748	311420000	337100000	533560000	373880000	404140000	474090000	376340000	682470000	333700000
JGIv7b.000003467:6197865-6222141_VV|lrpap1	lrpap1	JGIv7b.000003467:6197865-6222141_VV|lrpap1;JGIv7b.000053017:363090-380425_XV|unnamed	JGIv7b.000003467:6197865-6222141_VV|lrpap1	>JGIv7b.000003467:6197865-6222141_VV|lrpap1	8	8	8	1.2802	1.05469	1.26516	1.13531	0.976353	1.33099	1.24022	1.25644	1.18451	2356100	1925000	2514100	2018800	1726500	1870500	1620000	2784100	2021400
JGIv7b.000003490:1018712-1030254_VV|psmd12	psmd12	JGIv7b.000003490:1018712-1030254_VV|mgc81129;psmd12	JGIv7b.000003490:1018712-1030254_VV|mgc81129;psmd12	>JGIv7b.000003490:1018712-1030254_VV|mgc81129;psmd12	15	4	4	0.597743	0.679343	0.69534	0.871708	0.651028	1.13327	1.02492	0.797	0.777528	528680	887150	703610	1147900	881510	1178200	995300	976900	845070
JGIv7b.000003490:1209475-1215709_VV|kpna2	kpna2	JGIv7b.000003490:1209475-1215709_VV|kpna2	JGIv7b.000003490:1209475-1215709_VV|kpna2	>JGIv7b.000003490:1209475-1215709_VV|kpna2	7	7	5	1.03119	1.01108	1.37877	1.18229	1.05575	1.35313	1.25577	1.53089	1.50788	1365800	1759300	3240800	2232500	2034300	1969900	1678000	5204500	4042000
JGIv7b.000003490:1867906-1875566_VV|coil	coil	JGIv7b.000003490:1867906-1875566_VV|coil;sph1	JGIv7b.000003490:1867906-1875566_VV|coil;sph1	>JGIv7b.000003490:1867906-1875566_VV|coil;sph1	3	3	3	-0.12514	-0.330324	0.195639	-1.77882	-0.400022	-0.076416	0.0455009	-0.0377289	-0.110624	108580	110410	230320	3931.4	100470	69666	108530	145710	125990
JGIv7b.000003490:2123385-2140774_VV|actr3	actr3	JGIv7b.000003490:2123385-2140774_VV|actr3	JGIv7b.000003490:2123385-2140774_VV|actr3	>JGIv7b.000003490:2123385-2140774_VV|actr3	13	13	3	1.74583	1.55802	1.68202	1.78995	1.63789	1.47216	1.48257	1.60512	1.85459	6531200	5439700	6382400	8203500	6773500	2601900	2803200	6164100	8496900
JGIv7b.000003490:2570718-2574884_VV|dbi	dbi	JGIv7b.000003490:2570718-2574884_VV|dbi;dbib	JGIv7b.000003490:2570718-2574884_VV|dbi;dbib	>JGIv7b.000003490:2570718-2574884_VV|dbi;dbib	6	6	3	2.64846	2.38806	2.35758	2.63678	2.70817	2.19772	1.96908	2.78431	2.27839	47138000	30169000	28885000	50311000	61839000	14189000	8427700	90623000	21070000
JGIv7b.000003586:1498016-1502955_VV|rpl35	rpl35	JGIv7b.000003586:1498016-1502955_VV|rpl35;kdm6a	JGIv7b.000003586:1498016-1502955_VV|rpl35;kdm6a	>JGIv7b.000003586:1498016-1502955_VV|rpl35;kdm6a	5	5	1	2.73195	2.75648	2.85762	2.77321	2.89687	2.20879	2.96525	2.01108	2.97345	56594000	64533000	88307000	67386000	91327000	14561000	80274000	15551000	93438000
JGIv7b.000003586:2247768-2282089_VV|psmb7	psmb7	JGIv7b.000003586:2247768-2282089_VV|psmb7	JGIv7b.000003586:2247768-2282089_VV|psmb7	>JGIv7b.000003586:2247768-2282089_VV|psmb7	6	6	3	1.70585	1.75522	1.78149	1.74038	1.71148	1.70993	2.00027	2.12266	1.82261	5983700	8172100	7971300	7377100	7885900	4536300	9044000	20055000	7934100
JGIv7b.000003586:978874-1003579_VV|unnamed	unnamed	JGIv7b.000003586:978874-1003579_VV|map1s;JGIv7b.000143068:15235-39469_VV|map1s	JGIv7b.000003586:978874-1003579_VV|map1s;JGIv7b.000143068:15235-39469_VV|map1s	>JGIv7b.000003586:978874-1003579_VV|map1s;>JGIv7b.000143068:15235-39469_VV|map1s	7	7	7	0.0693	-0.0575403	0.265336	0.0687767	0.0518577	0.41767	0.62153	0.506722	0.328235	166210	193870	269140	205620	255590	221140	399550	504060	322670
JGIv7b.000003737:661480-833874_VV|echs1	echs1	JGIv7b.000003737:661480-833874_VV|echs1	JGIv7b.000003737:661480-833874_VV|echs1	>JGIv7b.000003737:661480-833874_VV|echs1	8	8	8	1.96439	1.74518	1.86125	1.77694	1.62143	2.11962	2.00206	2.19159	1.96139	10540000	8004500	9526700	7978000	6547100	11821000	9080700	23467000	10682000
JGIv7b.000004165:331646-338946_VV|cyb5r3	cyb5r3	JGIv7b.000004165:331646-338946_VV|cyb5r3;JGIv7b.000070246:654376-663574_XV|cyb5r3;JGIv7b.000051988:4665110-4674916_XX|cyb5r2	JGIv7b.000004165:331646-338946_VV|cyb5r3	>JGIv7b.000004165:331646-338946_VV|cyb5r3	11	11	11	1.84219	1.67922	1.76045	1.92992	1.72652	1.91974	1.80402	1.97084	1.93852	8065500	6985700	7605100	11071000	8134900	7408400	5801200	14188000	10171000
JGIv7b.000004165:339469-352217_VV|endou	endou	JGIv7b.000004165:339469-352217_VV|endou	JGIv7b.000004165:339469-352217_VV|endou	>JGIv7b.000004165:339469-352217_VV|endou	4	4	4	0.750434	0.67275	0.726622	0.810609	0.788131	0.506956	0.497743	0.869974	1.1083	738580	875160	754560	1007100	1170200	272470	301950	1153700	1716800
JGIv7b.000004321:10447940-10461372_VV|gca	gca	JGIv7b.000004321:10447940-10461372_VV|gca;mgc68559	JGIv7b.000004321:10447940-10461372_VV|gca;mgc68559	>JGIv7b.000004321:10447940-10461372_VV|gca;mgc68559	7	7	6	1.18028	1.04859	1.38155	1.43064	1.43789	1.52297	1.52641	1.88887	1.53932	1893100	1900900	3261000	3800000	4480600	2930100	3095500	11770000	4323700
JGIv7b.000004321:14051808-14104903_VV|rif1	rif1	JGIv7b.000004321:14051808-14104903_VV|rif1	JGIv7b.000004321:14051808-14104903_VV|rif1	>JGIv7b.000004321:14051808-14104903_VV|rif1	4	4	4	-0.255086	0.0171465	-0.328882	0.0475465	-1.37627	0.495436	0.50085	-0.0430905	0.411863	81691	226180	71325	196480	13365	265230	304080	143940	386000
JGIv7b.000004321:6853332-6906949_VV|ppp1r9a	ppp1r9a	JGIv7b.000004321:6853332-6906949_VV|ppp1r9a;JGIv7b.000043242:5845583-5896174_VV|ppp1r9a;na	JGIv7b.000004321:6853332-6906949_VV|ppp1r9a;JGIv7b.000043242:5845583-5896174_VV|ppp1r9a;na	>JGIv7b.000004321:6853332-6906949_VV|ppp1r9a;>JGIv7b.000043242:5845583-5896174_VV|ppp1r9a;na	3	3	3	-0.464685	-0.893035	-0.366895	-0.489687	-0.53067	-0.313542	-0.665726	-0.248656	-0.603904	51624	34565	65516	62175	76700	40019	21711	90090	43779
JGIv7b.000004321:7216640-7251963_VV|hat1	hat1	JGIv7b.000004321:7216640-7251963_VV|hat1	JGIv7b.000004321:7216640-7251963_VV|hat1	>JGIv7b.000004321:7216640-7251963_VV|hat1	6	4	4	0.812754	0.794689	1.10655	0.663054	0.9873	0.737949	1.14489	1.44167	0.938983	846570	1125600	1763800	734220	1766000	467570	1305700	4246800	1194400
JGIv7b.000004431:109026-264122_XV|ogdhl	ogdhl	JGIv7b.000004431:109026-264122_XV|ogdhl	JGIv7b.000004431:109026-264122_XV|ogdhl	>JGIv7b.000004431:109026-264122_XV|ogdhl	4	4	2	-0.151813	-0.270963	-0.115254	-0.165222	-0.577931	-0.0229686	-0.198569	0.20523	0.333598	102420	124800	114970	124570	69564	78938	62477	253520	326400
JGIv7b.000004754:3015110-3063674_VV|snrnp200	snrnp200	JGIv7b.000004754:3015110-3063674_VV|snrnp200	JGIv7b.000004754:3015110-3063674_VV|snrnp200	>JGIv7b.000004754:3015110-3063674_VV|snrnp200	17	17	5	0.263618	-0.172411	0.216367	0.017514	-0.0739546	0.201499	0.0928771	0.562958	-0.0369082	254360	152950	241240	184240	197080	133410	120810	573000	147550
JGIv7b.000004754:309172-330613_VV|nfu1	nfu1	JGIv7b.000004754:309172-330613_VV|nfu1;JGIv7b.000247724:2383003-2404146_XX|nfu1	JGIv7b.000004754:309172-330613_VV|nfu1	>JGIv7b.000004754:309172-330613_VV|nfu1	5	5	5	1.11206	0.884204	1.21985	1.12244	1.00622	1.42889	1.36988	1.35968	1.13229	1630400	1354000	2272000	1963900	1836400	2351600	2172300	3522800	1807400
JGIv7b.000004754:758697-764069_VV|pcna	pcna	JGIv7b.000004754:758697-764069_VV|pcna;mgc53867	JGIv7b.000004754:758697-764069_VV|pcna;mgc53867	>JGIv7b.000004754:758697-764069_VV|pcna;mgc53867	15	15	1	2.66774	2.6191	2.72572	2.73468	2.69231	2.85251	2.95207	2.84374	2.9396	49171000	48601000	65762000	62048000	59846000	65579000	77915000	103770000	86900000
JGIv7b.000005228:1018400-1072881_VX|mcm6	mcm6	JGIv7b.000005228:1018400-1072881_VX|mcm6;JGIv7b.000060608:496835-515512_VV|zmcm6b;mcm6.2;JGIv7b.000102974:20959504-20997532_VV|mcm8	JGIv7b.000005228:1018400-1072881_VX|mcm6	>JGIv7b.000005228:1018400-1072881_VX|mcm6	23	23	22	1.44341	1.27687	1.46897	1.40134	1.35215	1.31286	1.45686	1.73298	1.29816	3368200	3044900	3964600	3568900	3753200	1792900	2644800	8249900	2578800
JGIv7b.000005228:1724874-1749849_XV|glb1l	glb1l	JGIv7b.000005228:1724874-1749849_XV|glb1l	JGIv7b.000005228:1724874-1749849_XV|glb1l	>JGIv7b.000005228:1724874-1749849_XV|glb1l	7	7	7	1.14717	1.10789	1.21342	1.31399	1.05544	1.48507	1.43464	1.37244	1.37569	1760700	2148400	2239600	2960000	2033000	2681600	2515100	3626800	3044900
JGIv7b.000005228:3091766-3103216_VV|psma2	psma2	JGIv7b.000005228:3091766-3103216_VV|psma2;JGIv7b.000001301:682134-697279_VV|psma2	JGIv7b.000005228:3091766-3103216_VV|psma2;JGIv7b.000001301:682134-697279_VV|psma2	>JGIv7b.000005228:3091766-3103216_VV|psma2;>JGIv7b.000001301:682134-697279_VV|psma2	10	10	10	2.47122	2.51756	2.44275	2.59709	2.45001	2.59028	2.59783	2.50839	2.45225	31976000	39413000	34941000	46212000	36274000	35524000	34957000	48315000	30582000
JGIv7b.000005228:5474072-5522574_VV|cul1	cul1	JGIv7b.000005228:5474072-5522574_VV|mgc114992;cul1;JGIv7b.000099429:359796-397781_VV|cul1	JGIv7b.000005228:5474072-5522574_VV|mgc114992;cul1;JGIv7b.000099429:359796-397781_VV|cul1	>JGIv7b.000005228:5474072-5522574_VV|mgc114992;cul1;>JGIv7b.000099429:359796-397781_VV|cul1	9	9	9	0.523546	0.336091	0.801727	0.684184	0.419532	0.794646	0.869987	0.89903	0.619752	449400	436850	892460	768210	546370	533840	700990	1232700	602640
JGIv7b.000005269:28631-33437_VV|unnamed	unnamed	JGIv7b.000005269:28631-33437_VV|rplp2;loc100049136;loc398653;na	JGIv7b.000005269:28631-33437_VV|rplp2;loc100049136;loc398653;na	>JGIv7b.000005269:28631-33437_VV|rplp2;loc100049136;loc398653;na	7	3	3	2.04715	2.06196	2.23301	2.12609	2.27351	2.31587	2.18911	2.45194	2.11217	12634000	15391000	21866000	16852000	25189000	18703000	13865000	42481000	14756000
JGIv7b.000005269:3614531-3625448_VV|txndc17	txndc17	JGIv7b.000005269:3614531-3625448_VV|txndc17	JGIv7b.000005269:3614531-3625448_VV|txndc17	>JGIv7b.000005269:3614531-3625448_VV|txndc17	9	9	9	1.64149	2.1101	2.23678	2.01504	2.00634	1.5469	1.36036	2.23356	2.05587	5197200	16999000	22051000	13285000	14503000	3098700	2126000	25823000	13079000
JGIv7b.000005370:1776660-1781527_VV|rpl38	rpl38	JGIv7b.000005370:1776660-1781527_VV|rpl38;JGIv7b.000175670:95379-99260_VV|eif1ax;rpl38;JGIv7b.000175670:96984-98289_VV|unnamed	JGIv7b.000005370:1776660-1781527_VV|rpl38;JGIv7b.000175670:95379-99260_VV|eif1ax;rpl38;JGIv7b.000175670:96984-98289_VV|unnamed	>JGIv7b.000005370:1776660-1781527_VV|rpl38;>JGIv7b.000175670:95379-99260_VV|eif1ax;rpl38;>JGIv7b.000175670:96984-98289_VV|unnamed	6	6	6	2.53584	2.37434	2.45072	2.56884	2.27662	2.7179	2.76078	2.50842	2.61971	36836000	29327000	35569000	43498000	25351000	47873000	50542000	48319000	43784000
JGIv7b.000005375:1098041-1113919_VV|atp5c1	atp5c1	JGIv7b.000005375:1098041-1113919_VV|atp5c1;mgc82276	JGIv7b.000005375:1098041-1113919_VV|atp5c1;mgc82276	>JGIv7b.000005375:1098041-1113919_VV|atp5c1;mgc82276	9	9	2	1.04291	0.527806	1.08793	0.625446	0.741268	0.74561	1.21973	1.28434	1.17549	1401300	648890	1691900	677400	1062200	476020	1546600	2966900	1982700
JGIv7b.000005375:2502309-2546260_VV|upf2	upf2	JGIv7b.000005375:2502309-2546260_VV|upf2;JGIv7b.000012518:12679665-12724680_XV|upf2	JGIv7b.000005375:2502309-2546260_VV|upf2;JGIv7b.000012518:12679665-12724680_XV|upf2	>JGIv7b.000005375:2502309-2546260_VV|upf2;>JGIv7b.000012518:12679665-12724680_XV|upf2	3	3	3	-0.0816821	-1.41378	-0.762306	-1.00456	-0.282783	-0.438115	-0.554306	-0.727857	-0.732043	119420	11800	27075	20640	128010	29908	27936	30219	33267
JGIv7b.000005375:264214-273510_VX|tuba4a	tuba4a	JGIv7b.000005375:264214-273510_VX|tuba4a;tuba1a	JGIv7b.000005375:264214-273510_VX|tuba4a;tuba1a	>JGIv7b.000005375:264214-273510_VX|tuba4a;tuba1a	28	5	2	2.11389	1.99335	2.09937	2.08006	1.81916	2.28572	2.30726	2.28735	2.23001	14622000	13359000	16220000	15270000	9851200	17430000	18114000	29192000	18995000
JGIv7b.000005375:495301-511785_VV|gdi1	gdi1	JGIv7b.000005375:495301-511785_VV|gdi2;gdi1	JGIv7b.000005375:495301-511785_VV|gdi2;gdi1	>JGIv7b.000005375:495301-511785_VV|gdi2;gdi1	29	11	9	1.55384	1.22601	1.7542	1.64812	1.62541	1.77504	1.86691	1.88984	1.86593	4289600	2741500	7499700	6054400	6601100	5282100	6688300	11796000	8705800
JGIv7b.000005432:889182-893362_XX|unnamed	unnamed	JGIv7b.000005432:889182-893362_XX|unnamed	JGIv7b.000005432:889182-893362_XX|unnamed	>JGIv7b.000005432:889182-893362_XX|unnamed	1	1	1	0.354034	0.485227	0.852614	0.935766	0.868571	0.720452	0.826944	0.932094	0.778246	310050	594300	999950	1316700	1381800	448830	635940	1329200	846370
JGIv7b.000005732:1378828-1406211_VV|mars	mars	JGIv7b.000005732:1378828-1406211_VV|mars	JGIv7b.000005732:1378828-1406211_VV|mars	>JGIv7b.000005732:1378828-1406211_VV|mars	11	11	5	0.617754	0.348249	0.778291	0.725769	0.54585	0.620085	0.589073	0.959783	0.579881	552360	447950	846920	839770	709320	354960	371260	1415800	553290
JGIv7b.000005732:1471268-1495083_VV|dctn2	dctn2	JGIv7b.000005732:1471268-1495083_VV|dctn2	JGIv7b.000005732:1471268-1495083_VV|dctn2	>JGIv7b.000005732:1471268-1495083_VV|dctn2	11	3	3	0.490926	0.381288	0.410979	0.250478	0.0431068	0.632555	0.601966	0.72252	0.384453	418420	479560	372680	303440	251010	365460	382250	824360	363980
JGIv7b.000005732:4174332-4208338_VX|pfkm	pfkm	JGIv7b.000005732:4174332-4208338_VX|pfkm;JGIv7b.000133382:2937549-2993841_XV|pfkm	JGIv7b.000005732:4174332-4208338_VX|pfkm;JGIv7b.000133382:2937549-2993841_XV|pfkm	>JGIv7b.000005732:4174332-4208338_VX|pfkm;>JGIv7b.000133382:2937549-2993841_XV|pfkm	23	23	22	1.98672	1.8329	2.05716	2.00297	1.94171	1.98659	1.96465	2.1972	1.85984	11068000	9593000	14760000	12946000	12690000	8661400	8343600	23769000	8592900
JGIv7b.000005732:8370127-8414839_VV|eif4b	eif4b	JGIv7b.000005732:8370127-8414839_VV|eif4b	JGIv7b.000005732:8370127-8414839_VV|eif4b	>JGIv7b.000005732:8370127-8414839_VV|eif4b	11	4	4	-1.5413	-0.942569	-1.67153	-0.902969	-0.999124	-0.0169956	-0.712992	-0.0885873	-0.992621	4886.7	31206	3548.9	25657	29135	80048	19509	129760	19033
JGIv7b.000005732:8463117-8466602_VV|krt18	krt18	JGIv7b.000005732:8463117-8466602_VV|krt18	JGIv7b.000005732:8463117-8466602_VV|krt18	>JGIv7b.000005732:8463117-8466602_VV|krt18	7	2	2	0.17538	0.0603812	0.359731	0.116073	0.0135115	0.447244	0.305594	0.603278	0.22467	209670	247290	332350	227540	236120	236970	195490	628160	258450
JGIv7b.000005732:8521502-8531366_VV|krt8	krt8	JGIv7b.000005732:8521502-8531366_VV|loc100037087;krt8	JGIv7b.000005732:8521502-8531366_VV|loc100037087;krt8	>JGIv7b.000005732:8521502-8531366_VV|loc100037087;krt8	18	2	2	-0.118791	-0.429405	-0.000773677	-0.0198252	-0.297212	0.00742004	0.0909706	0.200007	-0.37733	110100	89991	148490	170080	124250	84750	120290	250520	71142
JGIv7b.000005732:8831252-8838047_VX|krt5.7	krt5.7	JGIv7b.000005732:8831252-8838047_VX|nme4;krt5.7;zic2;atp5f1	JGIv7b.000005732:8831252-8838047_VX|nme4;krt5.7;zic2;atp5f1	>JGIv7b.000005732:8831252-8838047_VX|nme4;krt5.7;zic2;atp5f1	5	1	1	2.02139	1.86029	2.15868	2.13036	2.10275	2.02365	1.69388	2.19698	2.09348	11941000	10151000	18519000	17007000	17700000	9445500	4521600	23757000	14177000
JGIv7b.000005895:228769-234705_VV|c19orf10	c19orf10	JGIv7b.000005895:228769-234705_VV|rps26;c19orf10	JGIv7b.000005895:228769-234705_VV|rps26;c19orf10	>JGIv7b.000005895:228769-234705_VV|rps26;c19orf10	5	5	5	1.42618	1.20619	1.52431	1.29708	1.35293	1.69247	1.35953	1.70819	1.2879	3243500	2631600	4486600	2854700	3759200	4354900	2122000	7796700	2522700
JGIv7b.000005895:454661-467715_VV|plin3	plin3	JGIv7b.000005895:454661-467715_VV|plin3	JGIv7b.000005895:454661-467715_VV|plin3	>JGIv7b.000005895:454661-467715_VV|plin3	11	10	6	1.10739	0.889471	1.41392	0.867664	1.06963	1.5479	1.42512	1.26982	1.18266	1613800	1368800	3505700	1138000	2093500	3105900	2461500	2870300	2013400
JGIv7b.000005895:540549-589994_VV|chaf1a	chaf1a	JGIv7b.000005895:540549-589994_VV|loc398222;chaf1a;JGIv7b.000056125:621642-668104_VV|loc398222;chaf1a	JGIv7b.000005895:540549-589994_VV|loc398222;chaf1a;JGIv7b.000056125:621642-668104_VV|loc398222;chaf1a	>JGIv7b.000005895:540549-589994_VV|loc398222;chaf1a;>JGIv7b.000056125:621642-668104_VV|loc398222;chaf1a	3	3	3	-0.0612653	0.00919824	0.147678	0.225169	-0.293371	0.191639	-0.510281	0.0464937	-0.160413	124880	222500	206910	287430	125240	130370	30862	176550	113240
JGIv7b.000005895:612352-632857_VV|sh3gl1	sh3gl1	JGIv7b.000005895:612352-632857_VV|sh3gl1;JGIv7b.000056125:690183-707003_VV|sh3gl1	JGIv7b.000005895:612352-632857_VV|sh3gl1;JGIv7b.000056125:690183-707003_VV|sh3gl1	>JGIv7b.000005895:612352-632857_VV|sh3gl1;>JGIv7b.000056125:690183-707003_VV|sh3gl1	5	5	5	0.579026	0.214733	0.504695	0.730334	0.376223	0.628273	0.361899	0.808173	0.32297	507450	340060	459510	848020	499600	361820	222050	1002100	319050
JGIv7b.000005925:1165363-1167361_VV|snrpf	snrpf	JGIv7b.000005925:1165363-1167361_VV|snrpf	JGIv7b.000005925:1165363-1167361_VV|snrpf	>JGIv7b.000005925:1165363-1167361_VV|snrpf	2	2	2	1.51513	1.21643	1.88536	1.39741	1.59138	1.53465	1.32221	1.94291	1.19	3941000	2687800	10054000	3539000	6152900	3011200	1950200	13313000	2045300
JGIv7b.000005925:1347609-1361566_VV|metap2	metap2	JGIv7b.000005925:1347609-1361566_VV|metap2	JGIv7b.000005925:1347609-1361566_VV|metap2	>JGIv7b.000005925:1347609-1361566_VV|metap2	11	2	2	-0.541246	-0.314735	-0.570967	-0.0770245	-0.919068	0.269233	-0.520333	-1.39659	-0.0286013	43656	114020	41522	150470	34376	156300	30168	6580.4	150200
JGIv7b.000005925:13914944-13925728_VV|rpl26	rpl26	JGIv7b.000005925:13914944-13925728_VV|atp6v0e1;atp6v0e2;rpl26;mgc81224	JGIv7b.000005925:13914944-13925728_VV|atp6v0e1;atp6v0e2;rpl26;mgc81224	>JGIv7b.000005925:13914944-13925728_VV|atp6v0e1;atp6v0e2;rpl26;mgc81224	10	10	10	2.93095	3.0414	2.98626	3.10215	3.05255	2.90375	3.10256	2.9853	3.16626	87501000	116190000	117720000	136310000	125980000	73925000	109520000	143290000	141240000
JGIv7b.000005925:2920623-3005820_VV|atp2b1	atp2b1	JGIv7b.000005925:2920623-3005820_VV|atp2b1;JGIv7b.000037038:2308024-2384620_VV|atp2b1;JGIv7b.000107347:1992908-2192970_XX|atp2b4;JGIv7b.000035524:2977676-3158199_XX|atp2b4;JGIv7b.000196263:204733-322684_XV|atp2b2	JGIv7b.000005925:2920623-3005820_VV|atp2b1;JGIv7b.000037038:2308024-2384620_VV|atp2b1;JGIv7b.000107347:1992908-2192970_XX|atp2b4;JGIv7b.000035524:2977676-3158199_XX|atp2b4	>JGIv7b.000005925:2920623-3005820_VV|atp2b1;>JGIv7b.000037038:2308024-2384620_VV|atp2b1;>JGIv7b.000107347:1992908-2192970_XX|atp2b4;>JGIv7b.000035524:2977676-3158199_XX|atp2b4	8	8	4	0.531244	0.496676	0.683333	0.569564	0.400222	0.5855	0.533481	0.923192	0.423304	457040	608510	684980	600990	525000	327390	327380	1302500	395580
JGIv7b.000005925:5595784-5600862_VV|rps16	rps16	JGIv7b.000005925:5595784-5600862_VV|rps16;JGIv7b.000018184:2113112-2117533_VV|rps16	JGIv7b.000005925:5595784-5600862_VV|rps16;JGIv7b.000018184:2113112-2117533_VV|rps16	>JGIv7b.000005925:5595784-5600862_VV|rps16;>JGIv7b.000018184:2113112-2117533_VV|rps16	11	11	11	2.78845	2.47695	2.69619	2.64971	2.63748	2.75671	2.85502	2.65595	2.96049	64047000	36244000	61563000	51724000	53435000	52420000	62554000	67634000	90878000
JGIv7b.000005925:8365923-8377210_VV|hsp90b1	hsp90b1	JGIv7b.000005925:8365923-8377210_VV|hsp90b1;mgc68448	JGIv7b.000005925:8365923-8377210_VV|hsp90b1;mgc68448	>JGIv7b.000005925:8365923-8377210_VV|hsp90b1;mgc68448	34	16	16	1.45849	1.53903	1.82038	1.65169	1.69863	1.8276	1.78292	2.0386	1.62594	3481300	5230600	8695100	6100900	7679400	5972700	5530800	16558000	5205500
JGIv7b.000005925:9987830-10005018_VV|cltb	cltb	JGIv7b.000005925:9987830-10005018_VV|cltb	JGIv7b.000005925:9987830-10005018_VV|cltb	>JGIv7b.000005925:9987830-10005018_VV|cltb	6	2	2	1.47449	1.58059	1.57832	1.58298	1.6279	1.48659	1.69148	1.47133	1.4267	3605400	5699100	5062200	5266000	6635100	2691200	4497100	4543800	3396600
JGIv7b.000006590:11156851-11164768_VV|cpox	cpox	JGIv7b.000006590:11156851-11164768_VV|cpox;cpo	JGIv7b.000006590:11156851-11164768_VV|cpox;cpo	>JGIv7b.000006590:11156851-11164768_VV|cpox;cpo	4	4	4	2.26122	0.962419	2.00924	0.898042	1.233	1.29963	1.22995	1.39523	1.14513	20189000	1591200	13261000	1214500	2934100	1738300	1582800	3820200	1857800
JGIv7b.000006590:3978212-4000379_VV|cbr1	cbr1	JGIv7b.000006590:3978212-4000379_VV|cbr1;cbr3;JGIv7b.000006590:3989993-3991879_XX|cbr3	JGIv7b.000006590:3978212-4000379_VV|cbr1;cbr3;JGIv7b.000006590:3989993-3991879_XX|cbr3	>JGIv7b.000006590:3978212-4000379_VV|cbr1;cbr3;>JGIv7b.000006590:3989993-3991879_XX|cbr3	7	7	4	1.05309	0.812854	1.62122	1.4707	0.917402	1.45027	0.749884	1.36674	0.388944	1432900	1168600	5571500	4140500	1528500	2472100	534190	3580000	367500
JGIv7b.000006590:4985436-4991142_VV|atp5o	atp5o	JGIv7b.000006590:4985436-4991142_VV|atp5o;loc414601;JGIv7b.000003881:196918-204215_VV|atp5o	JGIv7b.000006590:4985436-4991142_VV|atp5o;loc414601	>JGIv7b.000006590:4985436-4991142_VV|atp5o;loc414601	5	5	5	0.956011	0.832358	1.13102	0.617311	0.571307	0.758855	1.08901	1.38679	1.14718	1158500	1216600	1862900	665700	747630	490990	1150600	3747400	1866000
JGIv7b.000006590:5097004-5117103_VV|cryzl1	cryzl1	JGIv7b.000006590:5097004-5117103_VV|cryzl1	JGIv7b.000006590:5097004-5117103_VV|cryzl1	>JGIv7b.000006590:5097004-5117103_VV|cryzl1	8	8	8	1.39078	1.23518	1.45382	1.47541	0.886887	1.18748	1.74599	0.822217	1.13217	3001600	2793900	3832600	4182400	1435100	1337400	5087400	1034700	1806900
JGIv7b.000006590:5220123-5246944_VV|gart	gart	JGIv7b.000006590:5220123-5246944_VV|wipi2;gart	JGIv7b.000006590:5220123-5246944_VV|wipi2;gart	>JGIv7b.000006590:5220123-5246944_VV|wipi2;gart	30	30	28	1.77015	1.51852	1.82043	1.77807	1.62847	1.89802	1.90446	2.06957	1.77685	6888400	5013900	8696100	7997400	6643000	7041600	7281300	17769000	7192900
JGIv7b.000006590:6414353-6420303_VV|sod1	sod1	JGIv7b.000006590:6414353-6420303_VV|sod1	JGIv7b.000006590:6414353-6420303_VV|sod1	>JGIv7b.000006590:6414353-6420303_VV|sod1	14	14	11	3.00338	2.91235	2.93933	3.05094	2.99337	3.09555	3.08351	3.20808	2.96536	102540000	89022000	106000000	122150000	111480000	115750000	104900000	238100000	91832000
JGIv7b.000006590:7537784-7564913_VX|cct8	cct8	JGIv7b.000006590:7537784-7564913_VX|cct8	JGIv7b.000006590:7537784-7564913_VX|cct8	>JGIv7b.000006590:7537784-7564913_VX|cct8	38	38	21	2.72189	2.7601	2.77883	2.81598	2.7534	2.75514	2.78947	2.83503	2.91532	55361000	65018000	74051000	73850000	67898000	52228000	53932000	101730000	82494000
JGIv7b.000006752:201133-221188_VX|hadhb	hadhb	JGIv7b.000006752:201133-221188_VX|hadhb	JGIv7b.000006752:201133-221188_VX|hadhb	>JGIv7b.000006752:201133-221188_VX|hadhb	16	1	1	0.284293	0.179745	0.434905	0.18806	0.138532	0.531779	0.624715	0.328965	0.312138	266140	316370	393150	265470	305720	288750	402440	336130	311730
JGIv7b.000006754:2018153-2032850_VV|cct8	cct8	JGIv7b.000006754:2018153-2032850_VV|loc445839;cct8	JGIv7b.000006754:2018153-2032850_VV|loc445839;cct8	>JGIv7b.000006754:2018153-2032850_VV|loc445839;cct8	21	4	4	0.965722	0.795635	0.937894	0.900649	0.457139	1.17509	1.29026	0.517714	0.46729	1183400	1127800	1209900	1221300	590520	1299200	1814200	516850	434680
JGIv7b.000006754:2978987-2985268_VV|sod1	sod1	JGIv7b.000006754:2978987-2985268_VV|loc397886;na;sod1	JGIv7b.000006754:2978987-2985268_VV|loc397886;na;sod1	>JGIv7b.000006754:2978987-2985268_VV|loc397886;na;sod1	11	8	8	2.06247	1.95979	2.11562	2.18492	2.1115	2.1815	2.11562	2.30996	2.00848	13065000	12465000	16820000	19115000	18023000	13661000	11741000	30736000	11816000
JGIv7b.000006754:544390-551428_VV|atp5j	atp5j	JGIv7b.000006754:544390-551428_VV|atp5j;mgc86324	JGIv7b.000006754:544390-551428_VV|atp5j;mgc86324	>JGIv7b.000006754:544390-551428_VV|atp5j;mgc86324	3	3	2	1.16433	-0.240822	0.411087	0.060229	0.757618	0.301611	1.12594	1.51421	0.0758038	1828100	132810	372770	201890	1098700	168590	1250900	5010400	187860
JGIv7b.000006762:294829-302202_XX|alb	alb	JGIv7b.000006762:294829-302202_XX|cars2;c9;c19orf43;alb	JGIv7b.000006762:294829-302202_XX|cars2;c9;c19orf43;alb	>JGIv7b.000006762:294829-302202_XX|cars2;c9;c19orf43;alb	5	3	3	0.343198	0.0180454	0.610956	0.111185	0.413829	0.628202	0.244807	0.604401	-0.0847596	302780	226600	582680	225170	539970	361760	170370	629770	133170
JGIv7b.000006762:303369-308265_XX|alb	alb	JGIv7b.000006762:303369-308265_XX|cars2;alb	JGIv7b.000006762:303369-308265_XX|cars2;alb	>JGIv7b.000006762:303369-308265_XX|cars2;alb	7	7	4	1.71485	1.46332	1.93021	1.60657	1.57905	1.55168	0.825809	1.44924	1.60212	6102900	4474000	11114000	5539000	5998100	3133500	634310	4320700	4946500
JGIv7b.000007045:3305196-3322679_VV|eif3a	eif3a	JGIv7b.000007045:3305196-3322679_VV|eif3a	JGIv7b.000007045:3305196-3322679_VV|eif3a	>JGIv7b.000007045:3305196-3322679_VV|eif3a	43	43	16	1.62427	1.50748	1.67945	1.66328	1.5845	1.66753	1.40722	1.78865	1.67125	5004900	4900900	6345800	6254200	6066100	4108200	2363800	9366000	5736300
JGIv7b.000007045:3457032-3463663_VV|prdx3	prdx3	JGIv7b.000007045:3457032-3463663_VV|prdx3	JGIv7b.000007045:3457032-3463663_VV|prdx3	>JGIv7b.000007045:3457032-3463663_VV|prdx3	10	4	4	1.90586	1.74523	1.85241	1.82196	1.77634	1.7858	1.84042	1.95175	1.69072	9272200	8005300	9340300	8785600	9016900	5416600	6299200	13584000	5980700
JGIv7b.000007045:3538213-3566818_XX|pzp	pzp	JGIv7b.000007045:3538213-3566818_XX|mgc68875;loc733429;pzp;a2ml1;mgc82112	JGIv7b.000007045:3538213-3566818_XX|mgc68875;loc733429;pzp;a2ml1;mgc82112	>JGIv7b.000007045:3538213-3566818_XX|mgc68875;loc733429;pzp;a2ml1;mgc82112	10	10	4	0.761527	0.789147	0.997759	0.773506	0.538854	0.929037	1.00158	1.00098	0.918782	756740	1112800	1383100	930170	699140	730900	944110	1555200	1143800
JGIv7b.000007045:3569188-3601906_XX|pzp	pzp	JGIv7b.000007045:3569188-3601906_XX|mgc68875;pzp;a2ml1;mgc82112;JGIv7b.000131666:1269934-1313220_XX|a2ml1;loc733429;JGIv7b.000007045:3465623-3501769_XX|pzp;mgc82112	JGIv7b.000007045:3569188-3601906_XX|mgc68875;pzp;a2ml1;mgc82112	>JGIv7b.000007045:3569188-3601906_XX|mgc68875;pzp;a2ml1;mgc82112	7	3	1	0.253507	0.217078	0.225437	0.481325	0.527614	0.964974	0.399321	0.33552	0.364934	248790	341710	246180	497500	683090	794960	241670	341190	349070
JGIv7b.000007144:1336285-1355550_VV|adh5	adh5	JGIv7b.000007144:1336285-1355550_VV|adh5	JGIv7b.000007144:1336285-1355550_VV|adh5	>JGIv7b.000007144:1336285-1355550_VV|adh5	13	13	6	2.22073	1.9387	2.23385	2.18925	2.00628	2.27035	2.32145	2.3345	2.24307	18476000	11934000	21907000	19293000	14501000	16815000	18705000	32504000	19534000
JGIv7b.000007144:1363817-1385019_VV|metap1	metap1	JGIv7b.000007144:1363817-1385019_VV|metap1	JGIv7b.000007144:1363817-1385019_VV|metap1	>JGIv7b.000007144:1363817-1385019_VV|metap1	11	11	4	1.43787	1.0653	1.39198	1.47488	1.35215	1.58704	1.53137	1.72751	1.55114	3327600	1967600	3337900	4177700	3753200	3403500	3130400	8147700	4434600
JGIv7b.000007144:1529204-1594405_VV|rap1gds1	rap1gds1	JGIv7b.000007144:1529204-1594405_VV|rap1gds1;JGIv7b.000167800:1948137-2024025_XV|rap1gds1	JGIv7b.000007144:1529204-1594405_VV|rap1gds1;JGIv7b.000167800:1948137-2024025_XV|rap1gds1	>JGIv7b.000007144:1529204-1594405_VV|rap1gds1;>JGIv7b.000167800:1948137-2024025_XV|rap1gds1	6	6	6	0.153382	0.164878	0.143877	0.162039	0.246144	0.448775	0.33894	0.802209	0.17925	199810	306810	205160	251080	381850	237820	210810	988570	234480
JGIv7b.000007197:308625-339015_VV|snx1	snx1	JGIv7b.000007197:308625-339015_VV|snx1;lsm7;JGIv7b.000012518:745770-772642_VV|snx1;JGIv7b.000012879:1745417-1776813_VV|snx2;JGIv7b.000373399:4261549-4291974_VV|snx2	JGIv7b.000007197:308625-339015_VV|snx1;lsm7;JGIv7b.000012518:745770-772642_VV|snx1	>JGIv7b.000007197:308625-339015_VV|snx1;lsm7;>JGIv7b.000012518:745770-772642_VV|snx1	7	7	7	0.526271	0.587272	0.78827	0.698748	0.637906	0.949937	1.01967	1.10365	0.91489	452090	733620	866020	792550	857930	767500	983540	1965300	1134300
JGIv7b.000007197:391383-395313_VV|ppib	ppib	JGIv7b.000007197:391383-395313_VV|loc495270;ppib;JGIv7b.000373399:4398816-4410520_VV|ppic;JGIv7b.000012879:1645636-1661402_XV|ppic	JGIv7b.000007197:391383-395313_VV|loc495270;ppib	>JGIv7b.000007197:391383-395313_VV|loc495270;ppib	11	6	6	1.96849	1.8554	1.90678	1.85754	1.65925	2.04596	1.82333	1.92892	1.43421	10635000	10049000	10547000	9481200	7079200	9951100	6060300	12895000	3451700
JGIv7b.000007281:1543614-1572576_VV|txnrd3	txnrd3	JGIv7b.000007281:1543614-1572576_VV|selenbp1;txnrd3;JGIv7b.000005925:7801408-7838944_XX|txnrd1;JGIv7b.000018184:4238514-4273270_XX|txnrd1	JGIv7b.000007281:1543614-1572576_VV|selenbp1;txnrd3	>JGIv7b.000007281:1543614-1572576_VV|selenbp1;txnrd3	15	7	7	1.32344	1.03091	1.38748	1.23893	1.18508	1.3868	1.35078	1.44965	1.51884	2590100	1832800	3304500	2520400	2657500	2131200	2080400	4324700	4138000
JGIv7b.000007281:2996396-3005072_VX|h1foo	h1foo	JGIv7b.000007281:2996396-3005072_VX|h1foo;JGIv7b.000255257:262263-267422_VX|h1foo	JGIv7b.000007281:2996396-3005072_VX|h1foo	>JGIv7b.000007281:2996396-3005072_VX|h1foo	6	6	6	1.72433	0.96805	1.71799	1.49399	1.54653	1.88827	1.86524	1.75844	1.75658	6230900	1609800	6916700	4352200	5608300	6882800	6663000	8742800	6887200
JGIv7b.000007281:3095236-3109088_VV|sec13	sec13	JGIv7b.000007281:3095236-3109088_VV|sec13;JGIv7b.000255257:103093-119037_VV|sec13	JGIv7b.000007281:3095236-3109088_VV|sec13;JGIv7b.000255257:103093-119037_VV|sec13	>JGIv7b.000007281:3095236-3109088_VV|sec13;>JGIv7b.000255257:103093-119037_VV|sec13	5	5	5	1.3319	0.939153	1.39967	1.2502	1.39595	1.40515	0.930441	1.52287	1.09172	2638500	1516600	3395800	2582000	4108700	2224600	803740	5110300	1656900
JGIv7b.000007331:431148-439542_VV|rpl8	rpl8	JGIv7b.000007331:431148-439542_VV|rpl8	JGIv7b.000007331:431148-439542_VV|rpl8	>JGIv7b.000007331:431148-439542_VV|rpl8	12	12	4	3.14248	3.08959	3.33772	3.37856	3.41922	3.15365	3.02664	3.36197	3.45118	139050000	128340000	258210000	246390000	268750000	132590000	92234000	338150000	260090000
JGIv7b.000007331:523793-542902_VV|ddx3x	ddx3x	JGIv7b.000007331:523793-542902_VV|ddx3x;an3;JGIv7b.000090072:371695-385391_VV|ddx3x;an3	JGIv7b.000007331:523793-542902_VV|ddx3x;an3;JGIv7b.000090072:371695-385391_VV|ddx3x;an3	>JGIv7b.000007331:523793-542902_VV|ddx3x;an3;>JGIv7b.000090072:371695-385391_VV|ddx3x;an3	13	13	10	0.719799	0.807559	1.13253	0.795379	0.577609	0.901044	0.852273	1.02919	0.932253	690660	1155900	1869200	974780	757430	684600	673450	1658500	1177300
JGIv7b.000007479:2678419-2701499_VV|cops2	cops2	JGIv7b.000007479:2678419-2701499_VV|cops2;JGIv7b.000009266:2935467-2938268_VX|cops2	JGIv7b.000007479:2678419-2701499_VV|cops2	>JGIv7b.000007479:2678419-2701499_VV|cops2	7	7	1	0.351064	0.553168	0.851745	0.786256	0.643314	1.01519	0.59211	1.06068	0.643844	308040	683760	998010	955920	867570	893990	373820	1781900	634570
JGIv7b.000007479:3146348-3165838_VV|myef2	myef2	JGIv7b.000007479:3146348-3165838_VV|hnrnpab;wbp2;myef2	JGIv7b.000007479:3146348-3165838_VV|hnrnpab;wbp2;myef2	>JGIv7b.000007479:3146348-3165838_VV|hnrnpab;wbp2;myef2	6	5	2	0.894359	0.383847	0.649347	0.70063	0.187282	0.838099	0.52191	0.923058	0.951549	1012200	482100	634880	795750	338120	590920	318920	1302100	1227000
JGIv7b.000007546:366841-381767_VV|mcts1	mcts1	JGIv7b.000007546:366841-381767_VV|sfrp2;mcts1	JGIv7b.000007546:366841-381767_VV|sfrp2;mcts1	>JGIv7b.000007546:366841-381767_VV|sfrp2;mcts1	4	4	2	1.35304	1.0074	1.3706	1.52122	1.27447	1.61993	1.23082	1.50879	1.52102	2763500	1746000	3182200	4613600	3196600	3675600	1585900	4948900	4157400
JGIv7b.000007546:5420074-5431226_VV|vbp1	vbp1	JGIv7b.000007546:5420074-5431226_VV|vbp1	JGIv7b.000007546:5420074-5431226_VV|vbp1	>JGIv7b.000007546:5420074-5431226_VV|vbp1	9	9	5	1.70738	1.68328	1.76904	1.7158	1.59066	1.84824	1.81054	1.52435	1.76351	6003900	7044500	7752600	6998800	6143700	6267900	5887400	5127600	6990300
JGIv7b.000007546:54611-57864_VX|loc100145051	loc100145051	JGIv7b.000007546:54611-57864_VX|na;loc100145051;c21orf33;JGIv7b.000094770:612-3420_VV|na;loc100145051;c21orf33;JGIv7b.000036991:4367-7625_VX|na;loc100145051;c21orf33;JGIv7b.000036991:46404-50119_VV|na;loc100145051;c21orf33;JGIv7b.000086967:4305734-4309212_XX|unnamed;JGIv7b.000036991:6619-7544_VX|unnamed;JGIv7b.000003467:5441031-5464270_VV|dlst;nop14	JGIv7b.000007546:54611-57864_VX|na;loc100145051;c21orf33;JGIv7b.000094770:612-3420_VV|na;loc100145051;c21orf33;JGIv7b.000036991:4367-7625_VX|na;loc100145051;c21orf33;JGIv7b.000036991:46404-50119_VV|na;loc100145051;c21orf33;JGIv7b.000086967:4305734-4309212_XX|unnamed;JGIv7b.000036991:6619-7544_VX|unnamed	>JGIv7b.000007546:54611-57864_VX|na;loc100145051;c21orf33;>JGIv7b.000094770:612-3420_VV|na;loc100145051;c21orf33;>JGIv7b.000036991:4367-7625_VX|na;loc100145051;c21orf33;>JGIv7b.000036991:46404-50119_VV|na;loc100145051;c21orf33;>JGIv7b.000086967:4305734-430	11	11	10	2.98585	2.86967	2.98163	2.66733	2.44811	2.64222	3.01782	3.06016	2.89	98678000	81515000	116510000	53713000	36132000	40110000	90412000	169950000	78138000
JGIv7b.000007546:5989379-6028918_VV|acsl4	acsl4	JGIv7b.000007546:5989379-6028918_VV|acsl4	JGIv7b.000007546:5989379-6028918_VV|acsl4	>JGIv7b.000007546:5989379-6028918_VV|acsl4	9	9	4	0.726943	0.550717	0.962326	0.712677	0.783309	0.519151	-0.0147503	1.18366	1.0739	701550	680310	1277800	816550	1158600	280350	94699	2358500	1594800
JGIv7b.000007555:3011932-3074224_VV|ide	ide	JGIv7b.000007555:3011932-3074224_VV|ide;JGIv7b.000016863:3394620-3444204_VV|ide	JGIv7b.000007555:3011932-3074224_VV|ide;JGIv7b.000016863:3394620-3444204_VV|ide	>JGIv7b.000007555:3011932-3074224_VV|ide;>JGIv7b.000016863:3394620-3444204_VV|ide	4	4	4	-0.239193	-0.660822	0.356433	0.121743	0.051403	0.527626	0.643391	-0.254563	0.0275354	84584	55818	329910	230320	255350	285960	419810	88885	169400
JGIv7b.000007555:3534077-3560358_VV|aldh18a1	aldh18a1	JGIv7b.000007555:3534077-3560358_VV|aldh18a1	JGIv7b.000007555:3534077-3560358_VV|aldh18a1	>JGIv7b.000007555:3534077-3560358_VV|aldh18a1	13	13	13	1.03812	0.936237	1.1112	0.939158	0.903396	1.15878	1.13271	1.27394	1.01157	1386700	1507500	1782200	1326300	1484900	1250600	1270200	2897400	1395400
JGIv7b.000007555:6550756-6580877_VV|glrx3	glrx3	JGIv7b.000007555:6550756-6580877_VV|loc495269;glrx3	JGIv7b.000007555:6550756-6580877_VV|loc495269;glrx3	>JGIv7b.000007555:6550756-6580877_VV|loc495269;glrx3	11	11	5	1.92502	1.43558	1.99158	1.82882	1.91077	2.0925	1.96635	2.1156	1.97009	9669400	4225000	12748000	8915600	11904000	11095000	8375800	19735000	10883000
JGIv7b.000007555:688396-698961_VV|gsto1	gsto1	JGIv7b.000007555:688396-698961_VV|gsto2;mgc82327;gsto1;JGIv7b.000007555:673025-685515_VX|gsto2;JGIv7b.000007555:702807-715950_XX|gsto2	JGIv7b.000007555:688396-698961_VV|gsto2;mgc82327;gsto1;JGIv7b.000007555:673025-685515_VX|gsto2	>JGIv7b.000007555:688396-698961_VV|gsto2;mgc82327;gsto1;>JGIv7b.000007555:673025-685515_VX|gsto2	12	12	12	2.50173	2.39153	2.44191	2.52706	2.69789	2.66825	2.76586	2.80012	2.70279	34185000	30386000	34875000	39775000	60539000	42627000	51126000	93948000	52316000
JGIv7b.000007555:8618542-8638026_VV|acadsb	acadsb	JGIv7b.000007555:8618542-8638026_VV|acadsb	JGIv7b.000007555:8618542-8638026_VV|acadsb	>JGIv7b.000007555:8618542-8638026_VV|acadsb	8	8	8	1.52304	1.06087	1.42527	0.900496	0.858055	1.14094	1.02068	1.07654	0.951891	4009800	1949700	3595700	1220900	1352100	1199500	985800	1847500	1227900
JGIv7b.000007555:8711088-8727112_VV|bub3	bub3	JGIv7b.000007555:8711088-8727112_VV|bub3;JGIv7b.000016863:8159166-8176881_VV|bub3	JGIv7b.000007555:8711088-8727112_VV|bub3;JGIv7b.000016863:8159166-8176881_VV|bub3	>JGIv7b.000007555:8711088-8727112_VV|bub3;>JGIv7b.000016863:8159166-8176881_VV|bub3	5	5	5	0.769875	0.0477768	0.441278	0.261292	0.31848	0.859502	0.536508	0.670613	0.639225	770700	240940	398790	310550	443410	621240	329630	732370	628320
JGIv7b.000007555:9054200-9070165_VV|oat.2	oat.2	JGIv7b.000007555:9054200-9070165_VV|oat;oat.2;oat.1	JGIv7b.000007555:9054200-9070165_VV|oat;oat.2;oat.1	>JGIv7b.000007555:9054200-9070165_VV|oat;oat.2;oat.1	6	6	1	0.776551	1.1017	1.35144	1.01595	1.08101	1.02763	1.26231	1.37507	1.25246	782050	2121100	3048800	1563400	2143300	920370	1703000	3648600	2338200
JGIv7b.000007749:436923-477607_VV|vdac2	vdac2	JGIv7b.000007749:436923-477607_VV|vdac2	JGIv7b.000007749:436923-477607_VV|vdac2	>JGIv7b.000007749:436923-477607_VV|vdac2	8	8	7	0.89571	0.925578	1.02866	0.863833	0.59618	1.06135	1.15517	1.57311	1.15035	1015200	1474700	1482000	1128700	787060	995860	1336400	5730300	1878700
JGIv7b.000008129:4633671-4665151_VV|esd	esd	JGIv7b.000008129:4633671-4665151_VV|esd	JGIv7b.000008129:4633671-4665151_VV|esd	>JGIv7b.000008129:4633671-4665151_VV|esd	7	7	3	1.7357	1.83955	1.96813	1.02506	1.50178	1.69648	1.34448	1.31051	1.58508	6387900	9725600	12097000	1594200	5113000	4395900	2051000	3149300	4769100
JGIv7b.000008129:4911310-4936791_VV|sucla2	sucla2	JGIv7b.000008129:4911310-4936791_VV|sucla2	JGIv7b.000008129:4911310-4936791_VV|sucla2	>JGIv7b.000008129:4911310-4936791_VV|sucla2	10	10	2	1.41591	0.973586	1.67043	1.69853	1.67563	1.54634	1.12318	1.93781	1.56891	3171400	1628300	6219200	6744700	7322900	3094600	1243100	13159000	4606700
JGIv7b.000008129:6759849-6770517_VV|tuba1c	tuba1c	JGIv7b.000008129:6759849-6770517_VV|tuba1c;tuba1b;tuba6;tuba4a;JGIv7b.000021603:3141058-3145798_XX|tuba1c;loc733413;tuba3c	JGIv7b.000008129:6759849-6770517_VV|tuba1c;tuba1b;tuba6;tuba4a;JGIv7b.000021603:3141058-3145798_XX|tuba1c;loc733413;tuba3c	>JGIv7b.000008129:6759849-6770517_VV|tuba1c;tuba1b;tuba6;tuba4a;>JGIv7b.000021603:3141058-3145798_XX|tuba1c;loc733413;tuba3c	24	11	0	2.4576	2.24472	2.35045	2.44162	2.30172	2.45176	2.40966	2.52149	2.55776	31036000	22443000	28428000	33124000	26701000	25697000	22837000	49780000	38341000
JGIv7b.000008129:7378254-7387862_VV|cnpy2	cnpy2	JGIv7b.000008129:7378254-7387862_VV|cnpy2	JGIv7b.000008129:7378254-7387862_VV|cnpy2	>JGIv7b.000008129:7378254-7387862_VV|cnpy2	8	8	5	1.96754	1.76426	2.00527	1.91309	1.88471	1.91398	1.95204	2.00155	1.88564	10613000	8326000	13144000	10679000	11280000	7309200	8108900	15217000	9081400
JGIv7b.000008129:7668201-7677434_VV|myl6	myl6	JGIv7b.000008129:7668201-7677434_VV|myl6;loc414678;myl6b;JGIv7b.000014557:8631393-8638149_XX|myl4;loc100037107	JGIv7b.000008129:7668201-7677434_VV|myl6;loc414678;myl6b	>JGIv7b.000008129:7668201-7677434_VV|myl6;loc414678;myl6b	9	9	5	2.56244	2.70124	2.68716	2.77192	2.42441	2.74508	2.85006	2.57905	2.68031	39045000	57580000	60333000	67200000	34405000	51014000	61856000	56759000	49855000
JGIv7b.000008129:7782246-7803199_VV|pa2g4	pa2g4	JGIv7b.000008129:7782246-7803199_VV|pa2g4	JGIv7b.000008129:7782246-7803199_VV|pa2g4	>JGIv7b.000008129:7782246-7803199_VV|pa2g4	28	6	6	1.65381	1.45722	1.85028	1.38074	1.75641	1.83453	1.75217	2.01649	1.75154	5339300	4418000	9296000	3414900	8653200	6070300	5159000	15744000	6813300
JGIv7b.000008129:8927695-8934135_VV|atp5b	atp5b	JGIv7b.000008129:8927695-8934135_VV|atp5b;JGIv7b.000008129:8931237-8931942_VV|atp5b	JGIv7b.000008129:8927695-8934135_VV|atp5b	>JGIv7b.000008129:8927695-8934135_VV|atp5b	22	22	3	2.60598	2.59758	2.62087	2.43631	2.31756	2.50943	2.79539	2.78827	2.74726	42951000	46490000	52025000	32749000	27589000	29406000	54659000	91444000	57546000
JGIv7b.000008129:8928976-8930118_VV|atp5b	atp5b	JGIv7b.000008129:8928976-8930118_VV|atp5b	JGIv7b.000008129:8928976-8930118_VV|atp5b	>JGIv7b.000008129:8928976-8930118_VV|atp5b	4	1	1	1.4105	1.36031	1.4839	1.23099	0.948101	1.42057	1.63114	1.4069	1.6516	3134000	3617100	4099100	2477900	1628600	2306300	3923200	3923200	5499800
JGIv7b.000008129:8988555-9003340_VV|prim1	prim1	JGIv7b.000008129:8988555-9003340_VV|prim1	JGIv7b.000008129:8988555-9003340_VV|prim1	>JGIv7b.000008129:8988555-9003340_VV|prim1	2	2	2	-0.509975	-0.129916	-0.26286	-0.0171425	-0.177194	0.429234	0.322386	0.122002	0.0962645	46750	166970	82665	171060	159220	227200	203060	209710	196280
JGIv7b.000008355:2681502-2737540_VV|prep	prep	JGIv7b.000008355:2681502-2737540_VV|prep	JGIv7b.000008355:2681502-2737540_VV|prep	>JGIv7b.000008355:2681502-2737540_VV|prep	15	15	4	1.05188	1.36192	1.36665	1.4675	1.36238	1.64379	1.42861	1.21508	1.55175	1429100	3629200	3154200	4112200	3833400	3886400	2481000	2533600	4440400
JGIv7b.000008630:1078322-1087895_VV|unnamed	unnamed	JGIv7b.000008630:1078322-1087895_VV|tstd1	JGIv7b.000008630:1078322-1087895_VV|tstd1	>JGIv7b.000008630:1078322-1087895_VV|tstd1	3	3	3	1.32841	1.12784	1.26928	1.04915	0.611218	1.37436	1.20284	1.00247	1.29955	2618400	2238700	2537400	1678600	811900	2070100	1488600	1560500	2586500
JGIv7b.000008630:3351085-3428601_VV|prep	prep	JGIv7b.000008630:3351085-3428601_VV|prep	JGIv7b.000008630:3351085-3428601_VV|prep	>JGIv7b.000008630:3351085-3428601_VV|prep	13	2	2	-0.100417	-0.715991	0.152967	0.011982	0.0537286	0.0799901	-0.00116973	0.454274	0.119024	114620	49811	209370	182070	256580	100420	97654	447260	206090
JGIv7b.000008834:1378431-1386127_XV|cisd3	cisd3	JGIv7b.000008834:1378431-1386127_XV|cisd3	JGIv7b.000008834:1378431-1386127_XV|cisd3	>JGIv7b.000008834:1378431-1386127_XV|cisd3	2	2	2	0.395029	0.264275	0.556038	0.963106	1.17603	0.653901	1.16688	0.789499	1.19655	339170	376670	515380	1396100	2608300	384160	1372300	960340	2074200
JGIv7b.000008834:2356107-2368464_VV|stmn1	stmn1	JGIv7b.000008834:2356107-2368464_VV|stmn1;JGIv7b.000102262:801622-847226_XX|stmn4;JGIv7b.000051558:407005-456509_XX|stmn4;JGIv7b.000192622:317103-339861_XX|stmn2b;stmn2;JGIv7b.000174654:82543-89711_XV|stmn3;JGIv7b.000254613:24161-31295_XX|stmn3	JGIv7b.000008834:2356107-2368464_VV|stmn1	>JGIv7b.000008834:2356107-2368464_VV|stmn1	12	1	1	1.44721	1.11974	1.5464	1.34606	1.14187	1.54132	1.30062	1.86655	1.17833	3396400	2201600	4713600	3170400	2430500	3058500	1857200	11186000	1994800
JGIv7b.000009266:2566177-2572164_VV|dut	dut	JGIv7b.000009266:2566177-2572164_VV|dut	JGIv7b.000009266:2566177-2572164_VV|dut	>JGIv7b.000009266:2566177-2572164_VV|dut	9	9	6	1.65713	1.57481	1.75431	1.62651	1.36228	2.08201	1.73997	1.67307	1.46184	5378300	5631500	7501400	5780600	3832600	10826000	5018600	7196700	3662200
JGIv7b.000009266:2961669-3027181_XV|galk2	galk2	JGIv7b.000009266:2961669-3027181_XV|galk2	JGIv7b.000009266:2961669-3027181_XV|galk2	>JGIv7b.000009266:2961669-3027181_XV|galk2	5	5	5	0.697092	0.440771	0.555986	0.752705	0.130214	1.14061	0.677538	1.13324	0.775231	657160	542200	515320	889640	300510	1198600	453530	2102400	840920
JGIv7b.000009266:4492226-4509899_VV|lmnb3	lmnb3	JGIv7b.000009266:4492226-4509899_VV|lmnb3;lmnb1;JGIv7b.000007479:1315283-1338460_VV|lmnb3;mgc131227;lmnb1	JGIv7b.000009266:4492226-4509899_VV|lmnb3;lmnb1;JGIv7b.000007479:1315283-1338460_VV|lmnb3;mgc131227;lmnb1	>JGIv7b.000009266:4492226-4509899_VV|lmnb3;lmnb1;>JGIv7b.000007479:1315283-1338460_VV|lmnb3;mgc131227;lmnb1	6	6	6	-0.0283261	-0.476801	-0.00516457	-0.0602024	0.291642	0.461464	0.262628	0.802285	0.262527	134220	81605	147040	155990	419490	244980	177380	988740	280290
JGIv7b.000009266:494639-596217_XX|myo5a	myo5a	JGIv7b.000009266:494639-596217_XX|myo5a;JGIv7b.000268638:1239477-1328955_VV|myo5a	JGIv7b.000009266:494639-596217_XX|myo5a;JGIv7b.000268638:1239477-1328955_VV|myo5a	>JGIv7b.000009266:494639-596217_XX|myo5a;>JGIv7b.000268638:1239477-1328955_VV|myo5a	6	6	5	-0.130641	-0.323093	-0.211313	-0.218319	-0.365494	0.293956	0.293749	0.190376	0.00982073	107280	112070	92758	111180	107900	165600	190320	245080	163090
JGIv7b.000009266:6377281-6395667_VV|pdia3	pdia3	JGIv7b.000009266:6377281-6395667_VV|pdia3	JGIv7b.000009266:6377281-6395667_VV|pdia3	>JGIv7b.000009266:6377281-6395667_VV|pdia3	28	16	16	2.16893	2.1974	2.2288	2.31147	2.2862	2.38178	2.40654	2.44298	2.37858	16495000	20355000	21661000	25066000	25858000	21819000	22676000	41623000	26116000
JGIv7b.000009266:7102367-7118775_VV|unc45a	unc45a	JGIv7b.000009266:7102367-7118775_VV|unc45a	JGIv7b.000009266:7102367-7118775_VV|unc45a	>JGIv7b.000009266:7102367-7118775_VV|unc45a	5	5	5	-0.137157	-0.452603	-0.216461	-0.222961	-0.263876	0.149829	0.178996	0.0499094	-0.0368133	105760	85784	91697	110080	133110	118230	146800	177930	147580
JGIv7b.000009266:7446027-7465645_VV|idh2	idh2	JGIv7b.000009266:7446027-7465645_VV|idh2;krt;JGIv7b.000106789:881244-895862_VV|idh2	JGIv7b.000009266:7446027-7465645_VV|idh2;krt;JGIv7b.000106789:881244-895862_VV|idh2	>JGIv7b.000009266:7446027-7465645_VV|idh2;krt;>JGIv7b.000106789:881244-895862_VV|idh2	14	13	13	1.26715	1.0872	1.46001	1.24462	1.16384	1.33531	1.32614	1.55997	1.33233	2289700	2058600	3886000	2551300	2543400	1889500	1967600	5561300	2774700
JGIv7b.000009266:937133-977431_VV|tmod3	tmod3	JGIv7b.000009266:937133-977431_VV|loc100125668;tmod3;JGIv7b.000268638:980770-1010239_VV|loc100125668;tmod3	JGIv7b.000009266:937133-977431_VV|loc100125668;tmod3;JGIv7b.000268638:980770-1010239_VV|loc100125668;tmod3	>JGIv7b.000009266:937133-977431_VV|loc100125668;tmod3;>JGIv7b.000268638:980770-1010239_VV|loc100125668;tmod3	2	2	2	-0.12839	0.11404	0.460882	0.253423	0.0438967	0.524428	0.590867	0.174984	0.453751	107810	276250	416650	305360	251420	283830	372770	236630	422250
JGIv7b.000009528:1534843-1536755_VX|rpl11	rpl11	JGIv7b.000009528:1534843-1536755_VX|rpl11	JGIv7b.000009528:1534843-1536755_VX|rpl11	>JGIv7b.000009528:1534843-1536755_VX|rpl11	4	1	1	2.09557	2.28453	2.32967	2.48672	2.40166	2.34519	2.39988	2.43847	2.40869	14047000	24365000	27138000	36483000	32825000	20030000	22337000	41197000	27857000
JGIv7b.000009528:708639-723214_VV|tcp1	tcp1	JGIv7b.000009528:708639-723214_VV|tcp1;mgc53348	JGIv7b.000009528:708639-723214_VV|tcp1;mgc53348	>JGIv7b.000009528:708639-723214_VV|tcp1;mgc53348	35	35	5	2.90256	2.80761	2.83701	2.96244	2.87421	2.75275	2.75419	3.09643	3.03679	82227000	71715000	84333000	101060000	87149000	51937000	49794000	184600000	107020000
JGIv7b.000009528:773721-791085_VV|sod2	sod2	JGIv7b.000009528:773721-791085_VV|mgc80739;sod2	JGIv7b.000009528:773721-791085_VV|mgc80739;sod2	>JGIv7b.000009528:773721-791085_VV|mgc80739;sod2	4	4	3	2.37729	2.45859	2.39598	2.14202	2.26058	2.40166	2.49878	2.28467	2.41379	26031000	34896000	31473000	17437000	24525000	22857000	27939000	29014000	28163000
JGIv7b.000009843:558296-574574_VV|idh3g	idh3g	JGIv7b.000009843:558296-574574_VV|idh3g	JGIv7b.000009843:558296-574574_VV|idh3g	>JGIv7b.000009843:558296-574574_VV|idh3g	8	7	7	1.22275	0.949176	0.6776	0.844879	1.14385	1.19213	1.09016	0.669954	1.35231	2077600	1548300	676260	1083800	2440500	1352000	1153600	731270	2896100
JGIv7b.000009994:12492099-12499563_VV|aldob	aldob	JGIv7b.000009994:12492099-12499563_VV|aldob;xaldb;JGIv7b.000023403:7692757-7702928_XX|slc25a3;aldob	JGIv7b.000009994:12492099-12499563_VV|aldob;xaldb;JGIv7b.000023403:7692757-7702928_XX|slc25a3;aldob	>JGIv7b.000009994:12492099-12499563_VV|aldob;xaldb;>JGIv7b.000023403:7692757-7702928_XX|slc25a3;aldob	5	3	3	0.373653	0.216582	0.666391	0.0412303	0.424361	0.688074	0.505592	0.937409	0.287471	323660	341360	659530	193840	551850	416110	307360	1345400	295680
JGIv7b.000009994:1521273-1540445_VX|naga	naga	JGIv7b.000009994:1521273-1540445_VX|naga	JGIv7b.000009994:1521273-1540445_VX|naga	>JGIv7b.000009994:1521273-1540445_VX|naga	8	8	4	1.427	1.10998	1.36881	1.26241	1.07529	1.41996	1.66244	1.76888	1.40475	3249300	2157700	3169500	2650400	2118100	2303000	4211100	8953400	3240500
JGIv7b.000009994:3268332-3288779_VV|gspt1	gspt1	JGIv7b.000009994:3268332-3288779_VV|gspt1	JGIv7b.000009994:3268332-3288779_VV|gspt1	>JGIv7b.000009994:3268332-3288779_VV|gspt1	7	7	1	0.820484	0.16236	0.812883	0.75198	0.558742	0.780505	0.83336	0.837589	0.616043	861020	305220	914990	888260	728470	516480	645240	1071600	597870
JGIv7b.000009994:3917996-3959307_VV|nomo3	nomo3	JGIv7b.000009994:3917996-3959307_VV|nomo3;JGIv7b.000023403:15501478-15584550_VV|nomo3;abcc1	JGIv7b.000009994:3917996-3959307_VV|nomo3;JGIv7b.000023403:15501478-15584550_VV|nomo3;abcc1	>JGIv7b.000009994:3917996-3959307_VV|nomo3;>JGIv7b.000023403:15501478-15584550_VV|nomo3;abcc1	4	4	4	-0.279515	-0.510222	-0.200467	-0.400627	-0.639697	-1.38428	-1.14887	-0.411546	-0.199865	77436	76166	95034	75241	61229	3274.5	7276.7	62147	104060
JGIv7b.000009994:556215-572591_VV|nubp1	nubp1	JGIv7b.000009994:556215-572591_VV|nubp1	JGIv7b.000009994:556215-572591_VV|nubp1	>JGIv7b.000009994:556215-572591_VV|nubp1	5	5	5	0.852357	0.710965	1.18656	1.34638	1.28551	1.49064	0.957187	1.40063	1.64954	923260	946980	2109100	3172600	3270400	2716800	853880	3867500	5475600
JGIv7b.000009994:6762914-7265626_VV|mad1l1	mad1l1	JGIv7b.000009994:6762914-7265626_VV|mad1l1;mad1	JGIv7b.000009994:6762914-7265626_VV|mad1l1;mad1	>JGIv7b.000009994:6762914-7265626_VV|mad1l1;mad1	3	3	3	-0.426346	-0.699167	-0.278015	-0.421782	-0.376655	0.231103	0.171527	0.251281	-0.707719	56145	51571	79912	71908	105440	142970	144340	281580	35047
JGIv7b.000009994:9111999-9121542_VV|ube2i	ube2i	JGIv7b.000009994:9111999-9121542_VV|ube2i;P63279ups;JGIv7b.000023403:10805763-10821681_VV|ube2i	JGIv7b.000009994:9111999-9121542_VV|ube2i;P63279ups;JGIv7b.000023403:10805763-10821681_VV|ube2i	>JGIv7b.000009994:9111999-9121542_VV|ube2i;>P63279ups|UBC9_HUMAN_UPS SUMO-conjugating enzyme UBC9 (Chain 1-158) - Homo sapiens (Human);>JGIv7b.000023403:10805763-10821681_VV|ube2i	5	5	5	1.97289	1.97944	2.07566	1.9449	1.8255	2.19687	2.09426	2.1284	2.08219	10738000	12981000	15383000	11432000	9981000	14161000	11187000	20319000	13838000
JGIv7b.000009994:9616589-9620356_VV|h3f3b	h3f3b	JGIv7b.000009994:9616589-9620356_VV|hist2h3d;h3f3c;h3f3b;h3f3a;JGIv7b.000023403:10391981-10395340_VV|hist2h3d;h3f3c;h3f3b;h3f3a;JGIv7b.000071264:971159-974717_VV|h3f3b;h3f3a;JGIv7b.000102974:5019789-5032760_VV|h3f3c;h3f3b;h3f3a;JGIv7b.000227943:480696-484281_VV|hist1h3j;h3f3b;h3f3a	JGIv7b.000009994:9616589-9620356_VV|hist2h3d;h3f3c;h3f3b;h3f3a;JGIv7b.000023403:10391981-10395340_VV|hist2h3d;h3f3c;h3f3b;h3f3a;JGIv7b.000071264:971159-974717_VV|h3f3b;h3f3a;JGIv7b.000102974:5019789-5032760_VV|h3f3c;h3f3b;h3f3a;JGIv7b.000227943:480696-484281_VV|hist1h3j;h3f3b;h3f3a	>JGIv7b.000009994:9616589-9620356_VV|hist2h3d;h3f3c;h3f3b;h3f3a;>JGIv7b.000023403:10391981-10395340_VV|hist2h3d;h3f3c;h3f3b;h3f3a;>JGIv7b.000071264:971159-974717_VV|h3f3b;h3f3a;>JGIv7b.000102974:5019789-5032760_VV|h3f3c;h3f3b;h3f3a;>JGIv7b.000227943:480696	5	1	1	1.61236	1.8438	2.42721	2.16608	2.10924	2.56293	2.74455	2.44599	2.6649	4876000	9811400	33748000	18359000	17939000	33324000	48720000	41909000	48236000
JGIv7b.000010177:180833-190073_VV|loc100498624	loc100498624	JGIv7b.000010177:180833-190073_VV|loc100498624;mgc86492	JGIv7b.000010177:180833-190073_VV|loc100498624;mgc86492	>JGIv7b.000010177:180833-190073_VV|loc100498624;mgc86492	13	13	10	1.02029	0.887023	1.37576	1.18317	1.45189	1.38376	1.0682	1.70532	1.02841	1333600	1361900	3219100	2236700	4612200	2116100	1097700	7745700	1446700
JGIv7b.000010177:309576-321486_VV|ctu2	ctu2	JGIv7b.000010177:309576-321486_VV|ctu2;loc431806	JGIv7b.000010177:309576-321486_VV|ctu2;loc431806	>JGIv7b.000010177:309576-321486_VV|ctu2;loc431806	5	5	5	0.250966	-0.166711	0.129494	0.122897	-0.0605858	0.350153	-0.511084	0.193569	-0.0405276	247410	154760	198670	230890	202600	188850	30806	246870	146410
JGIv7b.000010177:910456-915907_VV|rpl13	rpl13	JGIv7b.000010177:910456-915907_VV|casc3;phldb1;rpl13;klf17;pitpnb	JGIv7b.000010177:910456-915907_VV|casc3;phldb1;rpl13;klf17;pitpnb	>JGIv7b.000010177:910456-915907_VV|casc3;phldb1;rpl13;klf17;pitpnb	14	14	2	2.66236	2.96619	2.97684	3.08726	3.09707	2.96227	3.05937	3.16315	2.55339	48595000	99485000	115270000	132030000	138120000	84762000	99325000	214920000	37983000
JGIv7b.000010188:222297-225593_VX|rps2	rps2	JGIv7b.000010188:222297-225593_VX|rpl15;pdia6;rps2;pabpc1	JGIv7b.000010188:222297-225593_VX|rpl15;pdia6;rps2;pabpc1	>JGIv7b.000010188:222297-225593_VX|rpl15;pdia6;rps2;pabpc1	15	15	3	2.86627	2.94678	2.93946	2.97682	2.97632	3.10779	3.14383	2.86467	3.15115	75946000	95578000	106030000	104220000	107620000	119110000	120240000	108840000	136740000
JGIv7b.000010587:2450775-2457368_VV|rpl7	rpl7	JGIv7b.000010587:2450775-2457368_VV|rpl7;rpsa;JGIv7b.000085380:908092-926974_VX|rpl7	JGIv7b.000010587:2450775-2457368_VV|rpl7;rpsa;JGIv7b.000085380:908092-926974_VX|rpl7	>JGIv7b.000010587:2450775-2457368_VV|rpl7;rpsa;>JGIv7b.000085380:908092-926974_VX|rpl7	11	11	3	2.96737	2.90067	3.03237	3.21865	3.1783	3.20477	3.37597	3.16278	3.30177	94765000	86902000	130500000	174940000	163360000	149420000	203310000	214740000	188830000
JGIv7b.000010587:496956-503570_VX|cops5	cops5	JGIv7b.000010587:496956-503570_VX|cops5;JGIv7b.000058038:271790-283552_XV|cops5	JGIv7b.000010587:496956-503570_VX|cops5;JGIv7b.000058038:271790-283552_XV|cops5	>JGIv7b.000010587:496956-503570_VX|cops5;>JGIv7b.000058038:271790-283552_XV|cops5	9	9	9	1.40445	1.27112	1.52008	1.30953	0.964261	1.53289	1.57946	1.64453	1.16866	3092800	3009000	4444300	2931800	1683900	2998800	3490300	6743400	1953900
JGIv7b.000010944:1827915-1886339_VV|sec31b	sec31b	JGIv7b.000010944:1827915-1886339_VV|sec31b	JGIv7b.000010944:1827915-1886339_VV|sec31b	>JGIv7b.000010944:1827915-1886339_VV|sec31b	4	4	3	0.0389407	-0.706799	-0.0464507	0.051074	-0.0168761	0.208148	-0.0480663	0.368585	-0.344404	155520	50765	134080	197970	221750	135500	87823	367900	76343
JGIv7b.000010944:192711-238601_VV|sec24d	sec24d	JGIv7b.000010944:192711-238601_VV|sec24d	JGIv7b.000010944:192711-238601_VV|sec24d	>JGIv7b.000010944:192711-238601_VV|sec24d	12	12	6	0.644293	0.429141	0.856024	0.774319	0.396112	0.637813	0.69256	1.01462	0.786233	585410	529340	1007600	931790	520560	369980	469210	1604300	860980
JGIv7b.000010944:2380228-2391049_XV|eif4ebp2	eif4ebp2	JGIv7b.000010944:2380228-2391049_XV|mgc83416;eif4ebp2	JGIv7b.000010944:2380228-2391049_XV|mgc83416;eif4ebp2	>JGIv7b.000010944:2380228-2391049_XV|mgc83416;eif4ebp2	3	3	3	0.565314	0.588755	1.22377	1.02127	0.903038	1.35689	0.922843	1.58798	0.905036	492440	735870	2292000	1581300	1483800	1987300	790040	5927900	1110600
JGIv7b.000010944:2975907-3025824_VV|ppa2	ppa2	JGIv7b.000010944:2975907-3025824_VV|pp;ppa2;ppa1	JGIv7b.000010944:2975907-3025824_VV|pp;ppa2;ppa1	>JGIv7b.000010944:2975907-3025824_VV|pp;ppa2;ppa1	9	9	4	1.43298	1.40521	1.70462	1.17868	1.55147	0.798634	0.640826	1.63648	1.03568	3292200	3968300	6713000	2215300	5665800	538840	417380	6620800	1469400
JGIv7b.000010944:3979148-4025278_XV|dna2	dna2	JGIv7b.000010944:3979148-4025278_XV|dna2	JGIv7b.000010944:3979148-4025278_XV|dna2	>JGIv7b.000010944:3979148-4025278_XV|dna2	9	9	9	0.340612	-0.0283704	0.392546	0.10271	0.426278	0.508538	0.144865	0.183121	-0.0695902	301070	205900	357640	221120	554040	273480	135890	241060	137570
JGIv7b.000011063:482577-490970_XX|glo1	glo1	JGIv7b.000011063:482577-490970_XX|glo1;mgc82317;JGIv7b.000343336:102013-109265_VX|glo1;mgc82317	JGIv7b.000011063:482577-490970_XX|glo1;mgc82317;JGIv7b.000343336:102013-109265_VX|glo1;mgc82317	>JGIv7b.000011063:482577-490970_XX|glo1;mgc82317;>JGIv7b.000343336:102013-109265_VX|glo1;mgc82317	7	7	7	2.16777	2.1364	2.25957	2.29621	2.23992	2.30784	2.27086	2.32716	1.97673	16453000	17947000	23203000	24260000	23500000	18355000	16682000	31965000	11039000
JGIv7b.000011136:2342489-2364575_VV|dek	dek	JGIv7b.000011136:2342489-2364575_VV|dek;loc398543	JGIv7b.000011136:2342489-2364575_VV|dek;loc398543	>JGIv7b.000011136:2342489-2364575_VV|dek;loc398543	2	2	2	0.199394	-0.0319843	0.219822	-0.023463	0.0622912	-0.259343	0.533872	0.0356513	0.3069	220990	204370	243110	168760	261160	45425	327670	172240	308250
JGIv7b.000011136:610078-627196_VV|sirt5	sirt5	JGIv7b.000011136:610078-627196_VV|sirt5;JGIv7b.000051654:1263754-1279248_VV|mgc81733;sirt5	JGIv7b.000011136:610078-627196_VV|sirt5;JGIv7b.000051654:1263754-1279248_VV|mgc81733;sirt5	>JGIv7b.000011136:610078-627196_VV|sirt5;>JGIv7b.000051654:1263754-1279248_VV|mgc81733;sirt5	4	4	4	0.845871	0.632772	1.04214	1.06407	0.586561	0.611135	0.773438	1.11866	0.680707	910240	805850	1527300	1733100	771570	347610	563430	2033700	686730
JGIv7b.000011199:2826936-2859264_VV|nsun2	nsun2	JGIv7b.000011199:2826936-2859264_VV|nsun2	JGIv7b.000011199:2826936-2859264_VV|nsun2	>JGIv7b.000011199:2826936-2859264_VV|nsun2	14	14	14	0.923291	0.749184	1.03665	0.951011	0.822413	1.26628	1.275	1.20314	1.1386	1078400	1024700	1508700	1360400	1256100	1607900	1752600	2465600	1832000
JGIv7b.000011316:1607081-1624255_VV|chmp2b	chmp2b	JGIv7b.000011316:1607081-1624255_VV|chmp2b;JGIv7b.000006590:13317335-13339213_VV|chmp2b	JGIv7b.000011316:1607081-1624255_VV|chmp2b;JGIv7b.000006590:13317335-13339213_VV|chmp2b	>JGIv7b.000011316:1607081-1624255_VV|chmp2b;>JGIv7b.000006590:13317335-13339213_VV|chmp2b	4	4	4	-0.740858	0.559113	1.00162	0.824089	0.855363	0.964775	0.957394	1.1028	0.905582	28198	692200	1395100	1036600	1344600	794590	854280	1961500	1111900
JGIv7b.000011316:6676910-6680130_VX|hist1h2aa	hist1h2aa	JGIv7b.000011316:6676910-6680130_VX|hist1h2aa;JGIv7b.000011316:6703069-6705224_VX|hist1h2aa;JGIv7b.000160841:4236188-4238801_VX|hist1h2am;mgc68595;hist1h2aa;JGIv7b.000247724:5696489-5705555_VV|h2afv;JGIv7b.000409144:654511-658782_VV|h2afv;JGIv7b.000167800:1360109-1364810_VV|h2afv;loc397949;h2afz;JGIv7b.000007144:847890-851398_VV|h2afv;h2afz;JGIv7b.000013523:7022475-7023215_VV|h2afj;JGIv7b.0000744…	JGIv7b.000011316:6676910-6680130_VX|hist1h2aa;JGIv7b.000011316:6703069-6705224_VX|hist1h2aa;JGIv7b.000160841:4236188-4238801_VX|hist1h2am;mgc68595;hist1h2aa	>JGIv7b.000011316:6676910-6680130_VX|hist1h2aa;>JGIv7b.000011316:6703069-6705224_VX|hist1h2aa;>JGIv7b.000160841:4236188-4238801_VX|hist1h2am;mgc68595;hist1h2aa	3	3	2	2.43924	2.57994	2.60581	2.65492	2.3191	2.69819	2.85722	2.2498	2.71878	29813000	44828000	50303000	52305000	27677000	45717000	62866000	26797000	54139000
JGIv7b.000011316:6713101-6749482_VV|tomm70a	tomm70a	JGIv7b.000011316:6713101-6749482_VV|tomm70a	JGIv7b.000011316:6713101-6749482_VV|tomm70a	>JGIv7b.000011316:6713101-6749482_VV|tomm70a	4	4	4	0.00717472	0.157125	0.367154	-0.0352304	-0.0484375	0.389881	0.589632	0.660144	0.338675	145070	301940	337910	164560	207750	207230	371730	715100	329970
JGIv7b.000011405:670091-685163_VX|alox12b	alox12b	JGIv7b.000011405:670091-685163_VX|aloxe3;alox12b;mgc85124;JGIv7b.000093091:85756-98228_XX|aloxe3;alox12b	JGIv7b.000011405:670091-685163_VX|aloxe3;alox12b;mgc85124	>JGIv7b.000011405:670091-685163_VX|aloxe3;alox12b;mgc85124	17	17	17	2.42535	2.39774	2.47563	2.37775	2.33761	2.5427	2.60413	2.70764	2.62084	28920000	30778000	37605000	28889000	28756000	31784000	35459000	76092000	43890000
JGIv7b.000011418:157936-166389_VV|mvp	mvp	JGIv7b.000011418:157936-166389_VV|mvp	JGIv7b.000011418:157936-166389_VV|mvp	>JGIv7b.000011418:157936-166389_VV|mvp	25	5	5	0.741	0.834345	-0.119871	0.607021	0.596094	0.706592	0.897297	0.50852	0.578919	723480	1221600	113790	651190	786920	434520	745670	506130	552150
JGIv7b.000011418:283382-285950_VV|unnamed	unnamed	JGIv7b.000011418:283382-285950_VV|unnamed;JGIv7b.000011418:300601-302408_VV|unnamed;JGIv7b.000011418:444218-445694_VX|unnamed;JGIv7b.000074488:1725890-1731454_VV|unnamed;JGIv7b.000111824:6760684-6774148_VV|hist1h4a;JGIv7b.000197913:672623-708021_VV|unnamed;JGIv7b.000037414:233182-233491_VV|unnamed;JGIv7b.000074488:1733172-1733481_XV|unnamed;JGIv7b.000082179:749329-749638_VV|unnamed;JGIv7b.0001118…	JGIv7b.000011418:283382-285950_VV|unnamed;JGIv7b.000011418:300601-302408_VV|unnamed;JGIv7b.000011418:444218-445694_VX|unnamed;JGIv7b.000074488:1725890-1731454_VV|unnamed;JGIv7b.000111824:6760684-6774148_VV|hist1h4a;JGIv7b.000197913:672623-708021_VV|unnamed;JGIv7b.000037414:233182-233491_VV|unnamed;JGIv7b.000074488:1733172-1733481_XV|unnamed;JGIv7b.000082179:749329-749638_VV|unnamed;JGIv7b.0001118…	>JGIv7b.000011418:283382-285950_VV|unnamed;>JGIv7b.000011418:300601-302408_VV|unnamed;>JGIv7b.000011418:444218-445694_VX|unnamed;>JGIv7b.000074488:1725890-1731454_VV|unnamed;>JGIv7b.000111824:6760684-6774148_VV|hist1h4a;>JGIv7b.000197913:672623-708021_VV|u	13	13	7	2.66268	2.47424	2.74611	2.66423	2.62861	2.71728	2.41918	2.85915	2.51568	48629000	36042000	68828000	53358000	52465000	47804000	23334000	107480000	35035000
JGIv7b.000011418:34290-41186_XV|nudt9	nudt9	JGIv7b.000011418:34290-41186_XV|nudt9	JGIv7b.000011418:34290-41186_XV|nudt9	>JGIv7b.000011418:34290-41186_XV|nudt9	3	3	3	0.72409	0.506294	0.98041	0.673007	0.965954	1.1305	1.01344	1.19802	0.855748	697180	620710	1330500	750040	1689800	1170600	969770	2437000	999280
JGIv7b.000011418:94705-97733_VV|aldoa	aldoa	JGIv7b.000011418:94705-97733_VV|aldoa;loc100037142;mgc64482;JGIv7b.000013265:729918-734019_XX|unnamed	JGIv7b.000011418:94705-97733_VV|aldoa;loc100037142;mgc64482	>JGIv7b.000011418:94705-97733_VV|aldoa;loc100037142;mgc64482	31	4	4	1.28414	1.31048	1.74347	1.26223	1.3448	0.982	1.50891	1.67858	1.44484	2376500	3263600	7322000	2649400	3696600	827240	2975300	7287800	3531200
JGIv7b.000011605:23149-61664_XX|abcc9	abcc9	JGIv7b.000011605:23149-61664_XX|abcc9	JGIv7b.000011605:23149-61664_XX|abcc9	>JGIv7b.000011605:23149-61664_XX|abcc9	1	1	1	-0.329302	-0.213032	0.191305	0.0804157	-0.0949319	0.25977	0.287834	0.192857	-0.041006	69438	140650	228100	210810	188720	152880	187790	246470	146260
JGIv7b.000011605:669463-679578_VV|strap	strap	JGIv7b.000011605:669463-679578_VV|strap	JGIv7b.000011605:669463-679578_VV|strap	>JGIv7b.000011605:669463-679578_VV|strap	9	9	4	1.19395	1.04598	1.3479	1.03675	0.901666	1.04736	1.1952	1.33674	1.17476	1950600	1890700	3024800	1634600	1479600	963810	1463100	3343300	1979600
JGIv7b.000011701:91763-99209_VV|c1qbp	c1qbp	JGIv7b.000011701:91763-99209_VV|tmem147;c1qbp	JGIv7b.000011701:91763-99209_VV|tmem147;c1qbp	>JGIv7b.000011701:91763-99209_VV|tmem147;c1qbp	5	3	3	1.16383	1.28017	1.44572	1.4505	1.00495	1.28292	1.36336	1.54461	1.36598	1826100	3065700	3763900	3965200	1831600	1671700	2140500	5369900	2982200
JGIv7b.000011978:538119-555284_VV|mrpl16	mrpl16	JGIv7b.000011978:538119-555284_VV|mrpl16	JGIv7b.000011978:538119-555284_VV|mrpl16	>JGIv7b.000011978:538119-555284_VV|mrpl16	3	3	3	-0.404384	-0.0126726	0.448579	0.287586	0.0761017	0.233698	0.299906	0.701292	0.424035	58911	212680	405350	328540	268720	143840	192990	785420	396200
JGIv7b.000011978:700673-719795_VV|prpf19	prpf19	JGIv7b.000011978:700673-719795_VV|prpf19	JGIv7b.000011978:700673-719795_VV|prpf19	>JGIv7b.000011978:700673-719795_VV|prpf19	6	6	1	1.47652	1.18694	1.41651	1.3587	1.29376	1.41819	1.14428	1.48448	1.36719	3621500	2529100	3526000	3257400	3326600	2293500	1303900	4682100	2989900
JGIv7b.000012020:13087721-13093146_VV|cnpy3	cnpy3	JGIv7b.000012020:13087721-13093146_VV|cnpy3	JGIv7b.000012020:13087721-13093146_VV|cnpy3	>JGIv7b.000012020:13087721-13093146_VV|cnpy3	2	2	2	0.523119	-0.310588	0.341091	0.406595	0.0447045	0.764515	0.425832	0.198622	0.364506	448980	115000	318790	423920	251840	497530	256610	249730	348750
JGIv7b.000012020:13204271-13210079_VV|mrpl2	mrpl2	JGIv7b.000012020:13204271-13210079_VV|mgc84466;mrpl2	JGIv7b.000012020:13204271-13210079_VV|mgc84466;mrpl2	>JGIv7b.000012020:13204271-13210079_VV|mgc84466;mrpl2	4	4	4	0.842906	0.587899	0.454043	0.386337	0.600959	0.796517	1.17121	0.125399	0.821369	904350	734570	410330	405920	794870	536180	1385800	211340	928310
JGIv7b.000012020:13390882-13443627_VV|cul9	cul9	JGIv7b.000012020:13390882-13443627_VV|cul9	JGIv7b.000012020:13390882-13443627_VV|cul9	>JGIv7b.000012020:13390882-13443627_VV|cul9	5	5	5	-0.71394	-0.940678	-0.450321	-0.61492	-0.772961	-0.376089	-0.966958	-0.275741	-0.737305	29910	31328	54372	47548	46491	34575	10982	84696	32894
JGIv7b.000012020:5482361-5541435_VV|xpo1	xpo1	JGIv7b.000012020:5482361-5541435_VV|xpo1;JGIv7b.000111824:994148-1035670_VV|xpo1	JGIv7b.000012020:5482361-5541435_VV|xpo1;JGIv7b.000111824:994148-1035670_VV|xpo1	>JGIv7b.000012020:5482361-5541435_VV|xpo1;>JGIv7b.000111824:994148-1035670_VV|xpo1	6	6	6	0.00223721	-0.308654	0.234719	-0.0593651	-0.309439	0.224743	0.264567	0.273916	0.117141	143510	115460	251340	156270	121150	140860	178160	296490	205260
JGIv7b.000012020:5654759-5666124_VV|cct4	cct4	JGIv7b.000012020:5654759-5666124_VV|loc398959;cct4	JGIv7b.000012020:5654759-5666124_VV|loc398959;cct4	>JGIv7b.000012020:5654759-5666124_VV|loc398959;cct4	29	29	14	2.43014	2.42358	2.52049	2.58106	2.54719	2.49322	2.67787	2.67326	2.71843	29225000	32464000	41571000	44652000	44341000	28312000	41897000	70356000	54099000
JGIv7b.000012020:6422831-6435141_VV|mdh1	mdh1	JGIv7b.000012020:6422831-6435141_VV|mdh1;atp2a3	JGIv7b.000012020:6422831-6435141_VV|mdh1;atp2a3	>JGIv7b.000012020:6422831-6435141_VV|mdh1;atp2a3	20	20	8	3.20356	3.1933	3.11438	3.21705	3.13903	3.22629	3.17788	3.26567	3.32973	158950000	158970000	156750000	174340000	150630000	157130000	129870000	271500000	200490000
JGIv7b.000012020:6491908-6540260_VV|ugp2	ugp2	JGIv7b.000012020:6491908-6540260_VV|ugp2;JGIv7b.000111824:1474804-1517446_VV|mgc68615;ugp2	JGIv7b.000012020:6491908-6540260_VV|ugp2;JGIv7b.000111824:1474804-1517446_VV|mgc68615;ugp2	>JGIv7b.000012020:6491908-6540260_VV|ugp2;>JGIv7b.000111824:1474804-1517446_VV|mgc68615;ugp2	12	12	12	1.30618	1.3397	1.48267	1.25429	1.42982	1.48696	1.32001	1.68246	1.32065	2494000	3466500	4087900	2604700	4406600	2693500	1940500	7352400	2706100
JGIv7b.000012020:7184397-7214437_VV|rab1a	rab1a	JGIv7b.000012020:7184397-7214437_VV|rab1a;JGIv7b.000111824:1896807-1923550_VV|rab1a;JGIv7b.000012518:3721452-3735335_XV|rab8b;JGIv7b.000253809:930369-946914_XV|rab8b;JGIv7b.000098382:258226-290378_VV|rab15;JGIv7b.000102068:7773-20632_XV|na;rab1b;JGIv7b.000141145:470228-482986_VV|na;rab1b;JGIv7b.000203041:3753694-3767592_XV|rab15	JGIv7b.000012020:7184397-7214437_VV|rab1a;JGIv7b.000111824:1896807-1923550_VV|rab1a	>JGIv7b.000012020:7184397-7214437_VV|rab1a;>JGIv7b.000111824:1896807-1923550_VV|rab1a	6	5	5	1.91465	1.83017	1.92155	1.85614	1.87025	1.89661	1.93588	1.95944	1.31061	9452200	9539100	10901000	9452800	10948000	7018400	7817900	13824000	2648500
JGIv7b.000012020:7238200-7271540_VV|actr2	actr2	JGIv7b.000012020:7238200-7271540_VV|actr2;JGIv7b.000111824:1945359-1970679_VV|actr2	JGIv7b.000012020:7238200-7271540_VV|actr2;JGIv7b.000111824:1945359-1970679_VV|actr2	>JGIv7b.000012020:7238200-7271540_VV|actr2;>JGIv7b.000111824:1945359-1970679_VV|actr2	9	9	9	1.26137	1.44645	1.55074	1.50727	1.47582	1.82625	1.69567	1.91425	1.50825	2260900	4320900	4759600	4477800	4845900	5953900	4539900	12471000	4045200
JGIv7b.000012020:788612-810708_VV|unnamed	unnamed	JGIv7b.000012020:788612-810708_VV|apmap	JGIv7b.000012020:788612-810708_VV|apmap	>JGIv7b.000012020:788612-810708_VV|apmap	3	3	3	0.101725	0.0148273	0.467714	0.11251	0.213157	0.563353	0.359564	0.630878	0.0923011	178440	225100	423060	225810	356690	310870	220880	668950	194620
JGIv7b.000012020:9779033-11464811_XV|macrod2	macrod2	JGIv7b.000012020:9779033-11464811_XV|na;macrod2;JGIv7b.000111824:4372249-4373772_XX|unnamed	JGIv7b.000012020:9779033-11464811_XV|na;macrod2	>JGIv7b.000012020:9779033-11464811_XV|na;macrod2	5	5	5	0.868113	0.810651	1.11753	1.04739	0.785601	1.34042	1.25986	1.03083	0.858875	955670	1163300	1807600	1672300	1164100	1912200	1693600	1664700	1006000
JGIv7b.000012423:1704690-1709591_VV|rpl3	rpl3	JGIv7b.000012423:1704690-1709591_VV|rpl3;JGIv7b.000219295:911054-918376_XX|rpl3l;JGIv7b.000010188:232356-236635_XX|rpl3l	JGIv7b.000012423:1704690-1709591_VV|rpl3	>JGIv7b.000012423:1704690-1709591_VV|rpl3	25	4	4	1.45162	1.3683	1.66206	1.81234	1.42566	1.89122	1.91286	1.77136	1.8617	3429300	3677300	6104000	8606500	4368800	6930500	7421000	9004100	8627200
JGIv7b.000012423:2218409-2226284_VV|phf5a	phf5a	JGIv7b.000012423:2218409-2226284_VV|phf5a	JGIv7b.000012423:2218409-2226284_VV|phf5a	>JGIv7b.000012423:2218409-2226284_VV|phf5a	2	2	2	0.58807	0.295049	0.684455	-0.0427528	0.595934	0.595061	0.125349	0.838816	0.144963	517600	401370	686700	161930	786660	334790	130020	1074600	217870
JGIv7b.000012423:2228597-2250612_VV|aco2	aco2	JGIv7b.000012423:2228597-2250612_VV|aco2	JGIv7b.000012423:2228597-2250612_VV|aco2	>JGIv7b.000012423:2228597-2250612_VV|aco2	37	8	8	2.03599	2.14992	2.31259	1.96269	2.12582	2.12761	2.24934	2.37966	2.09025	12329000	18455000	26122000	11876000	18564000	12044000	15889000	36028000	14079000
JGIv7b.000012423:279659-384769_VV|tpr	tpr	JGIv7b.000012423:279659-384769_VV|tpr;JGIv7b.000078978:2173996-2205541_XV|tpr	JGIv7b.000012423:279659-384769_VV|tpr	>JGIv7b.000012423:279659-384769_VV|tpr	21	21	21	0.154067	0.052161	0.364738	0.281449	0.11704	0.583076	0.409874	0.75008	0.195136	200110	243130	336090	324250	292440	325540	247510	877810	242600
JGIv7b.000012462:1013991-1016380_VV|rps27	rps27	JGIv7b.000012462:1013991-1016380_VV|rps27;cxorf56;rps27l	JGIv7b.000012462:1013991-1016380_VV|rps27;cxorf56;rps27l	>JGIv7b.000012462:1013991-1016380_VV|rps27;cxorf56;rps27l	5	5	3	2.73658	2.70469	2.83267	2.90884	2.82486	2.79728	2.73809	2.94186	2.12551	57170000	57991000	83518000	90100000	78701000	57635000	48013000	129780000	15184000
JGIv7b.000012462:1023718-1044664_VV|tpm1	tpm1	JGIv7b.000012462:1023718-1044664_VV|mgc68479;tpm3;tpm1	JGIv7b.000012462:1023718-1044664_VV|mgc68479;tpm3;tpm1	>JGIv7b.000012462:1023718-1044664_VV|mgc68479;tpm3;tpm1	14	2	2	0.191809	0.399249	0.731752	0.646009	0.418751	0.881085	-0.00531218	1.19359	0.197592	217350	497670	763260	707900	545490	653390	96743	2412500	243880
JGIv7b.000012462:41369-46265_VV|psmb4	psmb4	JGIv7b.000012462:41369-46265_VV|psmb4	JGIv7b.000012462:41369-46265_VV|psmb4	>JGIv7b.000012462:41369-46265_VV|psmb4	6	2	2	1.39008	1.31853	1.32653	1.37741	1.50038	1.55615	1.7592	1.83319	1.58191	2997000	3318300	2883700	3390600	5098200	3166400	5241800	10367000	4736800
JGIv7b.000012462:572354-578964_XX|unnamed	unnamed	JGIv7b.000012462:572354-578964_XX|na;s100a13	JGIv7b.000012462:572354-578964_XX|na;s100a13	>JGIv7b.000012462:572354-578964_XX|na;s100a13	2	2	2	1.19278	0.762982	1.28665	1.16556	1.17272	1.40935	1.25252	1.50938	1.05463	1945600	1054300	2637800	2153900	2590500	2246600	1665700	4955500	1530300
JGIv7b.000012518:10239343-10241044_VX|unnamed	unnamed	JGIv7b.000012518:10239343-10241044_VX|na;tuba3c	JGIv7b.000012518:10239343-10241044_VX|na;tuba3c	>JGIv7b.000012518:10239343-10241044_VX|na;tuba3c	23	3	2	1.19144	1.13442	1.52958	1.39622	1.42558	1.44956	1.36637	1.79179	1.4555	1939900	2269300	4539700	3530000	4368100	2468000	2155100	9433300	3612800
JGIv7b.000012518:10246358-10251862_VX|tuba4a	tuba4a	JGIv7b.000012518:10246358-10251862_VX|tuba4a;tuba1a;loc397931;ivns1abp;tuba3c	JGIv7b.000012518:10246358-10251862_VX|tuba4a;tuba1a;loc397931;ivns1abp;tuba3c	>JGIv7b.000012518:10246358-10251862_VX|tuba4a;tuba1a;loc397931;ivns1abp;tuba3c	31	31	5	3.25927	3.25288	3.24206	3.33041	3.286	3.34767	3.4178	3.39798	3.47161	179570000	179770000	208510000	222250000	204080000	208690000	223490000	367080000	271730000
JGIv7b.000012518:10512115-10525141_VV|gdi1	gdi1	JGIv7b.000012518:10512115-10525141_VV|gdi2;gdi1	JGIv7b.000012518:10512115-10525141_VV|gdi2;gdi1	>JGIv7b.000012518:10512115-10525141_VV|gdi2;gdi1	30	30	9	2.36741	2.18205	2.38224	2.31524	2.34915	2.42949	2.50619	2.48181	2.46097	25474000	19720000	30521000	25269000	29450000	24393000	28411000	45475000	31159000
JGIv7b.000012518:12728358-12750422_VV|dhtkd1	dhtkd1	JGIv7b.000012518:12728358-12750422_VV|dhtkd1	JGIv7b.000012518:12728358-12750422_VV|dhtkd1	>JGIv7b.000012518:12728358-12750422_VV|dhtkd1	7	7	7	0.249969	0.260918	0.292492	0.282973	0.143728	0.865573	0.236717	0.839794	0.499657	246870	374070	285980	325310	309020	630120	167280	1077000	465900
JGIv7b.000012518:1405202-1416604_VV|mpi	mpi	JGIv7b.000012518:1405202-1416604_VV|mpi;JGIv7b.000007197:893092-902693_VV|mpi	JGIv7b.000012518:1405202-1416604_VV|mpi;JGIv7b.000007197:893092-902693_VV|mpi	>JGIv7b.000012518:1405202-1416604_VV|mpi;>JGIv7b.000007197:893092-902693_VV|mpi	3	3	3	0.391881	0.421139	0.430455	0.476903	0.390059	0.559496	0.963901	0.895887	0.243722	336840	520670	389260	492810	514090	308080	866950	1223900	269220
JGIv7b.000012518:1446003-1459877_VV|cox5a	cox5a	JGIv7b.000012518:1446003-1459877_VV|cox5a;JGIv7b.000007197:923650-935051_VV|cox5a	JGIv7b.000012518:1446003-1459877_VV|cox5a;JGIv7b.000007197:923650-935051_VV|cox5a	>JGIv7b.000012518:1446003-1459877_VV|cox5a;>JGIv7b.000007197:923650-935051_VV|cox5a	3	3	3	1.25225	0.689274	1.38193	0.434388	0.323788	0.78043	1.06732	1.56342	1.44873	2216200	905520	3263800	449920	448300	516390	1095500	5605100	3560800
JGIv7b.000012518:18519504-18534114_VV|dld	dld	JGIv7b.000012518:18519504-18534114_VV|dld	JGIv7b.000012518:18519504-18534114_VV|dld	>JGIv7b.000012518:18519504-18534114_VV|dld	12	12	4	1.67722	1.55367	1.81474	1.70862	1.72293	1.89817	1.83933	1.98098	2.01151	5620100	5391100	8586100	6892100	8074700	7044100	6283700	14520000	11893000
JGIv7b.000012518:3153261-3174095_VV|pkm	pkm	JGIv7b.000012518:3153261-3174095_VV|arhgef12;pkm2;pkm	JGIv7b.000012518:3153261-3174095_VV|arhgef12;pkm2;pkm	>JGIv7b.000012518:3153261-3174095_VV|arhgef12;pkm2;pkm	41	41	20	3.43722	3.46288	3.36254	3.42581	3.47611	3.43547	3.50309	3.47431	3.51816	265130000	277300000	272940000	272630000	302270000	256240000	271060000	436840000	300230000
JGIv7b.000012518:3304185-3435148_XX|vps13c	vps13c	JGIv7b.000012518:3304185-3435148_XX|vps13c	JGIv7b.000012518:3304185-3435148_XX|vps13c	>JGIv7b.000012518:3304185-3435148_XX|vps13c	13	13	13	-0.416449	-0.743313	-0.308518	-0.200318	-0.432726	-0.0600034	-0.31114	-0.0455968	-0.235939	57375	47080	74646	115550	93905	72391	48429	143120	96319
JGIv7b.000012518:3673331-3683832_VV|tpm1	tpm1	JGIv7b.000012518:3673331-3683832_VV|tpm4;tpm1;tm7;CON__Q3SX28;JGIv7b.000317758:37942-49450_XX|tpm2b;tpm2	JGIv7b.000012518:3673331-3683832_VV|tpm4;tpm1;tm7	>JGIv7b.000012518:3673331-3683832_VV|tpm4;tpm1;tm7	14	7	5	1.36458	1.21619	1.6445	1.29896	1.49453	1.68738	1.61317	1.75183	1.26846	2834200	2686500	5869000	2866200	5037000	4303300	3766900	8612100	2419800
JGIv7b.000012518:372742-386462_VX|unnamed	unnamed	JGIv7b.000012518:372742-386462_VX|na	JGIv7b.000012518:372742-386462_VX|na	>JGIv7b.000012518:372742-386462_VX|na	2	2	2	-0.0619241	-0.307145	-0.0292002	-0.491139	-0.585991	-0.146744	-0.261985	-0.0736969	-0.478305	124700	115820	139350	61982	68415	59104	54126	134240	57300
JGIv7b.000012518:4125818-4143899_VV|idh3a	idh3a	JGIv7b.000012518:4125818-4143899_VV|idh3a	JGIv7b.000012518:4125818-4143899_VV|idh3a	>JGIv7b.000012518:4125818-4143899_VV|idh3a	10	4	4	1.28219	0.721402	1.32251	1.19208	0.968411	0.748021	1.01656	1.29033	0.800684	2366400	967600	2857900	2279800	1698400	478710	976660	3007700	888060
JGIv7b.000012518:5164929-5174378_VX|fam115a	fam115a	JGIv7b.000012518:5164929-5174378_VX|fam115a;JGIv7b.000012518:5177226-5188811_XV|fam115c;fam115a;JGIv7b.000068908:1920940-1938033_XX|unnamed;JGIv7b.000068908:1961277-1976889_XX|unnamed	JGIv7b.000012518:5164929-5174378_VX|fam115a	>JGIv7b.000012518:5164929-5174378_VX|fam115a	43	43	41	2.57893	2.57901	2.68271	2.65294	2.65027	2.80632	2.73236	2.82373	2.80567	40481000	44742000	59736000	52083000	54866000	58866000	47394000	99143000	65220000
JGIv7b.000012518:5360269-5371551_VV|unnamed	unnamed	JGIv7b.000012518:5360269-5371551_VV|na	JGIv7b.000012518:5360269-5371551_VV|na	>JGIv7b.000012518:5360269-5371551_VV|na	4	4	4	0.900276	0.656348	1.34358	0.564172	0.928297	1.16812	1.14803	1.25423	0.349743	1025400	846030	2995700	594090	1563300	1278200	1315000	2770100	337890
JGIv7b.000012518:6039913-6089129_VV|impdh1	impdh1	JGIv7b.000012518:6039913-6089129_VV|impdh1;JGIv7b.000253809:2604860-2651351_VV|impdh1	JGIv7b.000012518:6039913-6089129_VV|impdh1;JGIv7b.000253809:2604860-2651351_VV|impdh1	>JGIv7b.000012518:6039913-6089129_VV|impdh1;>JGIv7b.000253809:2604860-2651351_VV|impdh1	5	5	4	0.91431	0.624072	0.960747	1.03703	0.553196	1.05422	1.06294	0.958604	0.679319	1057400	791510	1273300	1635600	720170	979400	1084700	1412000	684690
JGIv7b.000012518:6225541-6606427_VV|snd1	snd1	JGIv7b.000012518:6225541-6606427_VV|snd1;2e999;JGIv7b.000253809:2743180-2765046_VV|snd1	JGIv7b.000012518:6225541-6606427_VV|snd1;2e999	>JGIv7b.000012518:6225541-6606427_VV|snd1;2e999	30	30	12	1.68585	1.49543	1.73409	1.72747	1.63455	1.77364	1.85138	1.97355	1.74535	5727400	4780500	7170100	7176000	6727000	5264900	6457400	14276000	6723500
JGIv7b.000012518:732761-740380_VV|rps17	rps17	JGIv7b.000012518:732761-740380_VV|rps17;JGIv7b.000007197:295214-303076_VV|rps17	JGIv7b.000012518:732761-740380_VV|rps17;JGIv7b.000007197:295214-303076_VV|rps17	>JGIv7b.000012518:732761-740380_VV|rps17;>JGIv7b.000007197:295214-303076_VV|rps17	11	11	11	3.46947	3.57583	3.49925	3.55999	3.57727	3.32852	3.63658	3.51851	3.4981	284530000	350100000	370470000	363400000	372540000	199550000	366640000	483150000	287600000
JGIv7b.000012518:7755734-7757689_VV|atp6v1f	atp6v1f	JGIv7b.000012518:7755734-7757689_VV|atp6v1f;JGIv7b.000102557:351498-353836_XX|atp6v1f	JGIv7b.000012518:7755734-7757689_VV|atp6v1f;JGIv7b.000102557:351498-353836_XX|atp6v1f	>JGIv7b.000012518:7755734-7757689_VV|atp6v1f;>JGIv7b.000102557:351498-353836_XX|atp6v1f	2	2	1	0.751971	0.552374	0.629238	0.759479	0.570782	1.08886	1.18329	0.903702	1.01377	741070	682640	606980	902640	746820	1062000	1424200	1245900	1402000
JGIv7b.000012518:811297-814706_VV|ppib	ppib	JGIv7b.000012518:811297-814706_VV|ppib	JGIv7b.000012518:811297-814706_VV|ppib	>JGIv7b.000012518:811297-814706_VV|ppib	14	14	9	2.83803	2.82557	2.77727	2.81077	2.5077	2.82641	2.80009	2.90067	2.73815	71392000	74424000	73793000	73030000	40866000	61697000	55243000	118150000	56434000
JGIv7b.000012518:823252-826916_VV|kiaa0101	kiaa0101	JGIv7b.000012518:823252-826916_VV|kiaa0101	JGIv7b.000012518:823252-826916_VV|kiaa0101	>JGIv7b.000012518:823252-826916_VV|kiaa0101	7	7	5	1.04163	1.13629	1.48901	1.3719	0.808578	1.54126	0.909583	1.61273	1.35897	1397400	2278100	4146200	3350800	1220700	3058100	766690	6272000	2937700
JGIv7b.000012879:5152972-5172467_VV|reep5	reep5	JGIv7b.000012879:5152972-5172467_VV|mgc81039;reep5	JGIv7b.000012879:5152972-5172467_VV|mgc81039;reep5	>JGIv7b.000012879:5152972-5172467_VV|mgc81039;reep5	2	2	2	0.352219	0.441423	0.465317	0.489494	0.495906	0.917974	0.784714	1.13188	0.62956	308820	542930	420800	506280	639770	712240	577990	2095900	615440
JGIv7b.000012879:516678-542265_VV|aldh7a1	aldh7a1	JGIv7b.000012879:516678-542265_VV|aldh7a1	JGIv7b.000012879:516678-542265_VV|aldh7a1	>JGIv7b.000012879:516678-542265_VV|aldh7a1	19	6	6	1.62762	1.62556	1.76319	1.38475	1.57961	1.69088	1.49767	1.7356	1.57237	5041700	6253400	7651900	3444300	6005100	4338700	2900600	8299300	4641000
JGIv7b.000012933:1485958-1541708_XV|unnamed	unnamed	JGIv7b.000012933:1485958-1541708_XV|map7d2;na	JGIv7b.000012933:1485958-1541708_XV|map7d2;na	>JGIv7b.000012933:1485958-1541708_XV|map7d2;na	3	3	2	-0.617718	-1.07116	-1.07443	-0.72625	-0.837021	-0.956738	-0.950952	-0.524102	-1.09922	36925	23932	13478	37461	40727	8896.7	11387	48083	15146
JGIv7b.000012933:1870437-1879210_VV|rbmx	rbmx	JGIv7b.000012933:1870437-1879210_VV|rbmx;JGIv7b.000050694:4323375-4328523_VV|ybx1;rbmx	JGIv7b.000012933:1870437-1879210_VV|rbmx;JGIv7b.000050694:4323375-4328523_VV|ybx1;rbmx	>JGIv7b.000012933:1870437-1879210_VV|rbmx;>JGIv7b.000050694:4323375-4328523_VV|ybx1;rbmx	5	5	5	-0.154765	-0.190024	0.193204	0.0686859	-0.0964215	0.150371	0.0149875	0.66591	0.201213	101760	147490	229070	205580	188140	118380	101290	724560	245780
JGIv7b.000012933:3101843-3120310_VX|eml1	eml1	JGIv7b.000012933:3101843-3120310_VX|eml2;eml1	JGIv7b.000012933:3101843-3120310_VX|eml2;eml1	>JGIv7b.000012933:3101843-3120310_VX|eml2;eml1	13	13	8	1.77521	1.66971	1.73957	1.77394	1.74199	1.86223	1.80112	2.10719	1.83759	6965200	6849900	7258400	7927000	8399100	6476300	5763300	19360000	8192900
JGIv7b.000012933:3552273-3580702_VV|sympk	sympk	JGIv7b.000012933:3552273-3580702_VV|sympk	JGIv7b.000012933:3552273-3580702_VV|sympk	>JGIv7b.000012933:3552273-3580702_VV|sympk	4	4	4	-0.189656	-0.270575	0.0668097	0.0846928	-0.257483	0.109888	-0.730907	0.0708517	-0.163306	94275	124900	172700	212750	134880	107690	18734	186630	112540
JGIv7b.000012933:3751093-3760244_VV|tbcb	tbcb	JGIv7b.000012933:3751093-3760244_VV|tbcb;JGIv7b.000050694:6322373-6330052_VV|tbcb;mgc81145	JGIv7b.000012933:3751093-3760244_VV|tbcb;JGIv7b.000050694:6322373-6330052_VV|tbcb;mgc81145	>JGIv7b.000012933:3751093-3760244_VV|tbcb;>JGIv7b.000050694:6322373-6330052_VV|tbcb;mgc81145	6	6	6	1.34824	1.43615	1.55242	1.56694	1.60331	1.82073	1.71962	1.76702	1.66118	2734600	4230000	4777500	5088200	6306400	5877600	4792700	8915400	5613800
JGIv7b.000012933:5243587-5260825_VV|crat.2	crat.2	JGIv7b.000012933:5243587-5260825_VV|crat;crat.2;JGIv7b.000075398:677934-694910_XV|crat.2	JGIv7b.000012933:5243587-5260825_VV|crat;crat.2;JGIv7b.000075398:677934-694910_XV|crat.2	>JGIv7b.000012933:5243587-5260825_VV|crat;crat.2;>JGIv7b.000075398:677934-694910_XV|crat.2	8	8	8	0.762377	0.751448	0.913185	0.772929	0.763398	0.888979	1.00162	1.11201	0.915178	758150	1029500	1144900	929020	1111900	665560	944190	2003100	1135000
JGIv7b.000012933:5453259-5479804_VV|bag6	bag6	JGIv7b.000012933:5453259-5479804_VV|bat3;bag6	JGIv7b.000012933:5453259-5479804_VV|bat3;bag6	>JGIv7b.000012933:5453259-5479804_VV|bat3;bag6	9	2	2	0.668398	0.426488	0.739822	0.543442	0.602879	0.967463	0.876018	0.887199	0.668312	617140	526450	777150	568290	798030	799600	710620	1199900	668730
JGIv7b.000013265:1204382-1221198_XX|pabpc1l	pabpc1l	JGIv7b.000013265:1204382-1221198_XX|pabpc1l	JGIv7b.000013265:1204382-1221198_XX|pabpc1l	>JGIv7b.000013265:1204382-1221198_XX|pabpc1l	25	7	7	0.850011	0.460875	1.03499	1.11852	1.01044	1.27515	0.628401	0.536449	0.827442	918530	565170	1503100	1947500	1852500	1641600	405810	539400	940470
JGIv7b.000013265:2292200-2328314_VV|npepps	npepps	JGIv7b.000013265:2292200-2328314_VV|npepps	JGIv7b.000013265:2292200-2328314_VV|npepps	>JGIv7b.000013265:2292200-2328314_VV|npepps	23	5	5	0.137499	0.304351	0.658824	0.585683	0.416546	0.0185298	0.358662	0.782537	0.41604	192980	409150	648470	622100	543010	86980	220430	945220	389470
JGIv7b.000013265:2330051-2355791_VV|kpnb1	kpnb1	JGIv7b.000013265:2330051-2355791_VV|pphln1;kpnb1	JGIv7b.000013265:2330051-2355791_VV|pphln1;kpnb1	>JGIv7b.000013265:2330051-2355791_VV|pphln1;kpnb1	34	34	5	2.52046	2.49334	2.66946	2.55839	2.55297	2.74887	2.73716	2.73188	2.71687	35616000	37491000	57993000	42536000	44874000	51468000	47912000	80415000	53918000
JGIv7b.000013265:2388358-2391984_VV|psmb3	psmb3	JGIv7b.000013265:2388358-2391984_VV|psmb3;JGIv7b.000075417:5207859-5212481_VV|psmb3;aldh2	JGIv7b.000013265:2388358-2391984_VV|psmb3;JGIv7b.000075417:5207859-5212481_VV|psmb3;aldh2	>JGIv7b.000013265:2388358-2391984_VV|psmb3;>JGIv7b.000075417:5207859-5212481_VV|psmb3;aldh2	8	8	8	2.33799	2.30695	2.34369	2.45326	2.44525	2.71553	2.54718	2.54305	2.70479	23885000	25519000	28002000	33960000	35919000	47609000	31172000	52287000	52541000
JGIv7b.000013265:2419157-2425074_VV|rpl23	rpl23	JGIv7b.000013265:2419157-2425074_VV|rpl23	JGIv7b.000013265:2419157-2425074_VV|rpl23	>JGIv7b.000013265:2419157-2425074_VV|rpl23	6	6	2	2.59271	2.45145	2.64224	2.84814	2.72316	2.88304	2.82875	2.60333	2.87726	41721000	34386000	54570000	79116000	63784000	70430000	58944000	59989000	76033000
JGIv7b.000013265:2562435-2570678_VV|rpl19	rpl19	JGIv7b.000013265:2562435-2570678_VV|rpl19;JGIv7b.000075417:5382053-5389088_VV|rpl19	JGIv7b.000013265:2562435-2570678_VV|rpl19;JGIv7b.000075417:5382053-5389088_VV|rpl19	>JGIv7b.000013265:2562435-2570678_VV|rpl19;>JGIv7b.000075417:5382053-5389088_VV|rpl19	9	9	9	2.80327	2.08839	2.93815	2.97457	3.00719	2.9278	2.34525	3.19943	3.06819	66160000	16254000	105720000	103720000	114710000	78199000	19740000	233450000	114470000
JGIv7b.000013265:3763163-3769664_VX|krt19	krt19	JGIv7b.000013265:3763163-3769664_VX|krt14;krt19	JGIv7b.000013265:3763163-3769664_VX|krt14;krt19	>JGIv7b.000013265:3763163-3769664_VX|krt14;krt19	14	5	5	0.805671	0.390327	0.796609	0.923915	0.752215	1.2778	1.17603	0.7772	0.920249	833540	488590	882310	1283700	1086500	1651800	1401000	933790	1147400
JGIv7b.000013265:3973840-3999044_VV|acly	acly	JGIv7b.000013265:3973840-3999044_VV|acly	JGIv7b.000013265:3973840-3999044_VV|acly	>JGIv7b.000013265:3973840-3999044_VV|acly	24	1	1	-0.557246	-0.63676	-0.272915	-0.405925	-0.54891	-0.323108	-0.397181	0.0764339	-0.553485	42153	58660	80828	74392	73863	39134	39862	189020	48774
JGIv7b.000013265:4690386-4703779_VV|mapre1	mapre1	JGIv7b.000013265:4690386-4703779_VV|mapre1	JGIv7b.000013265:4690386-4703779_VV|mapre1	>JGIv7b.000013265:4690386-4703779_VV|mapre1	8	8	2	1.85981	1.72011	2.0624	1.85172	1.87061	2.07672	1.80634	2.3578	1.9419	8382700	7600900	14934000	9363800	10956000	10693000	5831700	34277000	10245000
JGIv7b.000013265:932659-984702_VV|uqcc1	uqcc1	JGIv7b.000013265:932659-984702_VV|uqcc;uqcc1;JGIv7b.000075417:3834997-3881090_XV|uqcc;uqcc1	JGIv7b.000013265:932659-984702_VV|uqcc;uqcc1;JGIv7b.000075417:3834997-3881090_XV|uqcc;uqcc1	>JGIv7b.000013265:932659-984702_VV|uqcc;uqcc1;>JGIv7b.000075417:3834997-3881090_XV|uqcc;uqcc1	5	5	5	0.107952	-0.0045397	0.543688	0.572414	0.464273	0.553794	0.440052	0.679777	0.374121	180890	216280	501350	604670	599290	304000	265000	747830	356010
JGIv7b.000013471:3408393-3414202_VV|psma7	psma7	JGIv7b.000013471:3408393-3414202_VV|psma7;JGIv7b.000014557:680115-688117_VV|psma7	JGIv7b.000013471:3408393-3414202_VV|psma7;JGIv7b.000014557:680115-688117_VV|psma7	>JGIv7b.000013471:3408393-3414202_VV|psma7;>JGIv7b.000014557:680115-688117_VV|psma7	10	10	10	2.13658	1.91532	2.27786	2.15647	2.27537	2.25049	2.38583	2.42096	2.29827	15367000	11372000	24171000	17985000	25286000	16052000	21638000	39585000	21987000
JGIv7b.000013471:3417451-3428578_VV|lsm14b	lsm14b	JGIv7b.000013471:3417451-3428578_VV|lsm14b;mgc86453	JGIv7b.000013471:3417451-3428578_VV|lsm14b;mgc86453	>JGIv7b.000013471:3417451-3428578_VV|lsm14b;mgc86453	9	9	3	1.22433	1.44664	1.75267	1.73417	1.72556	1.83115	1.0497	1.91741	1.73584	2084800	4322600	7474100	7279700	8118700	6022500	1052700	12561000	6587900
JGIv7b.000013471:5431794-5442778_VV|unnamed	unnamed	JGIv7b.000013471:5431794-5442778_VV|ogfr;JGIv7b.000020985:572285-579254_VV|ogfr	JGIv7b.000013471:5431794-5442778_VV|ogfr	>JGIv7b.000013471:5431794-5442778_VV|ogfr	5	5	5	-0.133202	-0.220776	0.361558	0.0334825	0.157744	0.439061	0.31208	0.459228	-0.0858823	106680	138420	333710	190650	318100	232480	198380	452340	132850
JGIv7b.000013471:5645513-5654950_VX|birc7	birc7	JGIv7b.000013471:5645513-5654950_VX|birc7;JGIv7b.000254613:933383-941290_VV|birc7	JGIv7b.000013471:5645513-5654950_VX|birc7;JGIv7b.000254613:933383-941290_VV|birc7	>JGIv7b.000013471:5645513-5654950_VX|birc7;>JGIv7b.000254613:933383-941290_VV|birc7	1	1	1	0.157727	-0.420565	-0.0551107	-0.0972538	-0.280897	0.212233	0.143758	0.198305	-0.110957	201720	91648	131510	144090	128510	136800	135550	249550	125900
JGIv7b.000013471:869105-879114_VV|pfdn4	pfdn4	JGIv7b.000013471:869105-879114_VV|pfdn4	JGIv7b.000013471:869105-879114_VV|pfdn4	>JGIv7b.000013471:869105-879114_VV|pfdn4	5	5	5	1.56825	1.69598	1.62299	1.93968	1.54079	1.7392	1.77418	1.84837	1.76041	4427100	7231600	5593600	11305000	5542200	4857600	5422400	10732000	6944000
JGIv7b.000013523:3817736-3822809_VV|jagn1	jagn1	JGIv7b.000013523:3817736-3822809_VV|jagn1;JGIv7b.000373396:255420-261907_VV|jagn1	JGIv7b.000013523:3817736-3822809_VV|jagn1;JGIv7b.000373396:255420-261907_VV|jagn1	>JGIv7b.000013523:3817736-3822809_VV|jagn1;>JGIv7b.000373396:255420-261907_VV|jagn1	1	1	1	-0.117135	-0.702542	-0.192455	-0.28808	-0.550959	-0.363449	-0.485565	-0.192213	-0.35907	110500	51213	96751	95750	73551	35612	32637	102460	73981
JGIv7b.000013523:5361456-5463130_XV|qars	qars	JGIv7b.000013523:5361456-5463130_XV|loc734179;qars	JGIv7b.000013523:5361456-5463130_XV|loc734179;qars	>JGIv7b.000013523:5361456-5463130_XV|loc734179;qars	20	4	4	0.161133	-0.368284	0.397758	0.202776	0.176953	0.3366	0.388097	0.610262	0.328307	203230	102090	361830	273970	330980	182960	235610	638240	322720
JGIv7b.000013523:5718450-5763957_VV|arih2	arih2	JGIv7b.000013523:5718450-5763957_VV|arih2;JGIv7b.000277614:1296007-1339524_VV|mgc68617;arih2	JGIv7b.000013523:5718450-5763957_VV|arih2;JGIv7b.000277614:1296007-1339524_VV|mgc68617;arih2	>JGIv7b.000013523:5718450-5763957_VV|arih2;>JGIv7b.000277614:1296007-1339524_VV|mgc68617;arih2	5	5	5	0.322542	-0.117681	0.235555	-0.482652	-0.249865	0.122143	0.19202	0.66264	0.198834	289390	171240	251810	63119	137020	110820	151190	719180	244530
JGIv7b.000013523:6705972-6721410_VV|uqcrc1	uqcrc1	JGIv7b.000013523:6705972-6721410_VV|uqcrc1	JGIv7b.000013523:6705972-6721410_VV|uqcrc1	>JGIv7b.000013523:6705972-6721410_VV|uqcrc1	9	9	9	1.04799	0.934724	1.00463	0.91699	0.899634	1.28814	1.2702	1.38274	1.13041	1417000	1502800	1404500	1264800	1473400	1692200	1733700	3712900	1800100
JGIv7b.000013523:6962101-6992876_VV|copg1	copg1	JGIv7b.000013523:6962101-6992876_VV|copg;copg1;JGIv7b.000104110:385805-415392_VV|copg2;JGIv7b.000012518:8457204-8462835_XX|copg2	JGIv7b.000013523:6962101-6992876_VV|copg;copg1	>JGIv7b.000013523:6962101-6992876_VV|copg;copg1	18	18	4	1.30614	1.13867	1.34895	1.29048	1.04858	1.28002	1.23099	1.45109	1.20815	2493800	2289300	3031900	2814600	2004400	1660400	1586500	4338900	2126400
JGIv7b.000013523:7041744-7074198_VV|rab7a	rab7a	JGIv7b.000013523:7041744-7074198_VV|rab7a;JGIv7b.000277614:2426706-2460193_VV|rab7a;rab7	JGIv7b.000013523:7041744-7074198_VV|rab7a;JGIv7b.000277614:2426706-2460193_VV|rab7a;rab7	>JGIv7b.000013523:7041744-7074198_VV|rab7a;>JGIv7b.000277614:2426706-2460193_VV|rab7a;rab7	9	9	9	1.7355	1.54544	1.77044	1.70899	1.70021	1.86905	1.71116	1.62817	1.76596	6385100	5300300	7776900	6897500	7704500	6580400	4701900	6496600	7027000
JGIv7b.000013523:7085951-7103310_VV|rpn1	rpn1	JGIv7b.000013523:7085951-7103310_VV|rpn1	JGIv7b.000013523:7085951-7103310_VV|rpn1	>JGIv7b.000013523:7085951-7103310_VV|rpn1	13	13	8	1.27078	0.958321	1.09963	0.987761	0.809805	1.29764	1.11369	1.11736	1.07439	2308000	1577800	1736700	1471800	1223800	1730200	1216700	2027700	1596500
JGIv7b.000013523:7809571-7842061_VV|ruvbl1	ruvbl1	JGIv7b.000013523:7809571-7842061_VV|ruvbl1	JGIv7b.000013523:7809571-7842061_VV|ruvbl1	>JGIv7b.000013523:7809571-7842061_VV|ruvbl1	16	16	1	1.95463	2.004	1.94893	2.00735	1.93976	2.06426	2.26505	2.12621	1.91394	10317000	13656000	11589000	13068000	12639000	10386000	16464000	20218000	9649200
JGIv7b.000013523:7863426-7872914_VV|sec61a1	sec61a1	JGIv7b.000013523:7863426-7872914_VV|sec61a1;JGIv7b.000277614:3110904-3122785_VV|sec61a1	JGIv7b.000013523:7863426-7872914_VV|sec61a1;JGIv7b.000277614:3110904-3122785_VV|sec61a1	>JGIv7b.000013523:7863426-7872914_VV|sec61a1;>JGIv7b.000277614:3110904-3122785_VV|sec61a1	3	3	3	0.0984886	0.318116	0.835529	0.654298	0.512181	0.763835	0.481873	0.378173	0.57709	177180	420940	962490	720580	661650	496740	291300	376030	549990
JGIv7b.000013523:8126273-8157152_VV|mcm2	mcm2	JGIv7b.000013523:8126273-8157152_VV|mcm2;JGIv7b.000007281:105625-124185_VV|mcm2	JGIv7b.000013523:8126273-8157152_VV|mcm2;JGIv7b.000007281:105625-124185_VV|mcm2	>JGIv7b.000013523:8126273-8157152_VV|mcm2;>JGIv7b.000007281:105625-124185_VV|mcm2	24	24	24	1.39451	1.24896	1.38108	1.20753	1.33291	1.50776	1.46888	1.72549	1.53699	3026200	2874500	3257600	2356500	3606900	2827700	2717700	8110200	4302100
JGIv7b.000013523:9641118-9672744_VV|txnrd3	txnrd3	JGIv7b.000013523:9641118-9672744_VV|txnrd3	JGIv7b.000013523:9641118-9672744_VV|txnrd3	>JGIv7b.000013523:9641118-9672744_VV|txnrd3	16	16	8	1.37337	1.49669	1.62261	1.72265	1.64979	2.01935	1.84709	2.03866	1.80435	2889300	4793000	5588900	7102300	6942200	9350900	6394900	16560000	7629600
JGIv7b.000013576:200525-214452_VV|hnrnpk	hnrnpk	JGIv7b.000013576:200525-214452_VV|rpl13a;hnrnpk	JGIv7b.000013576:200525-214452_VV|rpl13a;hnrnpk	>JGIv7b.000013576:200525-214452_VV|rpl13a;hnrnpk	8	1	1	0.14312	-0.0253442	0.239112	0.296636	0.125618	0.518479	0.437258	0.598785	0.30203	195370	207190	253820	334970	297670	279910	263330	621760	305050
JGIv7b.000013576:2209273-2220671_VV|habp4	habp4	JGIv7b.000013576:2209273-2220671_VV|habp4;mgc68500;serbp1	JGIv7b.000013576:2209273-2220671_VV|habp4;mgc68500;serbp1	>JGIv7b.000013576:2209273-2220671_VV|habp4;mgc68500;serbp1	20	19	19	2.55492	2.65416	2.63524	2.65299	2.52926	2.4595	2.8461	2.77154	2.69511	38408000	52248000	53723000	52089000	42728000	26166000	61305000	88022000	51462000
JGIv7b.000013576:5254851-5278766_VV|rabggta	rabggta	JGIv7b.000013576:5254851-5278766_VV|rabggta;JGIv7b.000326511:103969-133973_XV|rabggta	JGIv7b.000013576:5254851-5278766_VV|rabggta	>JGIv7b.000013576:5254851-5278766_VV|rabggta	5	5	5	-0.15932	0.201532	0.5877	0.573987	0.453882	0.921729	0.575314	0.810922	0.330529	100750	330920	553170	606710	586560	718520	359880	1008400	324260
JGIv7b.000013576:5379739-5413089_VV|ipo4	ipo4	JGIv7b.000013576:5379739-5413089_VV|ipo4	JGIv7b.000013576:5379739-5413089_VV|ipo4	>JGIv7b.000013576:5379739-5413089_VV|ipo4	5	5	5	0.687073	-0.0844141	0.720154	0.450273	0.408548	0.282331	0.465616	0.733898	0.500188	642900	183410	743730	465490	534110	161160	280780	846020	466430
JGIv7b.000013576:5514442-5525809_XX|psme2	psme2	JGIv7b.000013576:5514442-5525809_XX|psme2;JGIv7b.000326511:334165-365358_XX|psme2	JGIv7b.000013576:5514442-5525809_XX|psme2	>JGIv7b.000013576:5514442-5525809_XX|psme2	6	6	6	1.32593	1.02517	1.37725	1.37329	1.38225	1.6033	1.65706	1.55624	1.52225	2604200	1811200	3229800	3360800	3994000	3535400	4160200	5514100	4168400
JGIv7b.000013576:5588683-5598704_VV|pck2	pck2	JGIv7b.000013576:5588683-5598704_VV|pck2	JGIv7b.000013576:5588683-5598704_VV|pck2	>JGIv7b.000013576:5588683-5598704_VV|pck2	16	3	3	-0.0378844	-0.0380919	0.240046	0.0413989	-0.144266	0.207422	0.608235	0.535113	-0.311786	131440	201810	254350	193910	170430	135270	387710	537760	81870
JGIv7b.000013576:6326570-6339204_VV|prmt5	prmt5	JGIv7b.000013576:6326570-6339204_VV|hsl7;prmt5;JGIv7b.000326511:1067200-1084552_VV|hsl7;prmt5	JGIv7b.000013576:6326570-6339204_VV|hsl7;prmt5;JGIv7b.000326511:1067200-1084552_VV|hsl7;prmt5	>JGIv7b.000013576:6326570-6339204_VV|hsl7;prmt5;>JGIv7b.000326511:1067200-1084552_VV|hsl7;prmt5	18	18	18	1.78177	1.54131	1.86631	1.74622	1.80939	1.8851	1.64091	1.94374	1.8837	7066000	5255300	9635100	7470100	9654200	6832000	4010900	13338000	9043700
JGIv7b.000013576:6389513-6394486_VV|psmb5	psmb5	JGIv7b.000013576:6389513-6394486_VV|psmb5	JGIv7b.000013576:6389513-6394486_VV|psmb5	>JGIv7b.000013576:6389513-6394486_VV|psmb5	8	8	3	1.75147	1.71251	1.84415	1.63183	1.65402	1.70677	1.85405	1.95612	1.70609	6612300	7482600	9169400	5846900	7003100	4502900	6496500	13720000	6181000
JGIv7b.000013576:671079-696921_VV|naa35	naa35	JGIv7b.000013576:671079-696921_VV|naa35;JGIv7b.000086871:2596145-2623743_VV|naa35	JGIv7b.000013576:671079-696921_VV|naa35;JGIv7b.000086871:2596145-2623743_VV|naa35	>JGIv7b.000013576:671079-696921_VV|naa35;>JGIv7b.000086871:2596145-2623743_VV|naa35	3	3	3	-0.887486	-0.716011	-0.690499	-0.439193	-0.389539	-0.23114	-0.0709106	-0.158834	-0.594732	20454	49809	31788	69276	102670	48521	83399	110560	44648
JGIv7b.000013576:6715045-6719314_XX|ighx	ighx	JGIv7b.000013576:6715045-6719314_XX|loc100130811;ighv3-7;ighx;ighg3;loc398774;ighv3-74	JGIv7b.000013576:6715045-6719314_XX|loc100130811;ighv3-7;ighx;ighg3;loc398774;ighv3-74	>JGIv7b.000013576:6715045-6719314_XX|loc100130811;ighv3-7;ighx;ighg3;loc398774;ighv3-74	4	4	4	0.0689977	-0.146205	0.188077	-0.597674	-0.402911	0.477822	-0.045317	0.349913	-0.478109	166100	161450	226460	49337	99872	254530	88371	352570	57324
JGIv7b.000013787:1513352-1531585_VV|acadl	acadl	JGIv7b.000013787:1513352-1531585_VV|acadl	JGIv7b.000013787:1513352-1531585_VV|acadl	>JGIv7b.000013787:1513352-1531585_VV|acadl	17	17	17	2.49336	2.40879	2.56435	2.47773	2.44826	2.5515	2.51839	2.69109	2.54725	33564000	31488000	45852000	35787000	36143000	32445000	29206000	73274000	37487000
JGIv7b.000013787:3465340-3486448_VV|atic	atic	JGIv7b.000013787:3465340-3486448_VV|atic;loc443576	JGIv7b.000013787:3465340-3486448_VV|atic;loc443576	>JGIv7b.000013787:3465340-3486448_VV|atic;loc443576	29	29	10	2.61381	2.62071	2.74114	2.56685	2.63895	2.69043	2.64566	2.74005	2.65014	43694000	48763000	68069000	43313000	53598000	44896000	38952000	81927000	46734000
JGIv7b.000013941:1704374-1722019_VV|atp6v1d	atp6v1d	JGIv7b.000013941:1704374-1722019_VV|atp6v1d;JGIv7b.000280163:278178-291285_XX|atp6v1d;mgc79146	JGIv7b.000013941:1704374-1722019_VV|atp6v1d;JGIv7b.000280163:278178-291285_XX|atp6v1d;mgc79146	>JGIv7b.000013941:1704374-1722019_VV|atp6v1d;>JGIv7b.000280163:278178-291285_XX|atp6v1d;mgc79146	4	4	4	0.674594	0.116891	0.84429	0.516111	0.52869	1.15497	0.75929	1.10937	0.609788	625570	277880	981520	535980	684610	1239500	545680	1991100	589910
JGIv7b.000013941:1721879-1733743_VV|eif2s1	eif2s1	JGIv7b.000013941:1721879-1733743_VV|eif2s1;JGIv7b.000013941:1739883-1761981_XX|unnamed;JGIv7b.000363286:505-3687_VV|eif2s1	JGIv7b.000013941:1721879-1733743_VV|eif2s1	>JGIv7b.000013941:1721879-1733743_VV|eif2s1	13	13	13	1.87193	1.81618	1.90948	1.77028	1.7368	2.03496	1.91809	2.20272	1.92949	8608100	9267600	10611000	7865100	8309600	9698500	7509400	24070000	9976200
JGIv7b.000013941:80927-85532_XX|crp.2	crp.2	JGIv7b.000013941:80927-85532_XX|crp.2	JGIv7b.000013941:80927-85532_XX|crp.2	>JGIv7b.000013941:80927-85532_XX|crp.2	5	5	4	1.58926	1.47162	1.65945	1.59941	1.22197	1.79383	1.8233	1.8436	1.69535	4635500	4551300	6068500	5454700	2868000	5519300	6059900	10616000	6040400
JGIv7b.000014008:256138-292128_VV|sptan1	sptan1	JGIv7b.000014008:256138-292128_VV|sptan1	JGIv7b.000014008:256138-292128_VV|sptan1	>JGIv7b.000014008:256138-292128_VV|sptan1	11	11	3	-0.366481	-0.425336	-0.0962058	-0.234078	-0.113411	-0.000979665	-0.130092	0.413432	-0.142228	64009	90750	119970	107490	181650	83102	72947	407500	117740
JGIv7b.000014555:14334-35282_VX|gpt2	gpt2	JGIv7b.000014555:14334-35282_VX|gpt2;JGIv7b.000135348:1733495-1751861_VX|gpt2	JGIv7b.000014555:14334-35282_VX|gpt2;JGIv7b.000135348:1733495-1751861_VX|gpt2	>JGIv7b.000014555:14334-35282_VX|gpt2;>JGIv7b.000135348:1733495-1751861_VX|gpt2	9	9	9	0.390047	0.545116	0.618472	0.555862	0.32938	0.904194	0.634813	0.831903	-0.0352349	335490	672490	592550	583610	453510	689660	411740	1057800	148080
JGIv7b.000014557:5067828-5078769_VV|ube2v1	ube2v1	JGIv7b.000014557:5067828-5078769_VV|ube2v1;JGIv7b.000230826:919706-928371_VV|ube2v2	JGIv7b.000014557:5067828-5078769_VV|ube2v1;JGIv7b.000230826:919706-928371_VV|ube2v2	>JGIv7b.000014557:5067828-5078769_VV|ube2v1;>JGIv7b.000230826:919706-928371_VV|ube2v2	3	3	3	1.03445	1.0594	1.40474	1.30345	1.10456	1.4672	1.24983	1.50848	1.3224	1375600	1943800	3434500	2893900	2250200	2571900	1655600	4945400	2716300
JGIv7b.000014557:6611357-6652183_VV|cse1l	cse1l	JGIv7b.000014557:6611357-6652183_VV|cse1l	JGIv7b.000014557:6611357-6652183_VV|cse1l	>JGIv7b.000014557:6611357-6652183_VV|cse1l	31	31	10	1.91724	1.7614	1.96787	2.05367	1.95362	2.0659	2.05912	2.16769	2.00958	9506000	8276900	12090000	14431000	13006000	10426000	10332000	22223000	11844000
JGIv7b.000014557:6666109-6683798_VX|stau1	stau1	JGIv7b.000014557:6666109-6683798_VX|stau1;loc398937	JGIv7b.000014557:6666109-6683798_VX|stau1;loc398937	>JGIv7b.000014557:6666109-6683798_VX|stau1;loc398937	1	1	1	-0.146802	-0.477943	-0.0965416	-0.154148	-0.140251	0.395153	0.246748	0.135231	0.20556	103550	81413	119880	127560	171850	209800	171120	216130	248080
JGIv7b.000014557:7377413-7412395_XV|nsf	nsf	JGIv7b.000014557:7377413-7412395_XV|nsf	JGIv7b.000014557:7377413-7412395_XV|nsf	>JGIv7b.000014557:7377413-7412395_XV|nsf	6	6	3	0.73058	0.263682	0.513364	0.635274	0.108171	0.433394	0.871146	0.801463	0.135311	707160	376210	468500	691810	287130	229420	702830	986890	213410
JGIv7b.000014557:7532508-7542685_VV|psmc5	psmc5	JGIv7b.000014557:7532508-7542685_VV|psmc5;JGIv7b.000075417:475145-484358_VV|psmc5;exoc7;JGIv7b.000088765:2347796-2573011_XV|spata5	JGIv7b.000014557:7532508-7542685_VV|psmc5;JGIv7b.000075417:475145-484358_VV|psmc5;exoc7	>JGIv7b.000014557:7532508-7542685_VV|psmc5;>JGIv7b.000075417:475145-484358_VV|psmc5;exoc7	22	22	22	2.30819	2.30084	2.46881	2.51273	2.30661	2.37447	2.29687	2.47405	2.4801	22376000	25199000	37036000	38573000	26972000	21449000	17693000	44677000	32463000
JGIv7b.000014557:823836-837946_VV|adrm1	adrm1	JGIv7b.000014557:823836-837946_VV|adrm1;xoom	JGIv7b.000014557:823836-837946_VV|adrm1;xoom	>JGIv7b.000014557:823836-837946_VV|adrm1;xoom	6	6	1	1.62098	1.02238	1.61249	1.27389	1.61669	1.85259	1.67506	1.60634	1.63761	4969000	1800800	5463900	2716400	6483300	6332000	4333100	6181200	5337300
JGIv7b.000014557:8979072-9006509_VV|psmd11	psmd11	JGIv7b.000014557:8979072-9006509_VV|psmd11	JGIv7b.000014557:8979072-9006509_VV|psmd11	>JGIv7b.000014557:8979072-9006509_VV|psmd11	21	2	2	0.00414258	-0.167839	-0.0417697	-0.0934778	-0.265406	0.208748	-0.0759043	0.369288	0.143483	144110	154400	135490	145260	132690	135690	82462	368490	217180
JGIv7b.000014557:9091103-9113938_VV|eftud2	eftud2	JGIv7b.000014557:9091103-9113938_VV|eftud2;JGIv7b.000075417:2228048-2253117_VV|eftud2;snrp116-pending	JGIv7b.000014557:9091103-9113938_VV|eftud2;JGIv7b.000075417:2228048-2253117_VV|eftud2;snrp116-pending	>JGIv7b.000014557:9091103-9113938_VV|eftud2;>JGIv7b.000075417:2228048-2253117_VV|eftud2;snrp116-pending	16	15	15	0.799193	0.850915	1.08804	1.07645	0.999397	1.13595	1.31651	1.26175	1.15213	821800	1264100	1692300	1779700	1810700	1185600	1925200	2818000	1885900
JGIv7b.000014557:961857-970830_VV|rps21	rps21	JGIv7b.000014557:961857-970830_VV|rps21;JGIv7b.000013471:3136688-3147940_VV|smarcd1;rps21	JGIv7b.000014557:961857-970830_VV|rps21;JGIv7b.000013471:3136688-3147940_VV|smarcd1;rps21	>JGIv7b.000014557:961857-970830_VV|rps21;>JGIv7b.000013471:3136688-3147940_VV|smarcd1;rps21	5	5	5	2.31626	2.34154	2.59517	2.48717	2.29234	2.5603	2.54396	2.65427	2.28994	22775000	27407000	49121000	36518000	26188000	33119000	30946000	67376000	21598000
JGIv7b.000014692:7886158-7889756_VV|hmgb2	hmgb2	JGIv7b.000014692:7886158-7889756_VV|ccdc50;tlk2;ccdc47;tbrg1;crx;rpl39;itga6;hif1a;mgc52578;hmgb2;hmgb1;cirbp	JGIv7b.000014692:7886158-7889756_VV|ccdc50;tlk2;ccdc47;tbrg1;crx;rpl39;itga6;hif1a;mgc52578;hmgb2;hmgb1;cirbp	>JGIv7b.000014692:7886158-7889756_VV|ccdc50;tlk2;ccdc47;tbrg1;crx;rpl39;itga6;hif1a;mgc52578;hmgb2;hmgb1;cirbp	10	10	5	2.41044	2.45249	2.52286	2.35924	2.40835	2.32764	2.55337	2.50612	2.17459	27991000	34460000	41791000	27766000	33282000	19225000	31612000	48066000	16868000
JGIv7b.000014692:940736-995226_VV|pcm1	pcm1	JGIv7b.000014692:940736-995226_VV|pcm1	JGIv7b.000014692:940736-995226_VV|pcm1	>JGIv7b.000014692:940736-995226_VV|pcm1	8	8	8	-0.482334	-0.37435	-0.207796	-0.0243215	-0.167385	0.204216	-0.202677	0.46607	-0.103566	49667	100820	93490	168450	162480	134260	61899	459450	127910
JGIv7b.000014696:628414-634678_XX|dera	dera	JGIv7b.000014696:628414-634678_XX|dera	JGIv7b.000014696:628414-634678_XX|dera	>JGIv7b.000014696:628414-634678_XX|dera	2	2	2	0.774573	0.506247	0.836425	0.854389	0.748144	1.0656	1.00202	1.24482	0.884989	778670	620650	964420	1106100	1077400	1005800	945030	2711300	1063900
JGIv7b.000014870:219162-225648_VV|fam136a	fam136a	JGIv7b.000014870:219162-225648_VV|fam136a	JGIv7b.000014870:219162-225648_VV|fam136a	>JGIv7b.000014870:219162-225648_VV|fam136a	3	3	2	0.774978	1.23897	1.07282	0.776324	0.244596	-0.506369	-0.396317	1.465	0.529963	779360	2815800	1635700	935800	380630	25497	39940	4478700	497160
JGIv7b.000014978:1109394-1114525_VV|wibg	wibg	JGIv7b.000014978:1109394-1114525_VV|wibg;JGIv7b.000008129:8567473-8572110_VV|wibg	JGIv7b.000014978:1109394-1114525_VV|wibg;JGIv7b.000008129:8567473-8572110_VV|wibg	>JGIv7b.000014978:1109394-1114525_VV|wibg;>JGIv7b.000008129:8567473-8572110_VV|wibg	3	3	3	0.670546	0.833472	1.10549	0.817055	0.790894	1.07594	0.747237	0.393208	0.588091	620050	1219400	1759600	1021100	1176900	1030400	531000	389140	563110
JGIv7b.000014978:1594193-1602703_VX|pmel	pmel	JGIv7b.000014978:1594193-1602703_VX|loc734169;silv;pmel;JGIv7b.000008129:8023503-8037848_VV|pmel	JGIv7b.000014978:1594193-1602703_VX|loc734169;silv;pmel;JGIv7b.000008129:8023503-8037848_VV|pmel	>JGIv7b.000014978:1594193-1602703_VX|loc734169;silv;pmel;>JGIv7b.000008129:8023503-8037848_VV|pmel	1	1	1	-0.951727	-1.18911	-0.826739	-0.736673	-0.852917	-0.319483	-0.653796	-0.467676	-0.996313	17770	18761	23444	36634	39411	39467	22305	54683	18883
JGIv7b.000014978:1762970-1767371_VV|rps26	rps26	JGIv7b.000014978:1762970-1767371_VV|rps26;JGIv7b.000008129:7898155-7903811_VV|rps26	JGIv7b.000014978:1762970-1767371_VV|rps26;JGIv7b.000008129:7898155-7903811_VV|rps26	>JGIv7b.000014978:1762970-1767371_VV|rps26;>JGIv7b.000008129:7898155-7903811_VV|rps26	4	4	4	2.65132	2.45083	2.87778	2.97816	2.83202	2.88898	2.93558	2.9689	2.91427	47434000	34342000	92378000	104520000	79874000	71416000	75062000	138030000	82309000
JGIv7b.000014978:1849845-1873411_VV|pa2g4	pa2g4	JGIv7b.000014978:1849845-1873411_VV|pa2g4	JGIv7b.000014978:1849845-1873411_VV|pa2g4	>JGIv7b.000014978:1849845-1873411_VV|pa2g4	29	29	7	2.86172	2.89815	2.93381	3.00104	2.87809	3.02389	3.00274	3.08536	3.04177	75192000	86450000	104700000	109770000	87851000	97897000	87380000	180000000	108170000
JGIv7b.000014978:2292269-2313281_VV|cs	cs	JGIv7b.000014978:2292269-2313281_VV|cs;JGIv7b.000008129:7401212-7431610_VV|cs	JGIv7b.000014978:2292269-2313281_VV|cs;JGIv7b.000008129:7401212-7431610_VV|cs	>JGIv7b.000014978:2292269-2313281_VV|cs;>JGIv7b.000008129:7401212-7431610_VV|cs	10	10	10	1.24157	1.08197	1.32967	1.32701	1.24184	1.28246	1.27849	1.31086	1.15723	2165000	2036500	2904000	3043700	2988200	1669900	1766500	3151800	1906600
JGIv7b.000014978:2319754-2333538_VV|cnpy2	cnpy2	JGIv7b.000014978:2319754-2333538_VV|mgc116481;cnpy2	JGIv7b.000014978:2319754-2333538_VV|mgc116481;cnpy2	>JGIv7b.000014978:2319754-2333538_VV|mgc116481;cnpy2	6	3	3	1.215	1.13668	1.34787	1.29836	1.24732	1.3878	1.20497	1.54753	1.13387	2042600	2279900	3024600	2862500	3022200	2136200	1495800	5405700	1813500
JGIv7b.000014978:2463292-2484652_VV|cd63	cd63	JGIv7b.000014978:2463292-2484652_VV|loc398555;cd63	JGIv7b.000014978:2463292-2484652_VV|loc398555;cd63	>JGIv7b.000014978:2463292-2484652_VV|loc398555;cd63	2	2	2	0.965954	0.957122	1.1048	1.02804	0.396725	1.21519	1.03731	1.42743	0.832864	1184000	1573900	1756900	1604400	521220	1426900	1023600	4111100	951460
JGIv7b.000014978:5096274-5123372_VV|sucla2	sucla2	JGIv7b.000014978:5096274-5123372_VV|sucla2	JGIv7b.000014978:5096274-5123372_VV|sucla2	>JGIv7b.000014978:5096274-5123372_VV|sucla2	9	1	1	0.598908	0.0835463	0.459495	0.56469	0.375835	0.696643	0.698353	0.838857	0.691282	530030	259400	415360	594750	499200	424530	475400	1074700	702470
JGIv7b.000014978:5386207-5419649_XV|esd	esd	JGIv7b.000014978:5386207-5419649_XV|esd;mgc84363	JGIv7b.000014978:5386207-5419649_XV|esd;mgc84363	>JGIv7b.000014978:5386207-5419649_XV|esd;mgc84363	6	2	2	1.42921	1.17943	1.3085	0.993029	0.634305	1.27377	1.16579	1.32871	0.870511	3265100	2490200	2769800	1488500	851570	1636300	1368900	3282700	1031400
JGIv7b.000014978:568236-588480_VV|naca.2	naca.2	JGIv7b.000014978:568236-588480_VV|aplp2;naca.2;dtwd1;JGIv7b.000008129:8963711-8985903_VV|aplp2;naca;naca.2	JGIv7b.000014978:568236-588480_VV|aplp2;naca.2;dtwd1;JGIv7b.000008129:8963711-8985903_VV|aplp2;naca;naca.2	>JGIv7b.000014978:568236-588480_VV|aplp2;naca.2;dtwd1;>JGIv7b.000008129:8963711-8985903_VV|aplp2;naca;naca.2	6	6	6	2.14175	1.96884	2.14705	2.06811	2.04571	2.32344	1.61515	2.30641	2.20204	15542000	12700000	18044000	14884000	15732000	19037000	3783800	30488000	17890000
JGIv7b.000014978:6125138-6129557_VV|tpt1	tpt1	JGIv7b.000014978:6125138-6129557_VV|epcam;tpt1	JGIv7b.000014978:6125138-6129557_VV|epcam;tpt1	>JGIv7b.000014978:6125138-6129557_VV|epcam;tpt1	8	8	8	2.51352	2.39614	2.54873	2.495	2.31407	2.55949	2.5668	2.71938	2.39891	35079000	30676000	44279000	37136000	27391000	33057000	32587000	78155000	27279000
JGIv7b.000014978:642079-648008_VV|atp5b	atp5b	JGIv7b.000014978:642079-648008_VV|atp5b	JGIv7b.000014978:642079-648008_VV|atp5b	>JGIv7b.000014978:642079-648008_VV|atp5b	22	3	3	1.35679	1.33234	1.37384	1.15729	1.01341	0.928679	0.843992	1.71567	1.41663	2786300	3414200	3205300	2116100	1863900	730290	660950	7930700	3324100
JGIv7b.000015038:1326497-1336206_VV|acadm	acadm	JGIv7b.000015038:1326497-1336206_VV|acadm	JGIv7b.000015038:1326497-1336206_VV|acadm	>JGIv7b.000015038:1326497-1336206_VV|acadm	19	19	2	2.58648	2.52274	2.71768	2.62607	2.5264	2.6056	2.68314	2.75331	2.61045	41156000	39836000	64591000	49171000	42476000	36819000	42400000	84441000	42924000
JGIv7b.000015038:2162505-2183313_VV|fubp1	fubp1	JGIv7b.000015038:2162505-2183313_VV|fubp1;lmbr1l;mgc78835	JGIv7b.000015038:2162505-2183313_VV|fubp1;lmbr1l;mgc78835	>JGIv7b.000015038:2162505-2183313_VV|fubp1;lmbr1l;mgc78835	13	6	5	0.216331	-0.0814643	0.597248	0.468538	0.432242	0.519563	0.457081	1.02293	0.495381	229340	184530	565100	484060	560910	280620	275410	1635000	461650
JGIv7b.000015215:1248278-1296919_VV|arhgdig	arhgdig	JGIv7b.000015215:1248278-1296919_VV|arhgdig	JGIv7b.000015215:1248278-1296919_VV|arhgdig	>JGIv7b.000015215:1248278-1296919_VV|arhgdig	3	2	2	2.39704	2.28606	2.42648	2.40001	2.38831	2.60838	2.49412	2.60762	2.52869	27182000	24442000	33693000	30300000	31932000	37059000	27646000	60579000	36025000
JGIv7b.000015215:448663-465149_VV|cops3	cops3	JGIv7b.000015215:448663-465149_VV|cops3	JGIv7b.000015215:448663-465149_VV|cops3	>JGIv7b.000015215:448663-465149_VV|cops3	7	7	2	1.17687	0.871882	1.15327	1.05756	0.931075	1.27762	1.26616	1.33848	1.07052	1879000	1320000	1957900	1709100	1572300	1651100	1717900	3356600	1583300
JGIv7b.000015416:1134297-1157368_VV|csnk2a2	csnk2a2	JGIv7b.000015416:1134297-1157368_VV|csnk2a2	JGIv7b.000015416:1134297-1157368_VV|csnk2a2	>JGIv7b.000015416:1134297-1157368_VV|csnk2a2	3	3	1	-0.175467	0.65454	0.668483	0.874264	0.55413	0.743168	0.855835	1.29968	0.755711	97250	842880	662620	1154200	721560	473310	678900	3072500	806470
JGIv7b.000015416:1761876-1772541_VV|polr2c	polr2c	JGIv7b.000015416:1761876-1772541_VV|polr2c	JGIv7b.000015416:1761876-1772541_VV|polr2c	>JGIv7b.000015416:1761876-1772541_VV|polr2c	5	5	5	0.554209	0.119863	0.742674	0.263497	0.318327	1.15511	1.17814	1.1496	0.664929	480610	279590	782120	312020	443270	1239900	1407700	2182300	663900
JGIv7b.000015416:943689-963903_VV|got2	got2	JGIv7b.000015416:943689-963903_VV|got2	JGIv7b.000015416:943689-963903_VV|got2	>JGIv7b.000015416:943689-963903_VV|got2	27	14	14	2.1484	2.12798	2.1061	2.22622	2.07047	2.28053	2.32451	2.31579	2.3859	15770000	17638000	16466000	20883000	16558000	17220000	18835000	31147000	26529000
JGIv7b.000015436:5214548-5216712_VV|slc25a5	slc25a5	JGIv7b.000015436:5214548-5216712_VV|slc25a5	JGIv7b.000015436:5214548-5216712_VV|slc25a5	>JGIv7b.000015436:5214548-5216712_VV|slc25a5	8	8	2	1.86403	1.66222	1.98661	1.52733	1.61607	1.73134	1.94755	1.84132	1.93423	8460600	6744900	12607000	4674400	6475000	4769100	8027100	10561000	10078000
JGIv7b.000015436:5456039-5470503_VV|pgk1	pgk1	JGIv7b.000015436:5456039-5470503_VV|pgk1	JGIv7b.000015436:5456039-5470503_VV|pgk1	>JGIv7b.000015436:5456039-5470503_VV|pgk1	26	26	10	3.04319	2.95841	3.01883	3.08595	3.01473	3.07901	3.1246	3.14079	3.15091	111880000	97900000	126610000	131660000	116510000	111360000	115120000	204240000	136670000
JGIv7b.000015893:234655-261425_VV|hars2	hars2	JGIv7b.000015893:234655-261425_VV|hars2	JGIv7b.000015893:234655-261425_VV|hars2	>JGIv7b.000015893:234655-261425_VV|hars2	18	13	12	1.28671	1.19151	1.30018	1.25055	1.26813	1.61942	1.57705	1.3843	1.20316	2389900	2553100	2718800	2583900	3155000	3671200	3471300	3726200	2103800
JGIv7b.000015893:4020472-4106949_VV|pcbd2	pcbd2	JGIv7b.000015893:4020472-4106949_VV|pcbd2	JGIv7b.000015893:4020472-4106949_VV|pcbd2	>JGIv7b.000015893:4020472-4106949_VV|pcbd2	3	3	3	1.67929	1.21341	0.923844	1.38203	0.987081	1.465	1.46046	1.54656	1.22055	5645700	2671100	1172500	3424300	1765200	2558700	2666400	5393800	2183700
JGIv7b.000015893:5269409-5295770_VV|hspa9	hspa9	JGIv7b.000015893:5269409-5295770_VV|hspa9b;hspa9	JGIv7b.000015893:5269409-5295770_VV|hspa9b;hspa9	>JGIv7b.000015893:5269409-5295770_VV|hspa9b;hspa9	22	4	4	0.371447	1.05191	0.822405	0.649328	0.185461	1.32902	0.897024	1.1821	1.15248	322100	1914000	934670	712950	336850	1861900	745210	2350100	1887300
JGIv7b.000015893:6019171-6030531_XX|gpx3	gpx3	JGIv7b.000015893:6019171-6030531_XX|gpx3	JGIv7b.000015893:6019171-6030531_XX|gpx3	>JGIv7b.000015893:6019171-6030531_XX|gpx3	2	2	2	0.992514	0.741078	0.546889	1.00833	0.836126	1.2267	1.15447	1.09468	1.14314	1254900	1007700	504950	1538100	1292200	1465800	1334300	1925500	1849900
JGIv7b.000015893:6440536-6498048_VV|gemin5	gemin5	JGIv7b.000015893:6440536-6498048_VV|gemin5	JGIv7b.000015893:6440536-6498048_VV|gemin5	>JGIv7b.000015893:6440536-6498048_VV|gemin5	13	13	13	0.375428	0.30762	0.449197	0.442995	0.28058	0.804632	0.555393	0.814345	0.642828	324920	411920	405910	458290	410010	546450	344020	1016300	633190
JGIv7b.000016001:2696270-2736556_VV|dhx15	dhx15	JGIv7b.000016001:2696270-2736556_VV|dhx15;JGIv7b.000047509:847149-875614_VV|dhx15	JGIv7b.000016001:2696270-2736556_VV|dhx15;JGIv7b.000047509:847149-875614_VV|dhx15	>JGIv7b.000016001:2696270-2736556_VV|dhx15;>JGIv7b.000047509:847149-875614_VV|dhx15	4	4	3	0.000483614	-0.46751	0.0114431	-0.0497249	-0.249265	0.177496	0.278198	-0.1629	0.59759	142960	83185	152600	159530	137190	126130	183740	109540	574690
JGIv7b.000016001:6675953-6690133_VV|rpl9	rpl9	JGIv7b.000016001:6675953-6690133_VV|rpl9	JGIv7b.000016001:6675953-6690133_VV|rpl9	>JGIv7b.000016001:6675953-6690133_VV|rpl9	8	3	3	2.69131	2.68608	2.74194	2.66722	2.61413	2.79885	2.8206	2.74844	2.90571	51775000	55806000	68190000	53701000	50918000	57847000	57868000	83507000	80813000
JGIv7b.000016001:6708797-6733209_VV|ugdh	ugdh	JGIv7b.000016001:6708797-6733209_VV|ugdh;JGIv7b.000015893:269062-291209_XV|ugdh.2	JGIv7b.000016001:6708797-6733209_VV|ugdh	>JGIv7b.000016001:6708797-6733209_VV|ugdh	5	5	1	0.371064	0.284073	0.41317	0.369102	0.0566809	0.57966	0.165081	0.49002	0.32638	321830	392380	374510	391210	258150	322950	142250	485230	321390
JGIv7b.000016001:7338005-7353420_VV|uchl1	uchl1	JGIv7b.000016001:7338005-7353420_VV|pou5f3.3;uchl1	JGIv7b.000016001:7338005-7353420_VV|pou5f3.3;uchl1	>JGIv7b.000016001:7338005-7353420_VV|pou5f3.3;uchl1	14	14	10	2.42702	2.21224	2.43503	2.36747	2.45163	2.45314	2.36592	2.60887	2.17726	29026000	20988000	34343000	28260000	36396000	25780000	20685000	60751000	16965000
JGIv7b.000016004:2071315-2077609_VV|pfn1	pfn1	JGIv7b.000016004:2071315-2077609_VV|pfn1	JGIv7b.000016004:2071315-2077609_VV|pfn1	>JGIv7b.000016004:2071315-2077609_VV|pfn1	5	2	2	1.84663	1.81303	1.97456	1.78454	1.49596	1.89544	2.00883	1.53886	1.95355	8144200	9207700	12272000	8108900	5051900	6999200	9220900	5300000	10504000
JGIv7b.000016004:2580953-2593348_VV|acadvl	acadvl	JGIv7b.000016004:2580953-2593348_VV|acadvl	JGIv7b.000016004:2580953-2593348_VV|acadvl	>JGIv7b.000016004:2580953-2593348_VV|acadvl	15	15	15	0.758122	0.472531	0.900701	0.813198	0.692298	0.892384	0.929417	1.20082	0.954128	751120	578930	1113400	1012700	959980	670880	801880	2452600	1233800
JGIv7b.000016004:50209-57486_VX|psmb6	psmb6	JGIv7b.000016004:50209-57486_VX|psmb6;loc397716	JGIv7b.000016004:50209-57486_VX|psmb6;loc397716	>JGIv7b.000016004:50209-57486_VX|psmb6;loc397716	6	6	4	2.44753	2.27869	2.38044	2.19246	2.19503	2.17547	2.39242	2.42507	2.48231	30359000	24073000	30399000	19426000	21418000	13470000	21963000	39958000	32617000
JGIv7b.000016807:10635907-10645209_VV|dtymk	dtymk	JGIv7b.000016807:10635907-10645209_VV|dtymk	JGIv7b.000016807:10635907-10645209_VV|dtymk	>JGIv7b.000016807:10635907-10645209_VV|dtymk	6	6	6	1.3408	1.13585	0.988872	1.68021	0.964003	1.60332	1.25063	1.88954	1.27562	2690400	2276000	1355900	6485200	1683000	3535600	1658600	11788000	2457200
JGIv7b.000016807:12611724-12657527_VV|cul3	cul3	JGIv7b.000016807:12611724-12657527_VV|cul3;JGIv7b.000023885:504138-552358_VV|cul3	JGIv7b.000016807:12611724-12657527_VV|cul3;JGIv7b.000023885:504138-552358_VV|cul3	>JGIv7b.000016807:12611724-12657527_VV|cul3;>JGIv7b.000023885:504138-552358_VV|cul3	8	8	8	0.299946	0.0906848	0.314206	0.383279	0.268146	0.620952	0.638501	0.778519	0.224399	275420	263250	300200	403270	399610	355680	415190	936600	258300
JGIv7b.000016807:1605188-1763194_VV|camk2g	camk2g	JGIv7b.000016807:1605188-1763194_VV|camk2g;JGIv7b.000087668:330859-521015_XV|camk2g;JGIv7b.000311950:108136-200635_XX|camk2a;camk2b;JGIv7b.000187759:981805-1102592_XX|camk2a;JGIv7b.000409144:35739-64161_XX|camk2a;camk2b;JGIv7b.000286644:17414-30337_XX|camk2a	JGIv7b.000016807:1605188-1763194_VV|camk2g;JGIv7b.000087668:330859-521015_XV|camk2g	>JGIv7b.000016807:1605188-1763194_VV|camk2g;>JGIv7b.000087668:330859-521015_XV|camk2g	10	10	6	1.09581	0.70021	1.26766	1.17885	1.04868	1.23585	1.07488	1.50688	1.04014	1573400	926190	2528200	2216100	2004800	1497500	1114400	4927400	1483500
JGIv7b.000016807:2510752-2551096_VV|sec24d	sec24d	JGIv7b.000016807:2510752-2551096_VV|sec24d	JGIv7b.000016807:2510752-2551096_VV|sec24d	>JGIv7b.000016807:2510752-2551096_VV|sec24d	11	5	4	-0.0468314	-0.43446	0.320144	-0.0105834	-0.242365	0.46404	0.301597	0.899954	0.256275	128890	89057	304210	173480	139160	246460	193730	1235300	276560
JGIv7b.000016807:404408-421174_VV|psap	psap	JGIv7b.000016807:404408-421174_VV|psap	JGIv7b.000016807:404408-421174_VV|psap	>JGIv7b.000016807:404408-421174_VV|psap	8	8	6	1.60264	1.41973	1.74267	1.86578	1.68584	1.97758	1.79995	1.88475	1.76659	4773400	4089100	7308900	9650000	7479100	8480900	5748000	11660000	7036500
JGIv7b.000016807:5495475-5540861_VV|ppa2	ppa2	JGIv7b.000016807:5495475-5540861_VV|pp;ppa2;ppa1	JGIv7b.000016807:5495475-5540861_VV|pp;ppa2;ppa1	>JGIv7b.000016807:5495475-5540861_VV|pp;ppa2;ppa1	7	2	2	0.993894	0.669662	0.938263	0.859928	1.0644	0.516917	0.3978	0.353975	1.25134	1258700	869600	1210900	1119300	2071000	278890	240840	355850	2332600
JGIv7b.000016807:5574001-5589381_VV|sar1a	sar1a	JGIv7b.000016807:5574001-5589381_VV|sar1a;JGIv7b.000010944:3079027-3091002_VV|sar1a;JGIv7b.000015893:4249266-4332999_VX|sar1b;sec24a	JGIv7b.000016807:5574001-5589381_VV|sar1a;JGIv7b.000010944:3079027-3091002_VV|sar1a;JGIv7b.000015893:4249266-4332999_VX|sar1b;sec24a	>JGIv7b.000016807:5574001-5589381_VV|sar1a;>JGIv7b.000010944:3079027-3091002_VV|sar1a;>JGIv7b.000015893:4249266-4332999_VX|sar1b;sec24a	2	2	2	1.04052	0.650598	0.841004	0.912464	0.707225	1.22156	1.21993	1.33144	0.966114	1394000	836050	974340	1252600	990050	1448300	1547300	3303200	1265900
JGIv7b.000016807:6566371-6596692_XX|tf	tf	JGIv7b.000016807:6566371-6596692_XX|tf;nap1l1;JGIv7b.000044494:3025465-3048378_XX|tf	JGIv7b.000016807:6566371-6596692_XX|tf;nap1l1	>JGIv7b.000016807:6566371-6596692_XX|tf;nap1l1	7	7	7	0.531244	0.00147162	0.681172	0.666071	0.68833	0.928714	0.750116	0.933939	0.446893	457040	218980	681680	738980	952140	730350	534470	1334800	416090
JGIv7b.000016807:6777016-6818349_VX|pak2	pak2	JGIv7b.000016807:6777016-6818349_VX|pak2;JGIv7b.000086967:2919500-3053697_XV|pak3;JGIv7b.000167347:3855279-3966317_XV|pak3;JGIv7b.000068908:23086-41821_XX|mgc68680;pak1	JGIv7b.000016807:6777016-6818349_VX|pak2	>JGIv7b.000016807:6777016-6818349_VX|pak2	7	7	2	1.24979	0.89751	1.20836	1.00967	1.07818	1.32862	1.3588	1.40063	0.921751	2204300	1391700	2214400	1542500	2130800	1860200	2118500	3867500	1151100
JGIv7b.000016807:7724332-7732544_VV|mrpl44	mrpl44	JGIv7b.000016807:7724332-7732544_VV|mrpl44	JGIv7b.000016807:7724332-7732544_VV|mrpl44	>JGIv7b.000016807:7724332-7732544_VV|mrpl44	3	3	3	0.23765	-0.500779	0.00675635	-0.0277434	0.0960365	0.730865	0.600298	0.412883	0.45955	240300	77665	151010	167220	280020	459890	380810	406990	427530
JGIv7b.000016807:8523781-8543202_XV|cab39	cab39	JGIv7b.000016807:8523781-8543202_XV|cab39;JGIv7b.000044494:5321618-5346351_VV|cab39	JGIv7b.000016807:8523781-8543202_XV|cab39;JGIv7b.000044494:5321618-5346351_VV|cab39	>JGIv7b.000016807:8523781-8543202_XV|cab39;>JGIv7b.000044494:5321618-5346351_VV|cab39	3	2	2	-0.154675	-0.0182405	0.00437957	-0.120711	-0.426978	0.676498	0.397727	0.210595	0.250417	101780	210250	150210	137030	95027	405000	240800	256640	273110
JGIv7b.000016863:559630-579463_VV|actr1a	actr1a	JGIv7b.000016863:559630-579463_VV|actr1b;actr1a;JGIv7b.000153221:23081-47386_VV|actr1a	JGIv7b.000016863:559630-579463_VV|actr1b;actr1a;JGIv7b.000153221:23081-47386_VV|actr1a	>JGIv7b.000016863:559630-579463_VV|actr1b;actr1a;>JGIv7b.000153221:23081-47386_VV|actr1a	10	10	10	2.18447	0.962571	1.22593	1.24225	2.07123	1.44057	2.32282	2.20989	2.21523	17066000	1591700	2303100	2538400	16584000	2416700	18763000	24467000	18403000
JGIv7b.000016863:6459199-6492282_VV|glrx3	glrx3	JGIv7b.000016863:6459199-6492282_VV|glrx3	JGIv7b.000016863:6459199-6492282_VV|glrx3	>JGIv7b.000016863:6459199-6492282_VV|glrx3	9	3	3	0.761182	0.622386	1.09517	0.795599	0.690359	1.04303	1.06249	0.978704	0.999883	756170	788760	1719500	975240	956140	954110	1083600	1478200	1360900
JGIv7b.000016863:6494478-6496062_XX|uchl1	uchl1	JGIv7b.000016863:6494478-6496062_XX|uchl1	JGIv7b.000016863:6494478-6496062_XX|uchl1	>JGIv7b.000016863:6494478-6496062_XX|uchl1	2	2	2	2.39642	2.32726	1.67887	2.4128	2.3225	2.60088	2.47043	2.70451	2.52593	27145000	26611000	6337600	31141000	27872000	36415000	26203000	75550000	35813000
JGIv7b.000016863:821701-845011_VV|arl3.1	arl3.1	JGIv7b.000016863:821701-845011_VV|arl3.1;JGIv7b.000020754:230734-262609_VV|arl3.1	JGIv7b.000016863:821701-845011_VV|arl3.1;JGIv7b.000020754:230734-262609_VV|arl3.1	>JGIv7b.000016863:821701-845011_VV|arl3.1;>JGIv7b.000020754:230734-262609_VV|arl3.1	4	4	4	1.17048	1.5029	1.62641	1.61891	1.55136	1.77681	1.78182	1.88962	1.64854	1852900	4854800	5636500	5687300	5664600	5304000	5517000	11790000	5463800
JGIv7b.000016863:8495669-8514007_VV|oat.2	oat.2	JGIv7b.000016863:8495669-8514007_VV|oat.2;oat.1	JGIv7b.000016863:8495669-8514007_VV|oat.2;oat.1	>JGIv7b.000016863:8495669-8514007_VV|oat.2;oat.1	6	1	1	0.374414	-0.250923	0.447175	0.0287317	0.0667367	0.192557	0.19237	0.233053	-0.0227352	324200	130070	404080	188720	263570	130650	151310	270120	152100
JGIv7b.000017127:1124296-1132717_VV|txndc9	txndc9	JGIv7b.000017127:1124296-1132717_VV|txndc9	JGIv7b.000017127:1124296-1132717_VV|txndc9	>JGIv7b.000017127:1124296-1132717_VV|txndc9	5	5	5	1.71098	1.62195	1.73715	1.47384	1.59885	1.78751	1.65697	1.59796	1.64658	6051400	6206900	7219300	4168400	6248600	5438400	4159300	6064300	5440900
JGIv7b.000017127:2167731-2214793_VV|mrps9	mrps9	JGIv7b.000017127:2167731-2214793_VV|mrps9	JGIv7b.000017127:2167731-2214793_VV|mrps9	>JGIv7b.000017127:2167731-2214793_VV|mrps9	3	3	3	-0.0636486	-0.345796	0.0840404	0.139192	-0.138424	0.18205	0.724926	0.256792	-1.14537	124230	106940	179480	239090	172500	127480	504860	285140	13720
JGIv7b.000017127:3307772-3405038_VV|unnamed	unnamed	JGIv7b.000017127:3307772-3405038_VV|na;map4k4;JGIv7b.000078302:1519285-1620860_VV|map4k4;JGIv7b.000058517:4290199-4457426_XV|tnik;JGIv7b.000058994:2691384-2875603_XV|tnik;JGIv7b.000083691:2052789-2146734_XV|mink1;JGIv7b.000063696:841537-918395_XV|mink1;JGIv7b.000149581:3118602-3228792_XX|unnamed;JGIv7b.000015436:4313996-4441241_XX|nrk	JGIv7b.000017127:3307772-3405038_VV|na;map4k4;JGIv7b.000078302:1519285-1620860_VV|map4k4;JGIv7b.000058517:4290199-4457426_XV|tnik;JGIv7b.000058994:2691384-2875603_XV|tnik;JGIv7b.000083691:2052789-2146734_XV|mink1;JGIv7b.000063696:841537-918395_XV|mink1	>JGIv7b.000017127:3307772-3405038_VV|na;map4k4;>JGIv7b.000078302:1519285-1620860_VV|map4k4;>JGIv7b.000058517:4290199-4457426_XV|tnik;>JGIv7b.000058994:2691384-2875603_XV|tnik;>JGIv7b.000083691:2052789-2146734_XV|mink1;>JGIv7b.000063696:841537-918395_XV|min	6	6	6	-0.219837	-0.437385	-0.205014	-0.414579	-0.322189	0.00863469	0.171956	-0.000597641	-0.420018	88246	88521	94073	73026	118000	84991	144480	158580	64923
JGIv7b.000017127:3627899-3632664_VV|rpl31	rpl31	JGIv7b.000017127:3627899-3632664_VV|rpl31;JGIv7b.000078302:1806775-1811716_VV|rpl31	JGIv7b.000017127:3627899-3632664_VV|rpl31;JGIv7b.000078302:1806775-1811716_VV|rpl31	>JGIv7b.000017127:3627899-3632664_VV|rpl31;>JGIv7b.000078302:1806775-1811716_VV|rpl31	7	7	7	2.93378	2.72979	2.5788	2.86325	2.83154	2.67374	2.8848	2.99042	2.84552	88045000	61075000	47357000	81717000	79794000	43177000	66915000	144970000	71033000
JGIv7b.000017127:4698072-4750922_VV|ranbp2	ranbp2	JGIv7b.000017127:4698072-4750922_VV|ranbp2	JGIv7b.000017127:4698072-4750922_VV|ranbp2	>JGIv7b.000017127:4698072-4750922_VV|ranbp2	12	5	5	-0.944359	-1.16107	-1.22563	-0.985437	-1.13906	-0.341763	-0.439661	-0.38547	-1.29671	18059	19879	9613.3	21503	21819	37464	36209	65953	9920
JGIv7b.000017434:2219443-2275126_VV|kif5b	kif5b	JGIv7b.000017434:2219443-2275126_VV|kif5b;JGIv7b.000070222:1667476-1748231_XV|kif5a;JGIv7b.000005732:1507596-1589522_XX|kif5a;JGIv7b.000021603:8674813-8711966_XV|kif5c;JGIv7b.000004321:14740789-14777063_XV|kif5c	JGIv7b.000017434:2219443-2275126_VV|kif5b	>JGIv7b.000017434:2219443-2275126_VV|kif5b	12	3	3	-0.88959	-1.03863	-1.57243	-0.68209	-0.606031	0.211763	-0.355371	-0.157487	-0.0779068	20360	25594	4428.7	41177	65640	136650	43817	110900	135140
JGIv7b.000017434:5105579-5146763_VV|pitrm1	pitrm1	JGIv7b.000017434:5105579-5146763_VV|pitrm1	JGIv7b.000017434:5105579-5146763_VV|pitrm1	>JGIv7b.000017434:5105579-5146763_VV|pitrm1	13	13	13	0.704489	0.594658	0.839357	0.640182	0.571481	0.745826	0.728649	1.17417	0.930188	667890	744890	970760	699120	747900	476260	509130	2308000	1172100
JGIv7b.000017836:11653-53039_VV|hspa9	hspa9	JGIv7b.000017836:11653-53039_VV|hspa9	JGIv7b.000017836:11653-53039_VV|hspa9	>JGIv7b.000017836:11653-53039_VV|hspa9	27	27	9	2.21518	2.11133	2.31541	2.15784	2.17564	2.25628	2.13025	2.35388	2.2406	18253000	17042000	26287000	18038000	20577000	16271000	12136000	33972000	19431000
JGIv7b.000017836:1585705-1597244_VV|ppp2ca	ppp2ca	JGIv7b.000017836:1585705-1597244_VV|ppp2ca;ppp2cb;klf9	JGIv7b.000017836:1585705-1597244_VV|ppp2ca;ppp2cb;klf9	>JGIv7b.000017836:1585705-1597244_VV|ppp2ca;ppp2cb;klf9	10	10	1	1.64097	1.65046	1.69275	1.70938	1.47887	1.81168	1.58375	1.87896	1.67683	5191300	6583100	6537300	6903300	4876600	5754500	3524300	11507000	5805300
JGIv7b.000017836:556625-584948_VV|etf1	etf1	JGIv7b.000017836:556625-584948_VV|etf1;ybx1	JGIv7b.000017836:556625-584948_VV|etf1;ybx1	>JGIv7b.000017836:556625-584948_VV|etf1;ybx1	7	7	7	0.364388	0.64615	0.784816	0.679971	0.58165	0.872007	0.882886	1.01634	0.830878	317160	828410	859360	761310	763780	639670	721750	1610600	947420
JGIv7b.000018184:2707513-2713534_VV|slc25a3	slc25a3	JGIv7b.000018184:2707513-2713534_VV|slc25a3;serpinf1;noa1;JGIv7b.000005925:6226460-6234127_VV|slc25a3;serpinf1;ybx1	JGIv7b.000018184:2707513-2713534_VV|slc25a3;serpinf1;noa1;JGIv7b.000005925:6226460-6234127_VV|slc25a3;serpinf1;ybx1	>JGIv7b.000018184:2707513-2713534_VV|slc25a3;serpinf1;noa1;>JGIv7b.000005925:6226460-6234127_VV|slc25a3;serpinf1;ybx1	3	3	3	0.749115	0.790539	1.00777	0.563504	0.713032	0.751297	1.09077	1.41249	0.823261	736450	1116000	1414400	593240	1002000	482390	1155200	3973500	932080
JGIv7b.000018184:3792289-3824195_VV|lta4h	lta4h	JGIv7b.000018184:3792289-3824195_VV|lta4h	JGIv7b.000018184:3792289-3824195_VV|lta4h	>JGIv7b.000018184:3792289-3824195_VV|lta4h	24	24	24	2.2275	2.20322	2.26669	2.28034	2.16105	2.37683	2.43188	2.33331	2.33008	18752000	20601000	23575000	23449000	19966000	21568000	24014000	32416000	23538000
JGIv7b.000018184:4883230-4894127_VV|hsp90b1	hsp90b1	JGIv7b.000018184:4883230-4894127_VV|hsp90b1;rps14	JGIv7b.000018184:4883230-4894127_VV|hsp90b1;rps14	>JGIv7b.000018184:4883230-4894127_VV|hsp90b1;rps14	42	40	24	2.29517	2.21213	2.34343	2.2685	2.2289	2.30083	2.36841	2.45323	2.3379	21747000	20983000	27986000	22862000	22971000	18057000	20802000	42607000	23936000
JGIv7b.000018192:161709-174220_VV|phb2	phb2	JGIv7b.000018192:161709-174220_VV|phb2	JGIv7b.000018192:161709-174220_VV|phb2	>JGIv7b.000018192:161709-174220_VV|phb2	8	8	3	1.25926	1.07944	1.14729	0.980245	0.952273	0.901487	1.30929	1.43337	1.40378	2250500	2025900	1931900	1448300	1642700	685310	1894000	4167200	3233800
JGIv7b.000018192:260446-267871_VV|tpi1	tpi1	JGIv7b.000018192:260446-267871_VV|tpi1	JGIv7b.000018192:260446-267871_VV|tpi1	>JGIv7b.000018192:260446-267871_VV|tpi1	18	11	11	3.35084	3.3176	3.33226	3.47335	3.37661	3.40654	3.47505	3.39845	3.44948	219440000	205460000	255080000	301850000	246100000	239480000	254400000	367470000	259140000
JGIv7b.000018192:271745-294591_VV|usp5	usp5	JGIv7b.000018192:271745-294591_VV|usp5;isot;JGIv7b.000168805:149814-213187_XX|usp13;JGIv7b.000030987:511187-562827_XV|usp13	JGIv7b.000018192:271745-294591_VV|usp5;isot	>JGIv7b.000018192:271745-294591_VV|usp5;isot	24	24	10	2.11876	2.09443	2.24109	1.96202	2.14541	2.34787	2.40599	2.27749	2.26274	14779000	16458000	22264000	11859000	19331000	20156000	22648000	28543000	20375000
JGIv7b.000018192:658128-663972_VX|gapdh	gapdh	JGIv7b.000018192:658128-663972_VX|gapdh;myh4	JGIv7b.000018192:658128-663972_VX|gapdh;myh4	>JGIv7b.000018192:658128-663972_VX|gapdh;myh4	16	13	13	3.15129	3.39169	3.37863	3.34646	3.33824	3.39609	3.50343	3.23621	3.46832	141760000	239410000	282930000	230020000	227340000	233700000	271270000	253870000	269820000
JGIv7b.000018201:554442-664758_VV|pepd	pepd	JGIv7b.000018201:554442-664758_VV|pepd;mgc64570;JGIv7b.000098999:2607850-2743939_XV|pepd	JGIv7b.000018201:554442-664758_VV|pepd;mgc64570	>JGIv7b.000018201:554442-664758_VV|pepd;mgc64570	6	6	6	0.746141	0.683314	0.854645	1.26059	0.874869	1.36968	1.35984	1.17739	1.22745	731670	894450	1004500	2640100	1399900	2047600	2123500	2325000	2216200
JGIv7b.000018239:302676-319237_VV|prcp	prcp	JGIv7b.000018239:302676-319237_VV|prcp;JGIv7b.000126508:307455-325043_XX|prcp	JGIv7b.000018239:302676-319237_VV|prcp;JGIv7b.000126508:307455-325043_XX|prcp	>JGIv7b.000018239:302676-319237_VV|prcp;>JGIv7b.000126508:307455-325043_XX|prcp	3	3	3	1.15945	1.1601	1.34132	0.83257	0.788213	0.837294	0.871661	1.16733	1.2991	1808700	2392800	2980600	1055600	1170400	589810	703650	2272300	2584000
JGIv7b.000018726:1791500-1834269_VV|dnmt1	dnmt1	JGIv7b.000018726:1791500-1834269_VV|dnmt1;loc100036795	JGIv7b.000018726:1791500-1834269_VV|dnmt1;loc100036795	>JGIv7b.000018726:1791500-1834269_VV|dnmt1;loc100036795	11	3	3	-0.598299	-0.569156	-0.319391	-0.368577	-0.512746	-0.30914	-0.168219	0.131357	-0.622541	38529	67443	72854	80587	79594	40433	66918	214230	42065
JGIv7b.000018726:2188332-2194870_VV|pin1	pin1	JGIv7b.000018726:2188332-2194870_VV|pin1;pin1b;JGIv7b.000017914:269972-290454_VV|pin1	JGIv7b.000018726:2188332-2194870_VV|pin1;pin1b;JGIv7b.000017914:269972-290454_VV|pin1	>JGIv7b.000018726:2188332-2194870_VV|pin1;pin1b;>JGIv7b.000017914:269972-290454_VV|pin1	2	2	2	0.0245022	0.997704	0.256589	1.04538	0.764355	1.27267	1.21125	1.29168	1.11041	150680	1711400	263930	1665100	1114100	1632100	1517200	3017000	1724600
JGIv7b.000018726:603618-627367_VV|ilf3	ilf3	JGIv7b.000018726:603618-627367_VV|ilf3;JGIv7b.000082179:600701-628770_VV|na;ilf3	JGIv7b.000018726:603618-627367_VV|ilf3;JGIv7b.000082179:600701-628770_VV|na;ilf3	>JGIv7b.000018726:603618-627367_VV|ilf3;>JGIv7b.000082179:600701-628770_VV|na;ilf3	5	5	5	-0.0420729	-0.357582	0.00906163	0.02528	-0.31559	0.443819	0.525251	0.243611	-0.017336	130240	104370	151790	187330	119620	235080	321340	276700	153870
JGIv7b.000018892:4974736-5005864_VV|lars	lars	JGIv7b.000018892:4974736-5005864_VV|lars;JGIv7b.000040421:3202899-3233574_XV|unnamed	JGIv7b.000018892:4974736-5005864_VV|lars	>JGIv7b.000018892:4974736-5005864_VV|lars	37	37	37	1.35753	1.09256	1.56001	1.52932	1.39564	1.54743	1.53995	1.70664	1.56544	2790800	2081500	4859200	4694300	4106100	3102500	3191800	7769100	4572600
JGIv7b.000018892:7205759-7233178_VV|hspa4	hspa4	JGIv7b.000018892:7205759-7233178_VV|hspa4;JGIv7b.000113187:619084-621561_VX|unnamed	JGIv7b.000018892:7205759-7233178_VV|hspa4	>JGIv7b.000018892:7205759-7233178_VV|hspa4	32	32	8	1.63701	1.58018	1.80482	1.71083	1.64539	1.9313	1.977	1.98346	1.82891	5146400	5694300	8398000	6924700	6879400	7611200	8580100	14602000	8041900
JGIv7b.000018892:7237847-7246334_VV|gnpda1	gnpda1	JGIv7b.000018892:7237847-7246334_VV|gnpda1;JGIv7b.000048253:6626763-6637996_VX|gnpda1	JGIv7b.000018892:7237847-7246334_VV|gnpda1;JGIv7b.000048253:6626763-6637996_VX|gnpda1	>JGIv7b.000018892:7237847-7246334_VV|gnpda1;>JGIv7b.000048253:6626763-6637996_VX|gnpda1	7	7	6	1.28776	1.65687	1.3641	1.50041	1.40408	1.63435	1.75361	1.66592	1.94103	2395400	6670800	3136300	4412500	4178300	3801600	5175900	7080500	10226000
JGIv7b.000019026:38827-45205_VV|eif4a1	eif4a1	JGIv7b.000019026:38827-45205_VV|eif4a1;loc444845	JGIv7b.000019026:38827-45205_VV|eif4a1;loc444845	>JGIv7b.000019026:38827-45205_VV|eif4a1;loc444845	21	2	2	1.20062	0.967176	1.15741	0.575431	1.07877	0.793306	1.20996	1.64251	0.927432	1979300	1606900	1976100	608590	2133400	532170	1512800	6712500	1165200
JGIv7b.000020641:151065-160724_VV|prdx3	prdx3	JGIv7b.000020641:151065-160724_VV|mgc116466;prdx3	JGIv7b.000020641:151065-160724_VV|mgc116466;prdx3	>JGIv7b.000020641:151065-160724_VV|mgc116466;prdx3	10	10	4	2.62276	2.69369	2.74295	2.71311	2.21627	2.82596	2.88512	2.77186	2.90622	44559000	56690000	68344000	59247000	22379000	61632000	66963000	88088000	80901000
JGIv7b.000020641:3500659-3506879_VX|smndc1	smndc1	JGIv7b.000020641:3500659-3506879_VX|smndc1;h1foo;JGIv7b.000007045:1165867-1174073_XX|smndc1	JGIv7b.000020641:3500659-3506879_VX|smndc1;h1foo;JGIv7b.000007045:1165867-1174073_XX|smndc1	>JGIv7b.000020641:3500659-3506879_VX|smndc1;h1foo;>JGIv7b.000007045:1165867-1174073_XX|smndc1	3	3	3	0.220829	-0.466073	0.524923	0.264469	0.451011	0.153719	-0.0245471	0.441233	0.249014	231610	83432	480760	312670	583090	119310	92623	434160	272290
JGIv7b.000020641:364837-375788_VV|mcmbp	mcmbp	JGIv7b.000020641:364837-375788_VV|c10orf119;mcmbp	JGIv7b.000020641:364837-375788_VV|c10orf119;mcmbp	>JGIv7b.000020641:364837-375788_VV|c10orf119;mcmbp	10	10	10	0.794304	0.369496	0.888066	0.863336	0.759158	0.90095	0.792055	1.15717	0.781909	813050	468030	1082400	1127500	1102200	684450	587670	2220300	853040
JGIv7b.000020641:3746144-3772016_VV|pdcd4	pdcd4	JGIv7b.000020641:3746144-3772016_VV|pdcd4	JGIv7b.000020641:3746144-3772016_VV|pdcd4	>JGIv7b.000020641:3746144-3772016_VV|pdcd4	7	7	4	0.152627	0.0523403	0.349366	0.460551	0.452155	0.799173	0.817652	0.804405	0.643601	199480	243220	324740	475850	584470	539520	622710	993530	634240
JGIv7b.000020641:410445-434295_VV|eif3a	eif3a	JGIv7b.000020641:410445-434295_VV|eif3a	JGIv7b.000020641:410445-434295_VV|eif3a	>JGIv7b.000020641:410445-434295_VV|eif3a	37	10	10	0.766216	0.509375	0.817519	0.604339	0.446357	0.864621	0.779553	0.908256	0.645723	764550	624670	924520	647460	577510	628720	571280	1258900	637130
JGIv7b.000020985:76526-88900_VV|npepl1	npepl1	JGIv7b.000020985:76526-88900_VV|npepl1;JGIv7b.000013471:5026432-5040975_VV|npepl1;lap-1	JGIv7b.000020985:76526-88900_VV|npepl1;JGIv7b.000013471:5026432-5040975_VV|npepl1;lap-1	>JGIv7b.000020985:76526-88900_VV|npepl1;>JGIv7b.000013471:5026432-5040975_VV|npepl1;lap-1	6	6	6	0.641578	0.135869	0.682418	0.558097	0.777764	1.05033	1.04591	1.16841	0.908261	581940	288980	683580	586410	1145400	970530	1043700	2277900	1118300
JGIv7b.000021370:313339-349430_VV|psmb7	psmb7	JGIv7b.000021370:313339-349430_VV|psmb7	JGIv7b.000021370:313339-349430_VV|psmb7	>JGIv7b.000021370:313339-349430_VV|psmb7	5	2	2	1.49321	1.2195	1.47009	0.953442	1.43183	1.28573	1.70514	1.15537	1.4756	3756300	2704900	3974600	1367500	4424900	1682700	4638200	2211200	3771800
JGIv7b.000021583:134326-146580_VV|pdha1	pdha1	JGIv7b.000021583:134326-146580_VV|pdha1	JGIv7b.000021583:134326-146580_VV|pdha1	>JGIv7b.000021583:134326-146580_VV|pdha1	11	11	11	1.70328	1.55568	1.48676	1.44392	1.44354	1.67433	1.7493	1.85951	1.57279	5950200	5413500	4125400	3909700	4533300	4174000	5125600	11008000	4645200
JGIv7b.000021594:291046-293082_VV|hist2h3d	hist2h3d	JGIv7b.000021594:291046-293082_VV|unnamed;JGIv7b.000197913:671657-674721_VV|unnamed;JGIv7b.000256136:345787-346755_VV|hist1h3g;JGIv7b.000276800:12678-13613_VV|hist1h3g;JGIv7b.000045548:12919-13544_VV|unnamed;JGIv7b.000256136:389611-397358_VX|unnamed;JGIv7b.000256136:405364-415978_XX|unnamed;JGIv7b.000075398:541757-546677_VV|cenpa	JGIv7b.000021594:291046-293082_VV|unnamed;JGIv7b.000197913:671657-674721_VV|unnamed	>JGIv7b.000021594:291046-293082_VV|unnamed;>JGIv7b.000197913:671657-674721_VV|unnamed	11	5	1	1.78875	1.70471	2.0127	1.97242	2.06589	1.95504	2.06393	1.86733	2.12461	7174800	7363100	13364000	12126000	16402000	8045600	10445000	11206000	15155000
JGIv7b.000021603:1390179-1401030_VV|aamp	aamp	JGIv7b.000021603:1390179-1401030_VV|aamp	JGIv7b.000021603:1390179-1401030_VV|aamp	>JGIv7b.000021603:1390179-1401030_VV|aamp	4	4	2	0.515736	0.364846	0.936783	0.588481	0.788709	1.04238	1.01215	1.18932	0.467236	441780	463560	1206900	625840	1171600	952650	966950	2389100	434630
JGIv7b.000021603:1806960-2018889_VX|unnamed	unnamed	JGIv7b.000021603:1806960-2018889_VX|unnamed	JGIv7b.000021603:1806960-2018889_VX|unnamed	>JGIv7b.000021603:1806960-2018889_VX|unnamed	16	16	16	2.79856	2.63009	2.82338	2.4751	2.61923	2.75263	2.71915	2.82131	2.67768	65481000	49716000	81802000	35586000	51458000	51922000	45999000	98598000	49575000
JGIv7b.000021603:190799-211092_XV|xrcc5	xrcc5	JGIv7b.000021603:190799-211092_XV|xrcc5	JGIv7b.000021603:190799-211092_XV|xrcc5	>JGIv7b.000021603:190799-211092_XV|xrcc5	10	10	10	0.551282	0.94632	1.26391	1.21989	1.04725	1.39489	1.51671	1.22885	1.37565	477540	1539200	2507100	2419700	1998900	2171900	3028300	2614400	3044600
JGIv7b.000021603:2865447-2879038_VX|tuba1a	tuba1a	JGIv7b.000021603:2865447-2879038_VX|tuba1b;tuba1a;tuba4b	JGIv7b.000021603:2865447-2879038_VX|tuba1b;tuba1a;tuba4b	>JGIv7b.000021603:2865447-2879038_VX|tuba1b;tuba1a;tuba4b	23	2	0	1.28014	0.982666	0.822314	0.945348	0.817689	1.2411	1.2732	1.31815	1.3517	2355800	1659100	934480	1344000	1243900	1516000	1745500	3204600	2892300
JGIv7b.000021603:2948801-2965690_VX|dnpep	dnpep	JGIv7b.000021603:2948801-2965690_VX|dnpep	JGIv7b.000021603:2948801-2965690_VX|dnpep	>JGIv7b.000021603:2948801-2965690_VX|dnpep	8	5	5	1.39283	1.26605	1.43706	1.22435	1.20026	1.45878	1.49093	1.63799	1.16845	3015100	2977700	3691700	2442900	2742200	2521800	2856700	6643700	1953000
JGIv7b.000021603:4177699-4192163_VV|grsf1	grsf1	JGIv7b.000021603:4177699-4192163_VV|grsf1;JGIv7b.000060608:171114-189319_VV|grsf1	JGIv7b.000021603:4177699-4192163_VV|grsf1;JGIv7b.000060608:171114-189319_VV|grsf1	>JGIv7b.000021603:4177699-4192163_VV|grsf1;>JGIv7b.000060608:171114-189319_VV|grsf1	3	3	3	0.114519	0.0163317	0.278201	0.237861	0.230286	0.31789	0.128431	0.663158	-0.156065	183510	225800	276990	295350	369540	175130	130930	720030	114300
JGIv7b.000021603:4591283-4651850_VV|dars	dars	JGIv7b.000021603:4591283-4651850_VV|dars	JGIv7b.000021603:4591283-4651850_VV|dars	>JGIv7b.000021603:4591283-4651850_VV|dars	24	24	4	1.79971	1.72859	1.93497	1.94076	1.94736	2.05586	2.07479	2.09517	2.03986	7349100	7735100	11233000	11331000	12839000	10184000	10705000	18837000	12638000
JGIv7b.000021980:1920908-1925433_VV|fau	fau	JGIv7b.000021980:1920908-1925433_VV|mgc116435;fau;JGIv7b.000135227:37975-43476_VV|mgc80045;mgc116435;fau	JGIv7b.000021980:1920908-1925433_VV|mgc116435;fau;JGIv7b.000135227:37975-43476_VV|mgc80045;mgc116435;fau	>JGIv7b.000021980:1920908-1925433_VV|mgc116435;fau;>JGIv7b.000135227:37975-43476_VV|mgc80045;mgc116435;fau	2	2	2	2.90536	3.05266	3.02396	3.16742	2.97189	3.20004	3.22518	3.09946	0.828943	82732000	118920000	128070000	156760000	106640000	147780000	144540000	185880000	943500
JGIv7b.000021980:2134037-2142257_VV|rplp2	rplp2	JGIv7b.000021980:2134037-2142257_VV|rplp2	JGIv7b.000021980:2134037-2142257_VV|rplp2	>JGIv7b.000021980:2134037-2142257_VV|rplp2	5	5	5	3.14741	3.01558	3.26868	3.31549	3.35116	3.32757	3.0846	3.36035	3.27973	140560000	110160000	221290000	215260000	233490000	199110000	105160000	336900000	180120000
JGIv7b.000021980:2952935-3018542_XV|ap2a2	ap2a2	JGIv7b.000021980:2952935-3018542_XV|ap2a2	JGIv7b.000021980:2952935-3018542_XV|ap2a2	>JGIv7b.000021980:2952935-3018542_XV|ap2a2	13	13	5	0.627965	0.47124	0.619716	0.709861	0.605027	1.06307	0.856505	0.887857	0.727081	564850	577390	594200	811640	801580	999880	679930	1201700	758480
JGIv7b.000021980:954015-972692_VV|taldo1	taldo1	JGIv7b.000021980:954015-972692_VV|taldo1;JGIv7b.000021980:956260-957562_VX|taldo1;JGIv7b.000218195:2918066-2918583_XX|unnamed	JGIv7b.000021980:954015-972692_VV|taldo1	>JGIv7b.000021980:954015-972692_VV|taldo1	14	14	14	2.17784	2.28166	2.2072	2.36726	2.14035	2.39785	2.38053	2.57756	2.27861	16820000	24221000	20640000	28247000	19130000	22654000	21380000	56567000	21080000
JGIv7b.000022011:144634-166378_VV|magt1	magt1	JGIv7b.000022011:144634-166378_VV|magt1;JGIv7b.000036991:244895-259049_VV|magt1	JGIv7b.000022011:144634-166378_VV|magt1;JGIv7b.000036991:244895-259049_VV|magt1	>JGIv7b.000022011:144634-166378_VV|magt1;>JGIv7b.000036991:244895-259049_VV|magt1	2	2	2	-0.159547	-0.0312735	-0.00571266	0.096289	-0.424433	0.401106	0.494894	-0.0884859	0.258497	100700	204670	146860	218100	95528	212740	300010	129790	277880
JGIv7b.000022127:2771780-2782551_VV|impa1	impa1	JGIv7b.000022127:2771780-2782551_VV|impa1;JGIv7b.000234771:2647800-2668172_VX|impa1	JGIv7b.000022127:2771780-2782551_VV|impa1;JGIv7b.000234771:2647800-2668172_VX|impa1	>JGIv7b.000022127:2771780-2782551_VV|impa1;>JGIv7b.000234771:2647800-2668172_VX|impa1	3	3	3	0.562971	-0.0464223	0.260119	0.640362	-0.0877537	0.129149	0.0111309	0.391921	0.280154	489920	198370	266020	699390	191540	112650	100410	388000	291080
JGIv7b.000022127:2889179-2897540_VX|fabp4	fabp4	JGIv7b.000022127:2889179-2897540_VX|na;fabp4	JGIv7b.000022127:2889179-2897540_VX|na;fabp4	>JGIv7b.000022127:2889179-2897540_VX|na;fabp4	6	4	4	1.92664	1.86395	2.05961	2.09738	1.88355	2.00836	1.47402	1.56753	2.13611	9703800	10228000	14841000	15847000	11253000	9113700	2749500	5657900	15533000
JGIv7b.000022127:3191303-3243558_VV|tpd52	tpd52	JGIv7b.000022127:3191303-3243558_VV|tpd52;JGIv7b.000192622:87530-138760_VV|tpd52;mgc131302	JGIv7b.000022127:3191303-3243558_VV|tpd52;JGIv7b.000192622:87530-138760_VV|tpd52;mgc131302	>JGIv7b.000022127:3191303-3243558_VV|tpd52;>JGIv7b.000192622:87530-138760_VV|tpd52;mgc131302	3	3	3	-0.199028	0.877901	1.12921	1.09881	1.0415	1.25331	1.38743	0.78353	0.430096	92360	1336500	1855400	1867000	1975300	1559900	2260300	947360	401380
JGIv7b.000022127:492241-524795_VV|decr1	decr1	JGIv7b.000022127:492241-524795_VV|decr1	JGIv7b.000022127:492241-524795_VV|decr1	>JGIv7b.000022127:492241-524795_VV|decr1	8	8	8	1.94541	1.78142	1.8726	1.78998	1.74471	2.08299	2.14033	1.92057	1.95898	10111000	8626100	9771300	8203900	8446400	10851000	12416000	12652000	10627000
JGIv7b.000022185:732889-858182_VV|mdn1	mdn1	JGIv7b.000022185:732889-858182_VV|mdn1	JGIv7b.000022185:732889-858182_VV|mdn1	>JGIv7b.000022185:732889-858182_VV|mdn1	4	4	4	-1.00079	0.401812	0.779773	-1.14477	-1.0349	0.907123	0.868395	0.599652	-0.669379	15960	500310	849730	15286	27059	694400	698470	622990	38048
JGIv7b.000022415:1833598-1849497_VV|rheb	rheb	JGIv7b.000022415:1833598-1849497_VV|rheb;crygn	JGIv7b.000022415:1833598-1849497_VV|rheb;crygn	>JGIv7b.000022415:1833598-1849497_VV|rheb;crygn	4	4	2	1.33616	1.12196	1.3916	1.40939	1.33405	1.58706	1.66444	1.79056	1.4889	2663200	2211700	3335100	3631000	3615400	3403700	4230200	9406900	3880900
JGIv7b.000022415:213352-243219_XX|ppp2r1a	ppp2r1a	JGIv7b.000022415:213352-243219_XX|ppp2r1a;ppp2r1b	JGIv7b.000022415:213352-243219_XX|ppp2r1a;ppp2r1b	>JGIv7b.000022415:213352-243219_XX|ppp2r1a;ppp2r1b	10	5	5	-0.279462	-0.381774	0.384199	0.244828	0.259383	0.14028	0.0669232	-0.325356	0.272134	77445	99287	351030	299790	392440	115620	113920	75639	286120
JGIv7b.000022415:4321625-4393774_XV|cnpy1	cnpy1	JGIv7b.000022415:4321625-4393774_XV|cnpy1;JGIv7b.000052573:9841613-9915109_VV|cnpy1	JGIv7b.000022415:4321625-4393774_XV|cnpy1;JGIv7b.000052573:9841613-9915109_VV|cnpy1	>JGIv7b.000022415:4321625-4393774_XV|cnpy1;>JGIv7b.000052573:9841613-9915109_VV|cnpy1	4	4	4	0.983954	0.355922	0.882868	1.21403	1.08411	0.918034	1.23614	1.30972	1.01103	1231600	455100	1069900	2389500	2157100	712340	1605100	3143600	1393800
JGIv7b.000023165:1649090-1671813_VV|uchl5	uchl5	JGIv7b.000023165:1649090-1671813_VV|uchl5	JGIv7b.000023165:1649090-1671813_VV|uchl5	>JGIv7b.000023165:1649090-1671813_VV|uchl5	10	10	4	1.54714	1.4426	1.5818	1.21916	1.52762	1.59074	1.47251	1.77324	1.56289	4227100	4286700	5101700	2415900	5393400	3433100	2740100	9042900	4547700
JGIv7b.000023165:184990-204210_VV|aldh9a1	aldh9a1	JGIv7b.000023165:184990-204210_VV|aldh9a1	JGIv7b.000023165:184990-204210_VV|aldh9a1	>JGIv7b.000023165:184990-204210_VV|aldh9a1	19	19	19	1.79133	1.7542	2.06482	1.89444	1.96429	2.03621	1.98805	1.99855	1.72158	7215500	8154800	15015000	10261000	13296000	9726800	8797300	15113000	6389600
JGIv7b.000023165:3612687-3629510_VV|st13	st13	JGIv7b.000023165:3612687-3629510_VV|st13	JGIv7b.000023165:3612687-3629510_VV|st13	>JGIv7b.000023165:3612687-3629510_VV|st13	14	14	11	2.53983	2.47726	2.56745	2.55663	2.14129	2.65719	2.70935	2.72068	2.72815	37159000	36267000	46171000	42376000	19167000	41539000	44990000	78388000	55238000
JGIv7b.000023165:4075469-4129927_VV|myh9	myh9	JGIv7b.000023165:4075469-4129927_VV|myh9;loc398719;JGIv7b.000013576:5876720-5898133_XX|myh6;JGIv7b.000050079:4923259-4937188_XX|myh2;JGIv7b.000326511:665909-687097_XX|loc432141;loc397881;myh6;myh15;mhca;JGIv7b.000050079:4943820-4955075_XX|myh2;myh8;myh1;JGIv7b.000356308:60165-77052_XX|myh2;myh1;JGIv7b.000369210:152366-164113_XX|na;myh8;myh1;myh4;JGIv7b.000326511:703402-730241_XX|myh7;JGIv7b.00001…	JGIv7b.000023165:4075469-4129927_VV|myh9;loc398719	>JGIv7b.000023165:4075469-4129927_VV|myh9;loc398719	97	37	34	1.27643	1.24602	1.38885	1.35441	1.31054	1.47752	1.37284	1.62347	1.32122	2336700	2857100	3314700	3227600	3444000	2634700	2186900	6427400	2709400
JGIv7b.000023165:4151218-4157219_VV|rpsa	rpsa	JGIv7b.000023165:4151218-4157219_VV|cnih1;rpsa;JGIv7b.000245044:6896234-6902872_VV|rpsap58;loc733335;rpsa	JGIv7b.000023165:4151218-4157219_VV|cnih1;rpsa;JGIv7b.000245044:6896234-6902872_VV|rpsap58;loc733335;rpsa	>JGIv7b.000023165:4151218-4157219_VV|cnih1;rpsa;>JGIv7b.000245044:6896234-6902872_VV|rpsap58;loc733335;rpsa	12	12	12	3.05016	3.02641	3.07915	3.09532	3.16129	3.21293	3.24896	3.26505	3.33031	113600000	112650000	144880000	134330000	157720000	152300000	152530000	271120000	200740000
JGIv7b.000023165:5576208-5578419_VV|nhp2l1	nhp2l1	JGIv7b.000023165:5576208-5578419_VV|nhp2l1;JGIv7b.000245044:5300136-5302584_VV|hoip;nhp2l1	JGIv7b.000023165:5576208-5578419_VV|nhp2l1;JGIv7b.000245044:5300136-5302584_VV|hoip;nhp2l1	>JGIv7b.000023165:5576208-5578419_VV|nhp2l1;>JGIv7b.000245044:5300136-5302584_VV|hoip;nhp2l1	3	3	3	0.952648	1.11441	1.3801	1.40379	0.942993	0.91967	0.679201	1.75963	1.66834	1150000	2177500	3250500	3587700	1611500	715070	455240	8766600	5700700
JGIv7b.000023301:163983-182163_VV|seh1l	seh1l	JGIv7b.000023301:163983-182163_VV|mgc82845;seh1l;JGIv7b.000044494:1010804-1032288_VV|seh1l	JGIv7b.000023301:163983-182163_VV|mgc82845;seh1l;JGIv7b.000044494:1010804-1032288_VV|seh1l	>JGIv7b.000023301:163983-182163_VV|mgc82845;seh1l;>JGIv7b.000044494:1010804-1032288_VV|seh1l	2	2	2	0.479465	0.231495	0.426008	0.564486	0.311067	-0.00612691	-0.245421	0.847986	0.723908	408050	352030	385410	594490	436670	82108	56193	1097300	753340
JGIv7b.000023301:3131680-3146699_VV|cndp2	cndp2	JGIv7b.000023301:3131680-3146699_VV|cndp2	JGIv7b.000023301:3131680-3146699_VV|cndp2	>JGIv7b.000023301:3131680-3146699_VV|cndp2	17	17	6	2.45475	2.31252	2.55287	2.38046	2.52865	2.66643	2.60177	2.60241	2.45948	30843000	25814000	44690000	29057000	42674000	42446000	35270000	59864000	31060000
JGIv7b.000023403:10181382-10192086_VV|get4	get4	JGIv7b.000023403:10181382-10192086_VV|mgc84763;get4;JGIv7b.000009994:9836775-9851824_VV|get4	JGIv7b.000023403:10181382-10192086_VV|mgc84763;get4;JGIv7b.000009994:9836775-9851824_VV|get4	>JGIv7b.000023403:10181382-10192086_VV|mgc84763;get4;>JGIv7b.000009994:9836775-9851824_VV|get4	3	3	3	0.549644	0.280802	0.755009	0.438799	1.08232	0.966682	0.700356	0.944556	0.570441	475830	389740	803980	454190	2149100	798140	477560	1367500	542210
JGIv7b.000023403:11207149-11218666_VV|drg2	drg2	JGIv7b.000023403:11207149-11218666_VV|drg2	JGIv7b.000023403:11207149-11218666_VV|drg2	>JGIv7b.000023403:11207149-11218666_VV|drg2	4	4	4	0.451604	0.568904	0.826019	0.475935	0.39654	0.34088	0.345558	0.706263	0.481677	383900	706330	942250	491790	521020	184800	213990	794370	448290
JGIv7b.000023403:13101949-13124313_VV|eif3b	eif3b	JGIv7b.000023403:13101949-13124313_VV|eif3b	JGIv7b.000023403:13101949-13124313_VV|eif3b	>JGIv7b.000023403:13101949-13124313_VV|eif3b	20	20	5	1.6948	1.40785	1.83341	1.8584	1.6914	1.63606	1.67525	1.86959	1.79695	5840700	3990000	8952000	9498700	7565500	3816800	4335000	11264000	7509500
JGIv7b.000023403:14662322-14671268_VV|rps15a	rps15a	JGIv7b.000023403:14662322-14671268_VV|rps15a;JGIv7b.000009994:4868423-4880051_VV|rps15a	JGIv7b.000023403:14662322-14671268_VV|rps15a;JGIv7b.000009994:4868423-4880051_VV|rps15a	>JGIv7b.000023403:14662322-14671268_VV|rps15a;>JGIv7b.000009994:4868423-4880051_VV|rps15a	7	7	7	2.15184	2.06634	2.35279	2.48493	2.19663	2.02728	2.52978	2.45025	2.5786	15889000	15531000	28577000	36343000	21489000	9525800	29969000	42318000	40092000
JGIv7b.000023403:3621947-3638832_VX|nme4	nme4	JGIv7b.000023403:3621947-3638832_VX|nme4;nme4b	JGIv7b.000023403:3621947-3638832_VX|nme4;nme4b	>JGIv7b.000023403:3621947-3638832_VX|nme4;nme4b	4	4	4	1.14353	1.03428	1.41649	0.782224	0.299015	1.14959	0.858852	1.41518	0.683377	1746700	1845600	3525900	947700	425930	1224000	683550	3997900	690670
JGIv7b.000023403:3912006-3921264_VV|plk1	plk1	JGIv7b.000023403:3912006-3921264_VV|plk1;JGIv7b.000000939:2998387-3007784_VV|plk1	JGIv7b.000023403:3912006-3921264_VV|plk1;JGIv7b.000000939:2998387-3007784_VV|plk1	>JGIv7b.000023403:3912006-3921264_VV|plk1;>JGIv7b.000000939:2998387-3007784_VV|plk1	9	9	9	0.43428	0.272539	0.681526	0.651341	0.461357	0.691351	0.441667	0.519375	0.722419	369610	383150	682220	716030	595690	419310	265970	518810	750940
JGIv7b.000023403:4196652-4202702_VV|mrps34	mrps34	JGIv7b.000023403:4196652-4202702_VV|mrps34	JGIv7b.000023403:4196652-4202702_VV|mrps34	>JGIv7b.000023403:4196652-4202702_VV|mrps34	3	3	3	0.245488	-0.0469355	0.396991	0.08967	-0.24596	0.0601829	0.194003	0.656498	0.533693	244460	198160	361210	215030	138130	95876	151870	709180	501150
JGIv7b.000023403:7137143-7152670_VX|uqcrc2	uqcrc2	JGIv7b.000023403:7137143-7152670_VX|uqcrc2;JGIv7b.000183165:428917-445730_VV|uqcrc2	JGIv7b.000023403:7137143-7152670_VX|uqcrc2;JGIv7b.000183165:428917-445730_VV|uqcrc2	>JGIv7b.000023403:7137143-7152670_VX|uqcrc2;>JGIv7b.000183165:428917-445730_VV|uqcrc2	6	6	6	0.646309	0.663934	0.202215	0.405283	0.535603	0.502394	0.922238	1.01664	0.768394	588000	859380	233730	422730	694460	269580	788960	1611700	828690
JGIv7b.000023403:7624694-7644857_VV|rac1	rac1	JGIv7b.000023403:7624694-7644857_VV|rac3;rac1;JGIv7b.000009994:12561300-12579624_VV|rac3;rac1;JGIv7b.000067463:120513-240523_XX|rac1;JGIv7b.000078978:6076322-6107577_XX|rac2;JGIv7b.000166365:458923-515620_XX|rac2;JGIv7b.000027036:3392379-3409454_XX|na;rhoq;JGIv7b.000045985:2565131-2614839_XX|rhoj;JGIv7b.000102974:16291668-16308824_VX|rhoq;JGIv7b.000236382:6098539-6144580_XX|rhoj;JGIv7b.000085380:…	JGIv7b.000023403:7624694-7644857_VV|rac3;rac1;JGIv7b.000009994:12561300-12579624_VV|rac3;rac1;JGIv7b.000067463:120513-240523_XX|rac1;JGIv7b.000078978:6076322-6107577_XX|rac2	>JGIv7b.000023403:7624694-7644857_VV|rac3;rac1;>JGIv7b.000009994:12561300-12579624_VV|rac3;rac1;>JGIv7b.000067463:120513-240523_XX|rac1;>JGIv7b.000078978:6076322-6107577_XX|rac2	5	5	4	1.25295	1.1754	1.27229	1.09056	1.07062	0.855615	1.6298	1.51826	1.06951	2219600	2469600	2554500	1834300	2097800	615620	3911300	5056900	1579900
JGIv7b.000023403:7711797-7719216_VV|aimp2	aimp2	JGIv7b.000023403:7711797-7719216_VV|aimp2;mgc80304;JGIv7b.000009994:12460220-12466046_VV|aimp2	JGIv7b.000023403:7711797-7719216_VV|aimp2;mgc80304;JGIv7b.000009994:12460220-12466046_VV|aimp2	>JGIv7b.000023403:7711797-7719216_VV|aimp2;mgc80304;>JGIv7b.000009994:12460220-12466046_VV|aimp2	5	5	5	1.01589	0.630826	0.771541	0.714959	1.39644	1.53441	0.936162	1.39074	1.26111	1320800	802620	834240	820550	4112900	3009500	814210	3781300	2382000
JGIv7b.000023885:428895-492554_XX|unnamed	unnamed	JGIv7b.000023885:428895-492554_XX|fam124b;prss16	JGIv7b.000023885:428895-492554_XX|fam124b;prss16	>JGIv7b.000023885:428895-492554_XX|fam124b;prss16	3	3	3	0.556162	0.402354	0.601166	0.526339	0.554626	0.44672	0.74203	1.02081	0.48987	482670	500870	570070	547850	722300	236680	524780	1627100	456230
JGIv7b.000024235:1048638-1087656_VV|vps35	vps35	JGIv7b.000024235:1048638-1087656_VV|vps35;JGIv7b.000046631:986579-1030741_VV|vps35	JGIv7b.000024235:1048638-1087656_VV|vps35;JGIv7b.000046631:986579-1030741_VV|vps35	>JGIv7b.000024235:1048638-1087656_VV|vps35;>JGIv7b.000046631:986579-1030741_VV|vps35	9	9	9	0.734765	0.658872	1.09133	0.70782	0.573586	0.77258	0.992107	0.898246	0.824945	713670	850450	1704800	808100	751160	507000	924080	1230500	935450
JGIv7b.000024235:1267852-1360393_VX|ddah1	ddah1	JGIv7b.000024235:1267852-1360393_VX|ddah1;JGIv7b.000137809:1342800-1435379_XX|ddah1	JGIv7b.000024235:1267852-1360393_VX|ddah1;JGIv7b.000137809:1342800-1435379_XX|ddah1	>JGIv7b.000024235:1267852-1360393_VX|ddah1;>JGIv7b.000137809:1342800-1435379_XX|ddah1	6	6	6	1.13827	1.1936	1.17732	1.00684	1.03512	1.34659	1.19381	1.55751	1.38787	1726700	2564100	2066000	1533200	1949400	1940000	1458500	5530200	3125400
JGIv7b.000024235:1642058-1658692_XX|vtgb1	vtgb1	JGIv7b.000024235:1642058-1658692_XX|vtgb1	JGIv7b.000024235:1642058-1658692_XX|vtgb1	>JGIv7b.000024235:1642058-1658692_XX|vtgb1	46	35	34	1.80349	1.51697	1.77212	1.54955	1.52988	1.66268	1.72722	1.82131	1.71421	7410200	4997800	7806000	4902200	5418700	4061900	4875900	10090000	6289500
JGIv7b.000024235:1666731-1674076_VX|ctbs	ctbs	JGIv7b.000024235:1666731-1674076_VX|ctbs;JGIv7b.000137809:1962074-1970906_XX|ctbs	JGIv7b.000024235:1666731-1674076_VX|ctbs	>JGIv7b.000024235:1666731-1674076_VX|ctbs	17	17	17	2.52245	2.49765	2.56849	2.40544	2.37812	2.57437	2.57486	2.48053	2.58541	35772000	37826000	46278000	30654000	31267000	34227000	33187000	45342000	40681000
JGIv7b.000024235:1795977-1846158_VV|prkacb	prkacb	JGIv7b.000024235:1795977-1846158_VV|prkacb;JGIv7b.000137809:2093953-2145817_VV|prkacb;JGIv7b.000010320:21479-66507_VV|prkaca;JGIv7b.000175133:254401-298062_VV|prkaca;prkacbb	JGIv7b.000024235:1795977-1846158_VV|prkacb;JGIv7b.000137809:2093953-2145817_VV|prkacb;JGIv7b.000010320:21479-66507_VV|prkaca;JGIv7b.000175133:254401-298062_VV|prkaca;prkacbb	>JGIv7b.000024235:1795977-1846158_VV|prkacb;>JGIv7b.000137809:2093953-2145817_VV|prkacb;>JGIv7b.000010320:21479-66507_VV|prkaca;>JGIv7b.000175133:254401-298062_VV|prkaca;prkacbb	3	3	3	0.0662123	-0.208813	0.637463	0.680173	-0.0518975	0.779261	0.335489	0.843647	-0.303711	165090	141880	618240	761640	206270	514980	209170	1086500	83299
JGIv7b.000024235:4272089-4290320_VV|fubp1	fubp1	JGIv7b.000024235:4272089-4290320_VV|fubp1;mgc78835	JGIv7b.000024235:4272089-4290320_VV|fubp1;mgc78835	>JGIv7b.000024235:4272089-4290320_VV|fubp1;mgc78835	13	13	6	0.806924	0.858257	1.19923	1.00797	1.1343	1.18841	1.11663	1.19896	1.11994	835830	1283400	2169700	1536900	2392800	1340300	1224800	2442200	1760200
JGIv7b.000024467:2666142-2672081_VV|mad2l1	mad2l1	JGIv7b.000024467:2666142-2672081_VV|mad2l1;JGIv7b.000000243:2713296-2720636_VV|mgc81153;mad2l1	JGIv7b.000024467:2666142-2672081_VV|mad2l1;JGIv7b.000000243:2713296-2720636_VV|mgc81153;mad2l1	>JGIv7b.000024467:2666142-2672081_VV|mad2l1;>JGIv7b.000000243:2713296-2720636_VV|mgc81153;mad2l1	2	2	2	0.502809	-0.00107965	0.697326	0.655864	0.21682	0.94586	0.36166	0.841502	0.791814	429450	217830	706740	723000	359400	760220	221930	1081200	871340
JGIv7b.000024467:3854175-3886042_VV|aimp1	aimp1	JGIv7b.000024467:3854175-3886042_VV|aimp1	JGIv7b.000024467:3854175-3886042_VV|aimp1	>JGIv7b.000024467:3854175-3886042_VV|aimp1	10	10	6	1.348	1.19747	1.31093	1.31008	1.12199	1.55272	1.2965	1.69074	1.33041	2733200	2584700	2784900	2935300	2332700	3141100	1840000	7492600	2763300
JGIv7b.000024596:159157-226076_VX|flna	flna	JGIv7b.000024596:159157-226076_VX|flna	JGIv7b.000024596:159157-226076_VX|flna	>JGIv7b.000024596:159157-226076_VX|flna	53	14	14	0.838624	0.446122	0.847999	0.823864	0.607851	0.772623	0.358602	0.934759	0.666193	895910	548220	989690	1036100	806270	507050	220400	1337300	665700
JGIv7b.000024596:56802-75388_VX|huwe1	huwe1	JGIv7b.000024596:56802-75388_VX|na;huwe1	JGIv7b.000024596:56802-75388_VX|na;huwe1	>JGIv7b.000024596:56802-75388_VX|na;huwe1	10	2	2	0.351197	0.187298	0.488079	-0.456634	0.219988	0.689674	0.582839	0.306142	0.262477	308130	321340	442760	66736	361760	417670	366060	319090	280260
JGIv7b.000025194:311153-323877_XX|cat.1	cat.1	JGIv7b.000025194:311153-323877_XX|na;cat.1;cat	JGIv7b.000025194:311153-323877_XX|na;cat.1;cat	>JGIv7b.000025194:311153-323877_XX|na;cat.1;cat	6	1	1	1.61308	1.02975	1.37671	1.67642	1.76563	1.76756	1.70437	1.70135	1.58668	4883700	1828400	3225900	6432800	8819600	5190500	4630200	7675900	4785500
JGIv7b.000025194:4672835-4690165_VV|eif4g2	eif4g2	JGIv7b.000025194:4672835-4690165_VV|eif4g2;nat1;JGIv7b.000093786:3622424-3640175_VV|eif4g2	JGIv7b.000025194:4672835-4690165_VV|eif4g2;nat1;JGIv7b.000093786:3622424-3640175_VV|eif4g2	>JGIv7b.000025194:4672835-4690165_VV|eif4g2;nat1;>JGIv7b.000093786:3622424-3640175_VV|eif4g2	7	7	7	0.0346628	-0.356377	0.306266	0.261307	0.101194	0.282968	-0.133413	0.397794	-0.112926	154070	104630	294920	310560	283020	161400	72401	393230	125370
JGIv7b.000025212:1879861-1897240_VV|nans	nans	JGIv7b.000025212:1879861-1897240_VV|nans;mgc83164	JGIv7b.000025212:1879861-1897240_VV|nans;mgc83164	>JGIv7b.000025212:1879861-1897240_VV|nans;mgc83164	9	9	9	1.32461	1.21099	1.17933	1.01413	0.92975	1.51028	1.20624	1.58275	1.26925	2596700	2657800	2075300	1557300	1568000	2844400	1500100	5857600	2423900
JGIv7b.000025212:353412-373757_VX|hsdl2	hsdl2	JGIv7b.000025212:353412-373757_VX|hsdl2	JGIv7b.000025212:353412-373757_VX|hsdl2	>JGIv7b.000025212:353412-373757_VX|hsdl2	11	11	11	1.6612	1.22944	1.70234	1.69919	1.63162	1.6682	1.57114	1.85971	1.36371	5426400	2761000	6678900	6754300	6686300	4114600	3425200	11013000	2967700
JGIv7b.000025254:1812956-1818952_VV|pebp1	pebp1	JGIv7b.000025254:1812956-1818952_VV|pebp1;JGIv7b.000179290:1916683-1922451_VV|pebp1;mgc84633	JGIv7b.000025254:1812956-1818952_VV|pebp1;JGIv7b.000179290:1916683-1922451_VV|pebp1;mgc84633	>JGIv7b.000025254:1812956-1818952_VV|pebp1;>JGIv7b.000179290:1916683-1922451_VV|pebp1;mgc84633	3	3	3	1.2825	1.14477	1.33084	0.802886	0.90088	1.11959	0.849217	1.45588	0.900731	2368000	2318300	2911600	990580	1477200	1141100	668810	4386600	1100400
JGIv7b.000025254:3490654-3496920_VV|rpl6	rpl6	JGIv7b.000025254:3490654-3496920_VV|rpl6	JGIv7b.000025254:3490654-3496920_VV|rpl6	>JGIv7b.000025254:3490654-3496920_VV|rpl6	10	10	2	3.00883	2.96509	3.24627	3.27096	3.33418	3.31275	3.35306	3.31103	3.29157	103770000	99258000	210480000	195680000	225440000	192330000	193040000	301080000	184750000
JGIv7b.000025254:4310886-4354408_VX|acad10	acad10	JGIv7b.000025254:4310886-4354408_VX|acad10	JGIv7b.000025254:4310886-4354408_VX|acad10	>JGIv7b.000025254:4310886-4354408_VX|acad10	3	3	3	-0.508502	-0.406291	-0.150927	-0.257139	-0.653844	-0.617943	-0.358032	0.245652	0.00947724	46901	94388	106160	102310	59465	19643	43554	277990	162970
JGIv7b.000025254:4359061-4376397_VV|aldh2	aldh2	JGIv7b.000025254:4359061-4376397_VV|aldh2;JGIv7b.000059883:1779242-1812337_VV|aldh1a2;JGIv7b.000070461:440979-449098_XX|unnamed;JGIv7b.000351606:1186908-1223521_VV|aldh1a2	JGIv7b.000025254:4359061-4376397_VV|aldh2	>JGIv7b.000025254:4359061-4376397_VV|aldh2	19	19	19	2.50581	2.3496	2.46741	2.51436	2.42734	2.49404	2.47419	2.70975	2.5013	34492000	27867000	36921000	38708000	34614000	28367000	26427000	76458000	33972000
JGIv7b.000025254:4420990-4433760_VV|ppp1cc	ppp1cc	JGIv7b.000025254:4420990-4433760_VV|ppp1cc;JGIv7b.000219188:1115566-1129224_VV|ppp1cc	JGIv7b.000025254:4420990-4433760_VV|ppp1cc;JGIv7b.000219188:1115566-1129224_VV|ppp1cc	>JGIv7b.000025254:4420990-4433760_VV|ppp1cc;>JGIv7b.000219188:1115566-1129224_VV|ppp1cc	7	2	2	0.54415	0.388658	0.588371	0.526739	0.129408	0.873462	0.737968	0.826898	0.701168	470140	486910	554000	548320	300010	641850	519980	1045800	717510
JGIv7b.000025254:4649959-4676745_VV|atp2a2	atp2a2	JGIv7b.000025254:4649959-4676745_VV|na;loc495046;atp2a2;atp2a3;JGIv7b.000219188:1325749-1353137_VV|na;atp2a1;atp2a2;JGIv7b.000166365:2616883-2711649_XV|atp2a3;JGIv7b.000071614:97768-111433_XX|atp2a1;atp2a2;JGIv7b.000004774:486720-502316_XX|atp2a1;JGIv7b.000049179:313715-396232_VV|atp2a3	JGIv7b.000025254:4649959-4676745_VV|na;loc495046;atp2a2;atp2a3;JGIv7b.000219188:1325749-1353137_VV|na;atp2a1;atp2a2;JGIv7b.000166365:2616883-2711649_XV|atp2a3;JGIv7b.000071614:97768-111433_XX|atp2a1;atp2a2;JGIv7b.000004774:486720-502316_XX|atp2a1	>JGIv7b.000025254:4649959-4676745_VV|na;loc495046;atp2a2;atp2a3;>JGIv7b.000219188:1325749-1353137_VV|na;atp2a1;atp2a2;>JGIv7b.000166365:2616883-2711649_XV|atp2a3;>JGIv7b.000071614:97768-111433_XX|atp2a1;atp2a2;>JGIv7b.000004774:486720-502316_XX|atp2a1	6	6	6	0.17675	-0.064919	0.236016	0.162875	-0.231907	0.170901	0.273336	0.660696	0.205203	210300	190940	252070	251530	142200	124200	181730	716000	247890
JGIv7b.000025264:13721-25405_VV|ppp1r7	ppp1r7	JGIv7b.000025264:13721-25405_VV|ppp1r7	JGIv7b.000025264:13721-25405_VV|ppp1r7	>JGIv7b.000025264:13721-25405_VV|ppp1r7	7	7	7	0.930308	0.855721	1.11862	0.647753	0.607094	0.864907	0.555393	1.06011	0.796578	1095100	1276700	1812000	710550	805010	629140	344020	1779600	880280
JGIv7b.000025264:31157-60743_VV|hdlbp	hdlbp	JGIv7b.000025264:31157-60743_VV|hdlbp	JGIv7b.000025264:31157-60743_VV|hdlbp	>JGIv7b.000025264:31157-60743_VV|hdlbp	17	17	4	0.804073	0.641926	0.789029	0.838983	0.753904	0.980155	0.846007	1.22171	0.79183	830630	821220	867490	1070200	1090300	823680	663970	2572200	871370
JGIv7b.000026364:2523217-2582796_VV|usp7	usp7	JGIv7b.000026364:2523217-2582796_VV|usp7	JGIv7b.000026364:2523217-2582796_VV|usp7	>JGIv7b.000026364:2523217-2582796_VV|usp7	11	11	1	0.54415	0.563662	0.895649	0.402736	0.504736	1.03171	1.06812	1.1302	0.618464	470140	698730	1100900	420430	651550	929180	1097500	2087900	600980
JGIv7b.000026364:2644199-2662566_VV|csdc2	csdc2	JGIv7b.000026364:2644199-2662566_VV|csdc2;carhsp1;JGIv7b.000026364:2657564-2662514_VX|carhsp1;JGIv7b.000120240:285699-313568_XX|csdc2;loc495181;carhsp1	JGIv7b.000026364:2644199-2662566_VV|csdc2;carhsp1;JGIv7b.000026364:2657564-2662514_VX|carhsp1;JGIv7b.000120240:285699-313568_XX|csdc2;loc495181;carhsp1	>JGIv7b.000026364:2644199-2662566_VV|csdc2;carhsp1;>JGIv7b.000026364:2657564-2662514_VX|carhsp1;>JGIv7b.000120240:285699-313568_XX|csdc2;loc495181;carhsp1	6	6	6	0.845203	0.946226	0.868072	0.658568	0.810517	1.33005	0.688111	0.77299	1.0597	908910	1538900	1035100	727200	1225600	1866400	464510	924870	1547000
JGIv7b.000026364:4553244-4568658_VV|bud31	bud31	JGIv7b.000026364:4553244-4568658_VV|bud31;JGIv7b.000120240:2687664-2697203_VV|bud31	JGIv7b.000026364:4553244-4568658_VV|bud31;JGIv7b.000120240:2687664-2697203_VV|bud31	>JGIv7b.000026364:4553244-4568658_VV|bud31;>JGIv7b.000120240:2687664-2697203_VV|bud31	2	2	2	0.681204	0.570759	0.701498	0.511656	0.102867	0.466756	0.53198	0.667216	0.240801	634690	709040	713360	530890	284000	248030	326270	726720	267540
JGIv7b.000026364:4685642-4703135_VX|kpna7	kpna7	JGIv7b.000026364:4685642-4703135_VX|kpna7	JGIv7b.000026364:4685642-4703135_VX|kpna7	>JGIv7b.000026364:4685642-4703135_VX|kpna7	18	18	7	2.6197	2.7147	2.67512	2.86531	2.71925	2.83226	2.9803	2.83988	2.9682	44261000	59202000	58731000	82079000	63272000	62546000	83055000	102860000	92392000
JGIv7b.000026364:4752397-4770438_VV|fscn1	fscn1	JGIv7b.000026364:4752397-4770438_VV|fscn1	JGIv7b.000026364:4752397-4770438_VV|fscn1	>JGIv7b.000026364:4752397-4770438_VV|fscn1	20	10	10	1.55167	1.39653	1.49897	1.29749	1.31232	1.60748	1.5513	1.68787	1.38063	4269300	3897900	4239500	2857200	3456700	3570100	3274800	7443700	3077300
JGIv7b.000026364:4933378-4938086_VV|actb	actb	JGIv7b.000026364:4933378-4938086_VV|sun2;actb;JGIv7b.000120240:3192530-3197656_VV|actb;actg1	JGIv7b.000026364:4933378-4938086_VV|sun2;actb;JGIv7b.000120240:3192530-3197656_VV|actb;actg1	>JGIv7b.000026364:4933378-4938086_VV|sun2;actb;>JGIv7b.000120240:3192530-3197656_VV|actb;actg1	25	2	2	1.79608	1.17795	2.00961	1.98761	2.40443	2.66013	2.52635	2.56919	2.61117	7290900	2482600	13272000	12527000	33014000	41825000	29737000	55497000	42990000
JGIv7b.000026364:4953897-4970734_VV|hspd1	hspd1	JGIv7b.000026364:4953897-4970734_VV|hspd1	JGIv7b.000026364:4953897-4970734_VV|hspd1	>JGIv7b.000026364:4953897-4970734_VV|hspd1	41	12	12	1.93885	1.86367	1.97412	1.55044	1.75638	2.00627	1.96411	2.10762	1.95841	9966600	10222000	12260000	4911600	8652600	9069400	8333400	19379000	10614000
JGIv7b.000026364:5031110-5061670_VV|sf3b1	sf3b1	JGIv7b.000026364:5031110-5061670_VV|sf3b1;JGIv7b.000120240:3434980-3480622_VV|sf3b1	JGIv7b.000026364:5031110-5061670_VV|sf3b1;JGIv7b.000120240:3434980-3480622_VV|sf3b1	>JGIv7b.000026364:5031110-5061670_VV|sf3b1;>JGIv7b.000120240:3434980-3480622_VV|sf3b1	5	5	5	-1.2329	-0.282395	0.0090911	-0.0763423	-0.22137	0.475057	0.33301	0.122148	0.120358	9600.7	121890	151800	150690	145330	252890	208000	209780	206680
JGIv7b.000026364:5102037-5116600_VV|dnajb11	dnajb11	JGIv7b.000026364:5102037-5116600_VV|dnajb11;JGIv7b.000120240:3544967-3561640_VV|dnajb11;loc100036945	JGIv7b.000026364:5102037-5116600_VV|dnajb11;JGIv7b.000120240:3544967-3561640_VV|dnajb11;loc100036945	>JGIv7b.000026364:5102037-5116600_VV|dnajb11;>JGIv7b.000120240:3544967-3561640_VV|dnajb11;loc100036945	3	3	3	0.7167	0.607351	1.09932	0.710769	1.20928	0.751651	1.06273	1.13292	0.0492794	685990	764660	1735500	813220	2793800	482790	1084200	2100900	177480
JGIv7b.000026505:1408290-1445456_VV|aass	aass	JGIv7b.000026505:1408290-1445456_VV|aass	JGIv7b.000026505:1408290-1445456_VV|aass	>JGIv7b.000026505:1408290-1445456_VV|aass	10	10	10	0.692272	0.517169	0.801175	0.656335	0.368253	0.818336	0.769759	0.889132	0.695152	650260	634800	891360	723730	491440	564240	558760	1205200	708320
JGIv7b.000026505:293461-298664_VV|naa38	naa38	JGIv7b.000026505:293461-298664_VV|naa38	JGIv7b.000026505:293461-298664_VV|naa38	>JGIv7b.000026505:293461-298664_VV|naa38	3	3	1	1.51823	1.14739	1.37625	0.995906	1.39211	1.43704	1.39204	1.50413	1.32008	3967800	2330900	3222600	1497700	4076200	2396800	2284000	4896600	2702800
JGIv7b.000026680:334697-352555_VV|pelo	pelo	JGIv7b.000026680:334697-352555_VV|pelo;JGIv7b.000102068:200819-214324_XX|pelo	JGIv7b.000026680:334697-352555_VV|pelo;JGIv7b.000102068:200819-214324_XX|pelo	>JGIv7b.000026680:334697-352555_VV|pelo;>JGIv7b.000102068:200819-214324_XX|pelo	2	2	2	0.401859	0.716733	0.69873	0.655547	-0.396231	0.216092	0.89877	1.11341	1.00327	344280	958320	708960	722510	101260	138040	748160	2009500	1370800
JGIv7b.000026680:367207-370536_VX|cldn6.1	cldn6.1	JGIv7b.000026680:367207-370536_VX|cldn6.1;JGIv7b.000102068:183874-186243_VV|unnamed;JGIv7b.000026680:355533-370926_VX|unnamed;JGIv7b.000320075:369993-372453_VV|cldn4;JGIv7b.000102068:190681-195247_VV|cldn4;cla	JGIv7b.000026680:367207-370536_VX|cldn6.1;JGIv7b.000102068:183874-186243_VV|unnamed	>JGIv7b.000026680:367207-370536_VX|cldn6.1;>JGIv7b.000102068:183874-186243_VV|unnamed	4	4	4	1.24479	1.09044	1.33091	0.676821	1.22263	1.4579	1.39681	1.41808	1.22045	2180300	2072400	2912100	756190	2871900	2516600	2308800	4024400	2183200
JGIv7b.000026819:2746490-2751779_VV|apoa1bp	apoa1bp	JGIv7b.000026819:2746490-2751779_VV|apoa1bp	JGIv7b.000026819:2746490-2751779_VV|apoa1bp	>JGIv7b.000026819:2746490-2751779_VV|apoa1bp	10	10	10	1.83505	1.4917	1.80815	1.75503	1.74656	1.80449	1.40795	2.1447	1.66275	7940400	4743900	8460600	7612300	8478800	5658600	2367700	21088000	5632800
JGIv7b.000026819:2815679-2828895_VV|ubqln4	ubqln4	JGIv7b.000026819:2815679-2828895_VV|xdrp1;ubqln4;JGIv7b.000041091:2614387-2630107_VV|xdrp1;ubqln4	JGIv7b.000026819:2815679-2828895_VV|xdrp1;ubqln4;JGIv7b.000041091:2614387-2630107_VV|xdrp1;ubqln4	>JGIv7b.000026819:2815679-2828895_VV|xdrp1;ubqln4;>JGIv7b.000041091:2614387-2630107_VV|xdrp1;ubqln4	5	5	3	0.853843	0.462211	0.960431	0.839288	0.818622	1.0968	0.999233	1.10699	0.805525	926270	566730	1272400	1070900	1246300	1081900	939100	1980300	897320
JGIv7b.000027036:10792257-10804687_VV|crnkl1	crnkl1	JGIv7b.000027036:10792257-10804687_VV|crnkl1	JGIv7b.000027036:10792257-10804687_VV|crnkl1	>JGIv7b.000027036:10792257-10804687_VV|crnkl1	3	3	3	-0.393726	-0.477164	0.0885796	-0.132267	-0.395372	-0.0840607	-0.203206	0.155771	-0.0119986	60302	81544	181310	133680	101440	68432	61825	226490	155640
JGIv7b.000027036:2189405-2207046_VV|ppm1b	ppm1b	JGIv7b.000027036:2189405-2207046_VV|ppm1b;JGIv7b.000102974:15001108-15033816_VV|ppm1b	JGIv7b.000027036:2189405-2207046_VV|ppm1b;JGIv7b.000102974:15001108-15033816_VV|ppm1b	>JGIv7b.000027036:2189405-2207046_VV|ppm1b;>JGIv7b.000102974:15001108-15033816_VV|ppm1b	4	2	2	-0.0797359	-0.735645	0.253868	0.0871007	-0.00668298	0.367509	0.31448	-0.22183	-0.0234722	119930	47831	262330	213850	226470	196670	199460	95771	151860
JGIv7b.000027036:583479-706190_VV|eml4	eml4	JGIv7b.000027036:583479-706190_VV|eml4	JGIv7b.000027036:583479-706190_VV|eml4	>JGIv7b.000027036:583479-706190_VV|eml4	21	21	6	1.41256	1.1634	1.45477	1.38374	1.25747	1.65474	1.42784	1.69648	1.48428	3148200	2409200	3840800	3436900	3086300	3987200	2476700	7591300	3842600
JGIv7b.000027036:6806160-6844989_VV|rtn4	rtn4	JGIv7b.000027036:6806160-6844989_VV|rtn4	JGIv7b.000027036:6806160-6844989_VV|rtn4	>JGIv7b.000027036:6806160-6844989_VV|rtn4	12	12	11	0.453965	0.275602	0.475203	0.477196	0.0513462	0.652149	0.858503	0.987635	0.482031	385890	385580	430200	493120	255320	382590	683010	1508600	448630
JGIv7b.000027036:7557241-7579833_VV|trmt6	trmt6	JGIv7b.000027036:7557241-7579833_VV|trmt6;mgc80147	JGIv7b.000027036:7557241-7579833_VV|trmt6;mgc80147	>JGIv7b.000027036:7557241-7579833_VV|trmt6;mgc80147	6	6	2	-0.23499	0.242652	0.44796	0.105174	0.291042	0.530815	0.508544	0.301234	0.314155	85366	360230	404790	222290	418970	288100	309420	315540	313080
JGIv7b.000027038:332306-348524_VV|cct7	cct7	JGIv7b.000027038:332306-348524_VV|loc495278;cct7	JGIv7b.000027038:332306-348524_VV|loc495278;cct7	>JGIv7b.000027038:332306-348524_VV|loc495278;cct7	33	33	11	2.81559	2.75875	2.84789	2.87753	2.7103	2.81761	2.86026	2.8775	2.88178	67969000	64837000	86409000	84255000	62112000	60440000	63301000	112070000	76774000
JGIv7b.000027038:354091-356715_VX|glod5	glod5	JGIv7b.000027038:354091-356715_VX|glod5;loc733341	JGIv7b.000027038:354091-356715_VX|glod5;loc733341	>JGIv7b.000027038:354091-356715_VX|glod5;loc733341	4	4	4	2.21076	2.19363	2.31803	2.27774	2.09811	1.79316	1.85854	2.13317	2.18881	18077000	20197000	26441000	23319000	17531000	5510700	6562800	20541000	17390000
JGIv7b.000027038:599668-642641_VV|dctn1	dctn1	JGIv7b.000027038:599668-642641_VV|dctn1;JGIv7b.000189728:502188-544227_XV|dctn1	JGIv7b.000027038:599668-642641_VV|dctn1;JGIv7b.000189728:502188-544227_XV|dctn1	>JGIv7b.000027038:599668-642641_VV|dctn1;>JGIv7b.000189728:502188-544227_XV|dctn1	19	19	19	0.557843	0.634405	0.798375	0.799926	0.85117	1.11137	0.934541	1.07171	0.901366	484450	808570	885800	984320	1333000	1119400	811230	1827300	1101900
JGIv7b.000027067:1985974-2017092_XX|unnamed	unnamed	JGIv7b.000027067:1985974-2017092_XX|unnamed	JGIv7b.000027067:1985974-2017092_XX|unnamed	>JGIv7b.000027067:1985974-2017092_XX|unnamed	1	1	1	-0.650651	-0.705636	-0.297991	-0.621805	-0.534268	0.0570394	-0.0835814	-0.118562	-0.302609	34356	50887	76423	46852	76132	95174	81042	121190	83496
JGIv7b.000027067:769019-788346_VV|pgd	pgd	JGIv7b.000027067:769019-788346_VV|pgd	JGIv7b.000027067:769019-788346_VV|pgd	>JGIv7b.000027067:769019-788346_VV|pgd	14	4	4	0.901965	0.628478	0.909062	0.46247	0.618201	1.17525	1.13358	1.20476	0.796276	1029200	798740	1134400	477810	823700	1299700	1272700	2474700	879710
JGIv7b.000027067:96707-108767_VV|tardbp	tardbp	JGIv7b.000027067:96707-108767_VV|na;tardbp;JGIv7b.000030330:67872-80800_VV|na;tardbp	JGIv7b.000027067:96707-108767_VV|na;tardbp;JGIv7b.000030330:67872-80800_VV|na;tardbp	>JGIv7b.000027067:96707-108767_VV|na;tardbp;>JGIv7b.000030330:67872-80800_VV|na;tardbp	3	3	3	0.106992	-0.634996	0.264571	0.0247563	0.1122	0.827397	0.740384	1.27732	-0.313053	180510	58874	268680	187120	289530	576320	522830	2919800	81648
JGIv7b.000027161:4697222-4755974_VV|eprs	eprs	JGIv7b.000027161:4697222-4755974_VV|eprs	JGIv7b.000027161:4697222-4755974_VV|eprs	>JGIv7b.000027161:4697222-4755974_VV|eprs	29	9	9	0.169836	0.295411	0.528465	0.293671	0.381253	0.760004	0.542409	0.790207	0.646126	207140	401670	484580	332850	504820	492310	334060	961890	637680
JGIv7b.000027530:828909-840266_VV|rps4x	rps4x	JGIv7b.000027530:828909-840266_VV|rps4x;rps4;JGIv7b.000036864:3042020-3049086_VV|rps4x;rps4	JGIv7b.000027530:828909-840266_VV|rps4x;rps4;JGIv7b.000036864:3042020-3049086_VV|rps4x;rps4	>JGIv7b.000027530:828909-840266_VV|rps4x;rps4;>JGIv7b.000036864:3042020-3049086_VV|rps4x;rps4	15	15	15	2.96223	2.93264	2.96084	2.96987	2.96351	3.15597	3.21837	3.06029	3.17487	93704000	92829000	111220000	102680000	104810000	133310000	142330000	170000000	143870000
JGIv7b.000027814:206595-225245_VV|acat1	acat1	JGIv7b.000027814:206595-225245_VV|acat1	JGIv7b.000027814:206595-225245_VV|acat1	>JGIv7b.000027814:206595-225245_VV|acat1	18	18	8	2.10949	2.16321	2.28268	2.20622	2.15593	2.30458	2.32209	2.15141	2.19106	14482000	18968000	24433000	20007000	19756000	18216000	18732000	21413000	17474000
JGIv7b.000027814:235141-275615_VV|cul5	cul5	JGIv7b.000027814:235141-275615_VV|cul5;JGIv7b.000104417:1584834-1636867_XX|cul5	JGIv7b.000027814:235141-275615_VV|cul5;JGIv7b.000104417:1584834-1636867_XX|cul5	>JGIv7b.000027814:235141-275615_VV|cul5;>JGIv7b.000104417:1584834-1636867_XX|cul5	5	5	5	-0.134059	-0.175461	-0.0656801	-0.334255	-0.290635	0.582603	0.287622	0.0663864	0.490371	106480	151990	128440	86734	125950	325180	187700	184740	456720
JGIv7b.000027891:838617-849075_VV|stmn1	stmn1	JGIv7b.000027891:838617-849075_VV|stmn1	JGIv7b.000027891:838617-849075_VV|stmn1	>JGIv7b.000027891:838617-849075_VV|stmn1	13	13	2	2.43736	2.27905	2.5511	2.22365	2.55327	2.41908	2.00267	2.87067	1.9161	29691000	24091000	44514000	20768000	44901000	23807000	9093200	110340000	9693900
JGIv7b.000028181:456814-470791_VV|vcp	vcp	JGIv7b.000028181:456814-470791_VV|vcp	JGIv7b.000028181:456814-470791_VV|vcp	>JGIv7b.000028181:456814-470791_VV|vcp	58	7	7	1.12157	0.847955	1.20426	1.13548	1.03584	1.21212	1.0465	1.38213	0.999437	1664700	1256400	2194200	2019500	1952300	1416700	1045100	3707800	1359600
JGIv7b.000029016:1436835-1479245_VV|eif4g1	eif4g1	JGIv7b.000029016:1436835-1479245_VV|eif4g3;eif4g1;JGIv7b.000057316:202340-253324_XV|eif4g3;eif4g1	JGIv7b.000029016:1436835-1479245_VV|eif4g3;eif4g1	>JGIv7b.000029016:1436835-1479245_VV|eif4g3;eif4g1	32	13	13	0.636726	0.486513	0.833194	0.608253	0.487636	0.920859	0.811246	1.09354	0.536598	575790	595880	957480	652910	628930	717060	613750	1920500	504280
JGIv7b.000029016:1487642-1510452_VV|psmd2	psmd2	JGIv7b.000029016:1487642-1510452_VV|psmd2	JGIv7b.000029016:1487642-1510452_VV|psmd2	>JGIv7b.000029016:1487642-1510452_VV|psmd2	30	30	5	1.95049	1.80567	1.99647	1.9284	1.81749	1.97341	2.02626	2.03137	2.06565	10224000	9068900	12888000	11035000	9817200	8398800	9591800	16287000	13356000
JGIv7b.000029016:1695913-1720624_VV|ap2m1	ap2m1	JGIv7b.000029016:1695913-1720624_VV|ap2m1;JGIv7b.000305513:1569-36343_VV|ap2m1	JGIv7b.000029016:1695913-1720624_VV|ap2m1;JGIv7b.000305513:1569-36343_VV|ap2m1	>JGIv7b.000029016:1695913-1720624_VV|ap2m1;>JGIv7b.000305513:1569-36343_VV|ap2m1	6	6	6	0.553591	0.273032	0.455686	0.600501	0.471734	0.270245	0.867598	1.02105	0.432797	479960	383540	411840	642160	608600	156670	697210	1628000	403710
JGIv7b.000029016:1811039-1828458_VV|eif2b5	eif2b5	JGIv7b.000029016:1811039-1828458_VV|eif2b5	JGIv7b.000029016:1811039-1828458_VV|eif2b5	>JGIv7b.000029016:1811039-1828458_VV|eif2b5	6	6	6	0.0805895	0.152028	0.529654	0.390642	0.443373	0.809234	0.522976	0.87785	0.560288	170370	298780	485870	409680	573960	552360	319690	1174600	530540
JGIv7b.000029017:629350-638105_VV|psat1	psat1	JGIv7b.000029017:629350-638105_VV|psat1	JGIv7b.000029017:629350-638105_VV|psat1	>JGIv7b.000029017:629350-638105_VV|psat1	15	15	8	1.49653	1.3498	1.59835	1.45803	1.42729	1.58544	1.7556	1.69288	1.38803	3783700	3539500	5293900	4029600	4383600	3390800	5199200	7529200	3126500
JGIv7b.000029621:3574971-3596550_VV|usp14	usp14	JGIv7b.000029621:3574971-3596550_VV|usp14	JGIv7b.000029621:3574971-3596550_VV|usp14	>JGIv7b.000029621:3574971-3596550_VV|usp14	9	9	2	0.618109	0.63633	0.835157	1.16489	0.940735	1.15813	0.966944	1.49752	1.11025	552790	811790	961690	2150800	1604000	1248700	872940	4823300	1724000
JGIv7b.000029621:4863084-4877606_VV|myl12b	myl12b	JGIv7b.000029621:4863084-4877606_VV|myl12b;tada3	JGIv7b.000029621:4863084-4877606_VV|myl12b;tada3	>JGIv7b.000029621:4863084-4877606_VV|myl12b;tada3	7	3	1	1.80672	1.17458	1.76677	1.36001	1.75782	1.88187	1.90292	1.98457	1.69253	7462700	2465400	7713400	3266600	8678400	6780600	7256100	14639000	6003900
JGIv7b.000029682:17560-31578_VV|psmd2	psmd2	JGIv7b.000029682:17560-31578_VV|psmd2	JGIv7b.000029682:17560-31578_VV|psmd2	>JGIv7b.000029682:17560-31578_VV|psmd2	29	4	4	0.553248	0.0213484	0.297936	0.343504	0.135149	0.614213	0.38152	0.850974	0.29396	479600	228150	289480	370340	303590	350120	232130	1104800	299820
JGIv7b.000029769:1541667-1553508_VV|prmt1	prmt1	JGIv7b.000029769:1541667-1553508_VV|xprmt1;na;prmt1	JGIv7b.000029769:1541667-1553508_VV|xprmt1;na;prmt1	>JGIv7b.000029769:1541667-1553508_VV|xprmt1;na;prmt1	15	15	5	1.93303	1.562	1.76104	1.77299	1.70269	1.87868	1.9599	2.06729	1.81263	9840400	5484600	7615100	7910800	7744000	6730200	8254500	17677000	7766200
JGIv7b.000029769:2042309-2054528_VV|rcn3	rcn3	JGIv7b.000029769:2042309-2054528_VV|rcn3;mgc80480	JGIv7b.000029769:2042309-2054528_VV|rcn3;mgc80480	>JGIv7b.000029769:2042309-2054528_VV|rcn3;mgc80480	2	2	2	0.856964	0.63114	1.06759	0.337426	0.927708	0.804515	0.999129	1.21038	0.193305	932620	803140	1616700	365550	1561400	546300	938880	2506600	241650
JGIv7b.000029835:115992-198109_VV|igf2bp3	igf2bp3	JGIv7b.000029835:115992-198109_VV|igf2bp3	JGIv7b.000029835:115992-198109_VV|igf2bp3	>JGIv7b.000029835:115992-198109_VV|igf2bp3	22	22	5	1.62075	1.85569	1.94357	1.87562	1.93631	2.09404	1.95658	2.31502	2.12723	4966500	10055000	11451000	9855600	12549000	11135000	8192700	31092000	15240000
JGIv7b.000029869:581368-587175_VV|dad1	dad1	JGIv7b.000029869:581368-587175_VV|dad1	JGIv7b.000029869:581368-587175_VV|dad1	>JGIv7b.000029869:581368-587175_VV|dad1	3	3	1	1.27803	1.20076	1.53669	1.63012	1.64319	0.863722	1.55305	1.59347	1.49854	2344900	2602300	4612400	5825500	6848100	627400	3287800	6002500	3961900
JGIv7b.000030003:174077-207331_VV|nap1l4	nap1l4	JGIv7b.000030003:174077-207331_VV|nap1l4	JGIv7b.000030003:174077-207331_VV|nap1l4	>JGIv7b.000030003:174077-207331_VV|nap1l4	8	5	5	1.41204	1.20705	1.33084	1.29569	1.13537	1.40322	1.47034	1.20905	1.43458	3144600	2636300	2911600	2846200	2398100	2214600	2726700	2499000	3454400
JGIv7b.000030003:96923-131116_VV|cars	cars	JGIv7b.000030003:96923-131116_VV|cars	JGIv7b.000030003:96923-131116_VV|cars	>JGIv7b.000030003:96923-131116_VV|cars	21	21	21	1.32731	1.25194	1.45906	1.33699	1.28388	1.46124	1.31513	1.66742	1.50775	2612100	2892200	3877800	3109400	3259400	2536300	1919200	7104600	4040800
JGIv7b.000030080:2129117-2244300_XV|map4	map4	JGIv7b.000030080:2129117-2244300_XV|map4	JGIv7b.000030080:2129117-2244300_XV|map4	>JGIv7b.000030080:2129117-2244300_XV|map4	14	8	8	0.594292	0.59167	0.949358	0.648226	0.816013	0.849484	0.816643	1.22791	0.883187	524700	740310	1241300	711270	1239600	606860	621290	2608800	1059800
JGIv7b.000030224:41916-68129_VX|tln2	tln2	JGIv7b.000030224:41916-68129_VX|loc100037170;tln1;tln2;loc733283	JGIv7b.000030224:41916-68129_VX|loc100037170;tln1;tln2;loc733283	>JGIv7b.000030224:41916-68129_VX|loc100037170;tln1;tln2;loc733283	30	3	3	0.186355	-0.131631	0.313416	0.21575	-0.171784	0.0249192	0.300226	0.684329	0.38277	214770	166380	299670	281690	161010	88289	193130	755630	362670
JGIv7b.000030404:1806996-1873414_VV|uggt1	uggt1	JGIv7b.000030404:1806996-1873414_VV|uggt1	JGIv7b.000030404:1806996-1873414_VV|uggt1	>JGIv7b.000030404:1806996-1873414_VV|uggt1	8	7	7	0.0964996	-0.205546	0.161833	-0.156386	0.00105475	0.22145	0.16536	0.538663	0.0215468	176410	142840	213560	126950	230120	139780	142340	542130	167240
JGIv7b.000030425:49911-80692_XX|dpysl2	dpysl2	JGIv7b.000030425:49911-80692_XX|dpysl2;JGIv7b.000059755:221003-255052_XV|dpysl2	JGIv7b.000030425:49911-80692_XX|dpysl2;JGIv7b.000059755:221003-255052_XV|dpysl2	>JGIv7b.000030425:49911-80692_XX|dpysl2;>JGIv7b.000059755:221003-255052_XV|dpysl2	2	2	1	-0.146096	-0.202469	0.187444	-0.114315	-0.0798097	0.245951	0.0278454	0.219094	-0.166636	103710	143750	226140	138920	194710	148020	104280	261660	111740
JGIv7b.000030470:389005-405928_VV|tes	tes	JGIv7b.000030470:389005-405928_VV|tes;JGIv7b.000152894:3661250-3673077_XX|tes	JGIv7b.000030470:389005-405928_VV|tes;JGIv7b.000152894:3661250-3673077_XX|tes	>JGIv7b.000030470:389005-405928_VV|tes;>JGIv7b.000152894:3661250-3673077_XX|tes	5	5	5	0.596567	0.00339282	0.737872	0.0972087	0.500768	0.784191	0.608474	0.866232	0.474491	527320	219850	773770	218530	646230	520950	387920	1143900	441440
JGIv7b.000030470:6684926-6705497_VX|csrp2	csrp2	JGIv7b.000030470:6684926-6705497_VX|csrp2	JGIv7b.000030470:6684926-6705497_VX|csrp2	>JGIv7b.000030470:6684926-6705497_VX|csrp2	8	3	3	-0.0116556	0.2657	0.798809	0.906801	0.783393	0.955892	0.842559	1.26459	0.549359	139210	377780	886660	1237500	1158800	778260	658810	2836300	518260
JGIv7b.000030470:6912044-6942732_VV|nap1l1	nap1l1	JGIv7b.000030470:6912044-6942732_VV|nap1l1;aldob	JGIv7b.000030470:6912044-6942732_VV|nap1l1;aldob	>JGIv7b.000030470:6912044-6942732_VV|nap1l1;aldob	8	2	2	1.88444	1.76189	1.91854	1.96504	1.83081	1.95939	2.03603	2.20891	1.83624	8847300	8285300	10828000	11936000	10091000	8127800	9806000	24412000	8169300
JGIv7b.000030483:1604628-1624876_VV|nutf2	nutf2	JGIv7b.000030483:1604628-1624876_VV|nutf2;ntf2	JGIv7b.000030483:1604628-1624876_VV|nutf2;ntf2	>JGIv7b.000030483:1604628-1624876_VV|nutf2;ntf2	4	4	4	1.82342	1.63577	1.76066	1.83012	1.68433	1.91659	1.86602	2.03333	2.01401	7740600	6386500	7608700	8940400	7455700	7353900	6674800	16360000	11957000
JGIv7b.000030581:271818-296757_XX|cpne1	cpne1	JGIv7b.000030581:271818-296757_XX|cpne1;JGIv7b.000003286:1264207-1429764_XV|cpne8;JGIv7b.000062355:1334607-1402362_XV|cpne2;JGIv7b.000051808:337785-503438_XX|cpne9;JGIv7b.000033104:876904-1032333_XX|cpne8;JGIv7b.000003267:1731101-1897572_XX|unnamed;JGIv7b.000373396:708771-930591_XX|cpne9;cpne5;JGIv7b.000013523:2848310-2940735_XX|cpne9;cpne5;JGIv7b.000245384:230094-281103_XX|cpne4;JGIv7b.000033905…	JGIv7b.000030581:271818-296757_XX|cpne1	>JGIv7b.000030581:271818-296757_XX|cpne1	19	10	10	1.35253	1.20199	1.40795	1.38732	1.32543	1.46372	1.48645	1.60729	1.29107	2760400	2608900	3459200	3463300	3551600	2551100	2827900	6194600	2539900
JGIv7b.000030581:362780-375844_VV|nfs1	nfs1	JGIv7b.000030581:362780-375844_VV|nfs1	JGIv7b.000030581:362780-375844_VV|nfs1	>JGIv7b.000030581:362780-375844_VV|nfs1	8	8	8	0.382927	0.455054	0.582681	0.326833	0.147379	0.753163	0.485289	0.938646	0.442453	330300	558420	547000	357350	311360	484500	293560	1349200	412150
JGIv7b.000030581:384943-406086_VV|rbm39	rbm39	JGIv7b.000030581:384943-406086_VV|rbm39;matr3;JGIv7b.000345631:1224663-1241472_VV|rbm39;mgc81970;matr3	JGIv7b.000030581:384943-406086_VV|rbm39;matr3;JGIv7b.000345631:1224663-1241472_VV|rbm39;mgc81970;matr3	>JGIv7b.000030581:384943-406086_VV|rbm39;matr3;>JGIv7b.000345631:1224663-1241472_VV|rbm39;mgc81970;matr3	2	2	2	-0.0335618	-0.523657	-0.19659	-0.0191119	-0.0670545	0.146269	0.366945	0.366517	-0.164885	132690	74083	95861	170340	199910	117250	224600	366170	112160
JGIv7b.000030711:1529455-1537944_VV|atpif1	atpif1	JGIv7b.000030711:1529455-1537944_VV|atpif1	JGIv7b.000030711:1529455-1537944_VV|atpif1	>JGIv7b.000030711:1529455-1537944_VV|atpif1	7	7	6	2.14797	1.96301	2.28101	2.00095	2.14957	2.08256	2.19295	2.59095	1.22768	15755000	12548000	24342000	12890000	19498000	10840000	13986000	58320000	2217300
JGIv7b.000030711:2512345-2532560_VV|psmb2	psmb2	JGIv7b.000030711:2512345-2532560_VV|psmb2	JGIv7b.000030711:2512345-2532560_VV|psmb2	>JGIv7b.000030711:2512345-2532560_VV|psmb2	5	5	3	2.27208	2.04325	2.20255	2.29665	2.04241	2.29473	2.22389	2.35798	2.2372	20675000	14808000	20427000	24283000	15625000	17801000	15000000	34291000	19290000
JGIv7b.000030987:3553061-3567680_VV|rfc4	rfc4	JGIv7b.000030987:3553061-3567680_VV|rfc4	JGIv7b.000030987:3553061-3567680_VV|rfc4	>JGIv7b.000030987:3553061-3567680_VV|rfc4	4	4	4	0.584314	0.325631	0.621482	0.677098	0.326211	0.791913	0.708281	0.548149	0.756133	513360	427520	596550	756640	450550	530440	486200	553980	807200
JGIv7b.000030987:994566-1024053_VV|fxr1	fxr1	JGIv7b.000030987:994566-1024053_VV|fxr1;JGIv7b.000168805:569216-600824_VV|fxr1	JGIv7b.000030987:994566-1024053_VV|fxr1;JGIv7b.000168805:569216-600824_VV|fxr1	>JGIv7b.000030987:994566-1024053_VV|fxr1;>JGIv7b.000168805:569216-600824_VV|fxr1	3	2	2	-0.428171	-0.869638	0.057119	-0.448107	-0.323421	0.824134	-0.201273	-0.163863	-0.377029	55921	36275	169000	67966	117700	571940	62096	109300	71188
JGIv7b.000031034:92011-137457_VV|atp6v1a	atp6v1a	JGIv7b.000031034:92011-137457_VV|atp6v1a	JGIv7b.000031034:92011-137457_VV|atp6v1a	>JGIv7b.000031034:92011-137457_VV|atp6v1a	26	26	6	1.70249	1.60321	1.78709	1.66071	1.69677	1.84197	1.85583	1.9474	1.79818	5939900	5971500	8071700	6220000	7649800	6176800	6522700	13450000	7529400
JGIv7b.000031469:1210610-1229994_VV|dpp3	dpp3	JGIv7b.000031469:1210610-1229994_VV|dpp3	JGIv7b.000031469:1210610-1229994_VV|dpp3	>JGIv7b.000031469:1210610-1229994_VV|dpp3	15	15	9	1.3066	1.08536	1.33165	1.30309	1.05928	1.38848	1.36276	1.3076	1.36294	2496300	2050800	2916900	2891700	2049200	2139600	2137600	3128500	2962800
JGIv7b.000031469:1247605-1255848_VV|cfl1	cfl1	JGIv7b.000031469:1247605-1255848_VV|cfl1	JGIv7b.000031469:1247605-1255848_VV|cfl1	>JGIv7b.000031469:1247605-1255848_VV|cfl1	14	14	10	3.19842	3.13438	3.19843	3.17307	3.04834	3.10721	3.14793	3.20145	3.18795	157170000	140770000	189140000	158670000	124890000	118950000	121360000	234530000	147960000
JGIv7b.000031469:1439901-1448480_VV|ubxn1	ubxn1	JGIv7b.000031469:1439901-1448480_VV|ubxn1	JGIv7b.000031469:1439901-1448480_VV|ubxn1	>JGIv7b.000031469:1439901-1448480_VV|ubxn1	4	4	1	1.12792	1.08983	1.38031	1.25082	1.09981	1.53467	1.05513	1.49216	1.34392	1688000	2069800	3252000	2585400	2228200	3011300	1065700	4764800	2844500
JGIv7b.000031469:1484033-1518650_VV|ganab	ganab	JGIv7b.000031469:1484033-1518650_VV|ganab;ints5	JGIv7b.000031469:1484033-1518650_VV|ganab;ints5	>JGIv7b.000031469:1484033-1518650_VV|ganab;ints5	27	27	9	1.75997	1.7084	1.76865	1.76267	1.68981	1.71145	1.62213	1.88302	1.72275	6736600	7419400	7745700	7737900	7540700	4552400	3844000	11614000	6405600
JGIv7b.000031469:1556619-1566607_VV|eef1g	eef1g	JGIv7b.000031469:1556619-1566607_VV|eef1g	JGIv7b.000031469:1556619-1566607_VV|eef1g	>JGIv7b.000031469:1556619-1566607_VV|eef1g	14	5	5	1.68679	1.58062	1.74358	1.80358	1.60296	1.89343	1.99767	1.9036	1.85015	5739100	5699500	7323800	8446500	6301900	6966400	8990900	12172000	8416400
JGIv7b.000031469:2212704-2234035_VV|stip1	stip1	JGIv7b.000031469:2212704-2234035_VV|stip1	JGIv7b.000031469:2212704-2234035_VV|stip1	>JGIv7b.000031469:2212704-2234035_VV|stip1	30	7	7	0.741297	0.475667	0.954412	0.91425	0.924037	1.20161	0.183579	1.30846	0.875999	723950	582690	1255400	1257400	1549600	1382300	148330	3134600	1043600
JGIv7b.000031469:524788-544835_VV|sf3b2	sf3b2	JGIv7b.000031469:524788-544835_VV|fam32a;sf3b2;JGIv7b.000086070:785127-820555_VV|sf3b2	JGIv7b.000031469:524788-544835_VV|fam32a;sf3b2;JGIv7b.000086070:785127-820555_VV|sf3b2	>JGIv7b.000031469:524788-544835_VV|fam32a;sf3b2;>JGIv7b.000086070:785127-820555_VV|sf3b2	5	5	5	-0.0674137	-0.254963	0.387058	0.00848126	-0.210471	0.459889	0.431548	0.470526	0.243532	123210	128990	353280	180710	148640	244080	259950	464140	269110
JGIv7b.000031469:575721-709141_VV|pc.1	pc.1	JGIv7b.000031469:575721-709141_VV|pc.1	JGIv7b.000031469:575721-709141_VV|pc.1	>JGIv7b.000031469:575721-709141_VV|pc.1	54	54	17	2.21405	2.14829	2.29823	2.21491	2.15525	2.36268	2.37437	2.42268	2.36251	18208000	18393000	25297000	20383000	19728000	20866000	21084000	39741000	25232000
JGIv7b.000031653:1185110-1213078_VV|ppat	ppat	JGIv7b.000031653:1185110-1213078_VV|ppat;JGIv7b.000032657:994221-1012814_VV|ppat	JGIv7b.000031653:1185110-1213078_VV|ppat;JGIv7b.000032657:994221-1012814_VV|ppat	>JGIv7b.000031653:1185110-1213078_VV|ppat;>JGIv7b.000032657:994221-1012814_VV|ppat	8	8	8	0.758554	0.99586	0.900138	0.760734	0.88557	1.04272	1.17782	1.26835	0.752867	751830	1704900	1112000	905070	1431200	953420	1406700	2860700	801570
JGIv7b.000031653:1215577-1229124_VV|paics.1	paics.1	JGIv7b.000031653:1215577-1229124_VV|paics.1;paics;mgc84289	JGIv7b.000031653:1215577-1229124_VV|paics.1;paics;mgc84289	>JGIv7b.000031653:1215577-1229124_VV|paics.1;paics;mgc84289	16	5	5	1.97497	1.83468	2.10104	1.73503	1.5949	1.72643	2.12004	2.0389	0.416662	10787000	9628400	16281000	7293100	6197800	4714700	11859000	16569000	389990
JGIv7b.000031653:2335524-2379754_VV|fip1l1	fip1l1	JGIv7b.000031653:2335524-2379754_VV|fip1l1;JGIv7b.000032657:2270529-2333409_VV|fip1l1	JGIv7b.000031653:2335524-2379754_VV|fip1l1	>JGIv7b.000031653:2335524-2379754_VV|fip1l1	4	4	4	0.58491	0.642145	0.719515	0.672466	0.56557	0.854947	0.888406	0.796582	0.555016	514030	821590	742670	749170	738820	614660	730820	975970	524580
JGIv7b.000031653:4946323-4966006_VV|tmem33	tmem33	JGIv7b.000031653:4946323-4966006_VV|tmem33;JGIv7b.000035469:40260-59816_VV|tmem33	JGIv7b.000031653:4946323-4966006_VV|tmem33;JGIv7b.000035469:40260-59816_VV|tmem33	>JGIv7b.000031653:4946323-4966006_VV|tmem33;>JGIv7b.000035469:40260-59816_VV|tmem33	1	1	1	0.588	0.485186	0.697959	0.648718	0.354388	0.940139	0.790322	0.625201	0.623469	517520	594250	707740	712020	477560	750120	585370	660350	607460
JGIv7b.000031653:5815945-5846761_VV|ube2k	ube2k	JGIv7b.000031653:5815945-5846761_VV|ube2k;JGIv7b.000016001:6766506-6783963_VV|ube2k	JGIv7b.000031653:5815945-5846761_VV|ube2k;JGIv7b.000016001:6766506-6783963_VV|ube2k	>JGIv7b.000031653:5815945-5846761_VV|ube2k;>JGIv7b.000016001:6766506-6783963_VV|ube2k	6	6	6	0.357424	0.612406	1.1925	0.739618	0.876353	1.04295	0.717831	1.01385	0.998544	312360	772680	2137300	865050	1404200	953920	496820	1601500	1357000
JGIv7b.000031653:5923230-5934175_VV|rpl9	rpl9	JGIv7b.000031653:5923230-5934175_VV|rpl9	JGIv7b.000031653:5923230-5934175_VV|rpl9	>JGIv7b.000031653:5923230-5934175_VV|rpl9	9	9	4	2.91646	2.99155	2.90567	2.92279	2.8718	2.97948	2.97488	3.05504	3.25883	84768000	104830000	98319000	92831000	86717000	88243000	82042000	167980000	172230000
JGIv7b.000031690:245331-266546_VV|gps1	gps1	JGIv7b.000031690:245331-266546_VV|gps1;JGIv7b.000098241:685742-692204_XX|gps1;mgc115579;JGIv7b.000098241:697624-700995_XX|gps1	JGIv7b.000031690:245331-266546_VV|gps1	>JGIv7b.000031690:245331-266546_VV|gps1	5	5	5	1.22022	0.88216	1.37057	1.09663	1.31533	1.54587	1.38614	1.53639	1.44892	2066100	1348300	3182000	1858300	3478200	3091200	2253700	5270200	3562200
JGIv7b.000031941:863002-888471_VV|hsph1	hsph1	JGIv7b.000031941:863002-888471_VV|hsph1b;hsph1	JGIv7b.000031941:863002-888471_VV|hsph1b;hsph1	>JGIv7b.000031941:863002-888471_VV|hsph1b;hsph1	9	7	2	0.0874006	-0.0111713	0.40485	0.343	0.29125	0.782133	0.746196	0.837589	0.498233	172930	213340	367610	369940	419150	518450	529750	1071600	464480
JGIv7b.000032212:3809085-3836330_VV|mccc2	mccc2	JGIv7b.000032212:3809085-3836330_VV|mccc2;JGIv7b.000001187:10424009-10462918_XX|mccc2	JGIv7b.000032212:3809085-3836330_VV|mccc2;JGIv7b.000001187:10424009-10462918_XX|mccc2	>JGIv7b.000032212:3809085-3836330_VV|mccc2;>JGIv7b.000001187:10424009-10462918_XX|mccc2	10	10	10	0.562486	0.43916	0.95768	0.265989	0.25194	0.866515	0.819168	1.03209	0.476285	489400	540400	1264600	313690	386450	631510	624850	1669500	443140
JGIv7b.000032212:4043969-4105252_VV|tnpo1	tnpo1	JGIv7b.000032212:4043969-4105252_VV|tnpo1;JGIv7b.000001187:10761366-10804336_VV|kpnb2;tnpo1	JGIv7b.000032212:4043969-4105252_VV|tnpo1;JGIv7b.000001187:10761366-10804336_VV|kpnb2;tnpo1	>JGIv7b.000032212:4043969-4105252_VV|tnpo1;>JGIv7b.000001187:10761366-10804336_VV|kpnb2;tnpo1	8	8	5	0.42038	0.336801	0.547518	0.558105	0.373025	0.726283	0.595596	0.796258	0.501916	358530	437490	505660	586420	496310	454990	376780	975250	468160
JGIv7b.000032212:6658341-6680075_VV|tbca	tbca	JGIv7b.000032212:6658341-6680075_VV|tbca	JGIv7b.000032212:6658341-6680075_VV|tbca	>JGIv7b.000032212:6658341-6680075_VV|tbca	7	7	3	1.36356	1.11012	1.30285	1.31061	1.16211	1.60096	1.34758	1.70154	1.12414	2827900	2158300	2735100	2938600	2534300	3516100	2065400	7679300	1776100
JGIv7b.000032519:1344661-1351074_VV|ctsl2	ctsl2	JGIv7b.000032519:1344661-1351074_VV|gjb1;plcb3;ctsv;ctsl2;JGIv7b.000013576:1335050-1340135_VV|plcb3;ctsv;ctsl2	JGIv7b.000032519:1344661-1351074_VV|gjb1;plcb3;ctsv;ctsl2;JGIv7b.000013576:1335050-1340135_VV|plcb3;ctsv;ctsl2	>JGIv7b.000032519:1344661-1351074_VV|gjb1;plcb3;ctsv;ctsl2;>JGIv7b.000013576:1335050-1340135_VV|plcb3;ctsv;ctsl2	2	2	2	0.557862	0.352942	0.716541	0.402569	0.283522	0.68868	0.556356	0.798676	0.526354	484470	452310	737750	420280	412510	416700	344770	980640	493330
JGIv7b.000032519:440838-452610_VV|habp4	habp4	JGIv7b.000032519:440838-452610_VV|habp4	JGIv7b.000032519:440838-452610_VV|habp4	>JGIv7b.000032519:440838-452610_VV|habp4	20	20	19	3.0393	2.86054	3.0488	3.16329	3.09048	3.02716	3.14199	3.22546	3.21345	110930000	79993000	135380000	155380000	136250000	98648000	119740000	247720000	156270000
JGIv7b.000032657:1016471-1081698_VV|paics.1	paics.1	JGIv7b.000032657:1016471-1081698_VV|paics.1;paics;paics.2	JGIv7b.000032657:1016471-1081698_VV|paics.1;paics;paics.2	>JGIv7b.000032657:1016471-1081698_VV|paics.1;paics;paics.2	19	19	8	2.07099	1.99328	2.12311	2.12794	1.84284	2.20743	2.3312	2.21195	2.2268	13311000	13357000	17104000	16919000	10345000	14515000	19122000	24582000	18865000
JGIv7b.000032657:4557559-4578173_VV|gnpda2	gnpda2	JGIv7b.000032657:4557559-4578173_VV|gnpda2	JGIv7b.000032657:4557559-4578173_VV|gnpda2	>JGIv7b.000032657:4557559-4578173_VV|gnpda2	3	2	2	0.450079	0.0756939	0.289147	0.367105	0.224184	0.655223	0.760512	0.777144	0.556233	382620	255230	283850	389540	364910	385350	547190	933670	525950
JGIv7b.000032686:54720-74600_VX|rrm1	rrm1	JGIv7b.000032686:54720-74600_VX|rrm1	JGIv7b.000032686:54720-74600_VX|rrm1	>JGIv7b.000032686:54720-74600_VX|rrm1	26	4	4	0.725626	0.620638	0.894876	0.762094	0.321852	0.926783	0.415411	1.10359	0.906044	699530	785920	1099000	907710	446510	727060	250630	1965000	1113000
JGIv7b.000032791:218274-219943_VV|krtcap2	krtcap2	JGIv7b.000032791:218274-219943_VV|krtcap2;loc100049762	JGIv7b.000032791:218274-219943_VV|krtcap2;loc100049762	>JGIv7b.000032791:218274-219943_VV|krtcap2;loc100049762	1	1	1	0.56311	0.390941	1.05385	0.559345	0.708504	0.961473	0.709271	1.15142	0.441614	490070	489210	1567800	587980	992670	788480	487290	2191400	411410
JGIv7b.000032791:362672-371843_VX|gba	gba	JGIv7b.000032791:362672-371843_VX|na;mgc84284;gba	JGIv7b.000032791:362672-371843_VX|na;mgc84284;gba	>JGIv7b.000032791:362672-371843_VX|na;mgc84284;gba	5	5	5	0.626645	0.500475	0.568005	0.43048	0.538805	0.368378	0.697869	1.09668	0.697485	563220	613300	529350	446170	699070	197070	474880	1934300	711870
JGIv7b.000032791:675422-681547_VV|scamp3	scamp3	JGIv7b.000032791:675422-681547_VV|scamp3	JGIv7b.000032791:675422-681547_VV|scamp3	>JGIv7b.000032791:675422-681547_VV|scamp3	3	3	3	-0.0700903	0.28878	0.524224	0.0648775	0.186795	0.446991	0.89533	0.975099	0.57596	122490	396210	480010	203910	337780	236830	742360	1466100	548660
JGIv7b.000033104:1284149-1300405_VV|dld	dld	JGIv7b.000033104:1284149-1300405_VV|dld	JGIv7b.000033104:1284149-1300405_VV|dld	>JGIv7b.000033104:1284149-1300405_VV|dld	11	3	3	1.14901	1.01557	1.08541	1.18714	0.956	1.4085	1.41854	0.748608	1.34366	1767800	1775700	1682400	2255800	1655400	2242100	2425100	874870	2842900
JGIv7b.000033104:2495916-2509941_VV|psmc2	psmc2	JGIv7b.000033104:2495916-2509941_VV|psmc2;JGIv7b.000012518:16997960-17006941_VV|psmc2	JGIv7b.000033104:2495916-2509941_VV|psmc2;JGIv7b.000012518:16997960-17006941_VV|psmc2	>JGIv7b.000033104:2495916-2509941_VV|psmc2;>JGIv7b.000012518:16997960-17006941_VV|psmc2	29	29	29	1.96737	1.86348	2.05531	2.08101	2.03353	2.1343	2.03809	2.1784	2.06418	10609000	10218000	14699000	15301000	15341000	12234000	9851900	22772000	13314000
JGIv7b.000033104:2513226-2534597_VV|dnajc2	dnajc2	JGIv7b.000033104:2513226-2534597_VV|pmpcb;dnajc2;JGIv7b.000012518:16975793-16996320_VV|pmpcb;dnajc2	JGIv7b.000033104:2513226-2534597_VV|pmpcb;dnajc2;JGIv7b.000012518:16975793-16996320_VV|pmpcb;dnajc2	>JGIv7b.000033104:2513226-2534597_VV|pmpcb;dnajc2;>JGIv7b.000012518:16975793-16996320_VV|pmpcb;dnajc2	8	8	8	0.588485	0.359127	0.765564	0.639313	0.761305	0.916813	0.900827	1.12721	0.734425	518070	458120	823170	697820	1107100	710310	751650	2073700	770510
JGIv7b.000033104:6121005-6149203_VV|hspa14	hspa14	JGIv7b.000033104:6121005-6149203_VV|loc100037193;hspa14	JGIv7b.000033104:6121005-6149203_VV|loc100037193;hspa14	>JGIv7b.000033104:6121005-6149203_VV|loc100037193;hspa14	9	9	3	0.547152	0.571585	0.854467	1.06908	0.834851	0.528672	0.178635	1.04707	1.0017	473240	710250	1004100	1751800	1288800	286660	146680	1727500	1366200
JGIv7b.000033269:650909-665568_VV|ctsc	ctsc	JGIv7b.000033269:650909-665568_VV|ctsc	JGIv7b.000033269:650909-665568_VV|ctsc	>JGIv7b.000033269:650909-665568_VV|ctsc	17	13	13	2.08997	2.08097	2.05271	2.19019	2.15343	2.21852	2.32202	2.31006	2.17237	13876000	16007000	14614000	19332000	19654000	14896000	18729000	30743000	16788000
JGIv7b.000033483:65713-72275_VV|npm3	npm3	JGIv7b.000033483:65713-72275_VV|no29;npm3;JGIv7b.000001915:971087-977078_VV|npm3	JGIv7b.000033483:65713-72275_VV|no29;npm3;JGIv7b.000001915:971087-977078_VV|npm3	>JGIv7b.000033483:65713-72275_VV|no29;npm3;>JGIv7b.000001915:971087-977078_VV|npm3	2	2	2	1.48292	1.5373	1.5102	1.7666	1.73274	1.70808	1.4112	1.87804	1.4729	3672600	5212000	4347300	7803300	8240200	4516700	2385200	11483000	3750100
JGIv7b.000033518:11197-39181_VV|ddx43	ddx43	JGIv7b.000033518:11197-39181_VV|ddx43	JGIv7b.000033518:11197-39181_VV|ddx43	>JGIv7b.000033518:11197-39181_VV|ddx43	4	4	4	0.154478	0.0911999	0.272167	0.153746	0.156311	0.441428	0.497655	0.430845	-0.325089	200290	263530	273280	246660	317160	233770	301890	424000	79569
JGIv7b.000033905:1701594-1753110_VV|atp6v0d1	atp6v0d1	JGIv7b.000033905:1701594-1753110_VV|atp6v0d1	JGIv7b.000033905:1701594-1753110_VV|atp6v0d1	>JGIv7b.000033905:1701594-1753110_VV|atp6v0d1	5	5	5	0.832833	0.607217	0.951408	1.04223	0.896371	1.2288	1.12108	1.07444	0.985996	884620	764450	1247000	1653900	1463500	1473000	1237200	1838700	1321000
JGIv7b.000034020:294343-307423_VV|mrrf	mrrf	JGIv7b.000034020:294343-307423_VV|mrrf	JGIv7b.000034020:294343-307423_VV|mrrf	>JGIv7b.000034020:294343-307423_VV|mrrf	7	7	7	1.81433	1.66847	1.69882	1.90149	1.67701	1.92134	1.92923	1.80039	2.01432	7588200	6832400	6626600	10417000	7343900	7436100	7701100	9620200	11965000
JGIv7b.000034423:1803135-1811211_VV|psmb1	psmb1	JGIv7b.000034423:1803135-1811211_VV|psmb1;JGIv7b.000030483:1726898-1728187_XX|unnamed	JGIv7b.000034423:1803135-1811211_VV|psmb1	>JGIv7b.000034423:1803135-1811211_VV|psmb1	9	9	9	1.86128	1.60802	1.91949	1.89938	1.6728	2.11543	2.02363	2.03882	2.00143	8409700	6031000	10851000	10370000	7280200	11706000	9534800	16566000	11639000
JGIv7b.000034503:702650-731659_VV|ywhaz	ywhaz	JGIv7b.000034503:702650-731659_VV|ywhaz;ywhazb	JGIv7b.000034503:702650-731659_VV|ywhaz;ywhazb	>JGIv7b.000034503:702650-731659_VV|ywhaz;ywhazb	19	4	4	1.39207	1.60578	1.91184	1.72091	1.46524	1.90741	1.66598	1.83158	1.7753	3010100	6003200	10667000	7075900	4741100	7197800	4245000	10329000	7169200
JGIv7b.000034503:756079-776109_VV|pabpc1	pabpc1	JGIv7b.000034503:756079-776109_VV|pabpc1;JGIv7b.000160942:21243-40629_VV|pabpc1	JGIv7b.000034503:756079-776109_VV|pabpc1;JGIv7b.000160942:21243-40629_VV|pabpc1	>JGIv7b.000034503:756079-776109_VV|pabpc1;>JGIv7b.000160942:21243-40629_VV|pabpc1	6	3	2	-0.29362	-0.0715878	0.0148898	-0.779016	-0.0382718	-0.132222	0.175945	0.120367	0.251185	75081	188330	153780	33458	212160	61145	145790	208930	273560
JGIv7b.000034509:1766676-1773844_VV|eif5	eif5	JGIv7b.000034509:1766676-1773844_VV|eif5	JGIv7b.000034509:1766676-1773844_VV|eif5	>JGIv7b.000034509:1766676-1773844_VV|eif5	5	5	2	0.885387	0.838413	1.02872	1.01691	0.792331	0.910981	0.603628	1.06122	0.761159	992510	1231900	1482200	1566600	1180400	700690	383690	1784100	815940
JGIv7b.000034509:1849673-1859792_VV|ckb	ckb	JGIv7b.000034509:1849673-1859792_VV|ckm;sft2d2;ccbl1;ckb	JGIv7b.000034509:1849673-1859792_VV|ckm;sft2d2;ccbl1;ckb	>JGIv7b.000034509:1849673-1859792_VV|ckm;sft2d2;ccbl1;ckb	21	21	12	3.05249	3.11875	3.13015	3.08818	2.99211	3.00846	3.12148	3.10128	3.13316	114180000	136300000	162370000	132290000	111190000	94427000	114310000	186650000	131570000
JGIv7b.000034509:795748-883958_VV|dync1h1	dync1h1	JGIv7b.000034509:795748-883958_VV|dync1h1	JGIv7b.000034509:795748-883958_VV|dync1h1	>JGIv7b.000034509:795748-883958_VV|dync1h1	103	103	16	1.1862	1.01166	1.2542	1.11932	1.13081	1.31886	1.21675	1.45076	1.26412	1917800	1761400	2453300	1950800	2375600	1818200	1536200	4335700	2397400
JGIv7b.000034527:2779030-2803623_VV|uba3	uba3	JGIv7b.000034527:2779030-2803623_VV|uba3	JGIv7b.000034527:2779030-2803623_VV|uba3	>JGIv7b.000034527:2779030-2803623_VV|uba3	1	1	1	0.517572	0.332149	-0.12529	0.769104	0.490467	0.14312	-0.0693447	1.02667	1.10647	443560	433310	112420	921440	632620	116390	83695	1649000	1710100
JGIv7b.000035184:1203815-1213782_VV|psmd6	psmd6	JGIv7b.000035184:1203815-1213782_VV|psmd6;p44s10;JGIv7b.000034527:5597125-5602747_VX|psmd6;JGIv7b.000034527:5593469-5595033_XX|unnamed	JGIv7b.000035184:1203815-1213782_VV|psmd6;p44s10	>JGIv7b.000035184:1203815-1213782_VV|psmd6;p44s10	14	14	14	1.87161	1.72447	1.90058	1.85997	1.55211	1.95648	1.79099	2.05976	1.89009	8602100	7669600	10402000	9530700	5673300	8072700	5632600	17376000	9168400
JGIv7b.000035361:1690141-1725771_VV|rpa1	rpa1	JGIv7b.000035361:1690141-1725771_VV|rpa1;JGIv7b.000036364:5003273-5036343_VV|rpa1	JGIv7b.000035361:1690141-1725771_VV|rpa1	>JGIv7b.000035361:1690141-1725771_VV|rpa1	13	13	13	1.47959	1.21192	1.56541	1.45455	1.48131	1.66465	1.63215	1.73154	1.56589	3645900	2662900	4918200	3999700	4901200	4080600	3932200	8222900	4577000
JGIv7b.000035361:2925136-2942369_XX|vtn	vtn	JGIv7b.000035361:2925136-2942369_XX|vtn	JGIv7b.000035361:2925136-2942369_XX|vtn	>JGIv7b.000035361:2925136-2942369_XX|vtn	7	7	7	1.44665	1.12524	1.50683	1.51622	1.46564	1.7593	1.66678	1.83353	1.27322	3392200	2226700	4314700	4564500	4745100	5091200	4252700	10375000	2444600
JGIv7b.000035361:3467461-3488670_VV|aldoc	aldoc	JGIv7b.000035361:3467461-3488670_VV|aldoc	JGIv7b.000035361:3467461-3488670_VV|aldoc	>JGIv7b.000035361:3467461-3488670_VV|aldoc	25	20	20	3.08446	3.14578	3.17342	3.21098	3.13662	3.24623	3.15508	3.28959	3.20073	122460000	144120000	178860000	172090000	149880000	164630000	123340000	286720000	152070000
JGIv7b.000035361:3493725-3504742_VX|pigs	pigs	JGIv7b.000035361:3493725-3504742_VX|pigs	JGIv7b.000035361:3493725-3504742_VX|pigs	>JGIv7b.000035361:3493725-3504742_VX|pigs	2	2	2	-0.0878422	-0.499296	0.109951	-0.0550823	-0.144039	-0.323918	-0.273702	0.448021	0.00359891	117820	77903	190180	157710	170510	39060	52710	440930	160930
JGIv7b.000035361:3557439-3564824_VV|rpl23a	rpl23a	JGIv7b.000035361:3557439-3564824_VV|rpl23a;JGIv7b.000011316:5846057-5846661_VX|rpl23a	JGIv7b.000035361:3557439-3564824_VV|rpl23a	>JGIv7b.000035361:3557439-3564824_VV|rpl23a	10	10	10	2.56743	2.57909	2.9384	2.99866	3.09076	2.80113	2.72911	3.20291	2.98023	39474000	44749000	105780000	109210000	136330000	58156000	47047000	235310000	94805000
JGIv7b.000035524:1371445-1392230_VV|atg3	atg3	JGIv7b.000035524:1371445-1392230_VV|atg3;JGIv7b.000007331:1810406-1857811_VV|atg3	JGIv7b.000035524:1371445-1392230_VV|atg3;JGIv7b.000007331:1810406-1857811_VV|atg3	>JGIv7b.000035524:1371445-1392230_VV|atg3;>JGIv7b.000007331:1810406-1857811_VV|atg3	5	5	5	1.38779	1.28654	1.09826	1.37752	1.23235	1.60367	1.52434	1.52255	1.29453	2982000	3106300	1731400	3391400	2930200	3538500	3081000	5106500	2558800
JGIv7b.000035524:3362944-3415252_VV|iars	iars	JGIv7b.000035524:3362944-3415252_VV|iars	JGIv7b.000035524:3362944-3415252_VV|iars	>JGIv7b.000035524:3362944-3415252_VV|iars	22	22	8	0.672846	0.576716	0.928929	0.824494	0.752036	0.852945	0.949923	1.1384	0.81893	623180	717810	1185900	1037500	1086100	611790	839960	2127300	923470
JGIv7b.000035716:510780-591065_VV|ap3d1	ap3d1	JGIv7b.000035716:510780-591065_VV|ap3d1;JGIv7b.000072621:2152300-2226815_VV|ap3d1	JGIv7b.000035716:510780-591065_VV|ap3d1;JGIv7b.000072621:2152300-2226815_VV|ap3d1	>JGIv7b.000035716:510780-591065_VV|ap3d1;>JGIv7b.000072621:2152300-2226815_VV|ap3d1	3	3	3	-0.658251	-1.00587	-0.363391	-0.860004	-0.548648	-0.385647	-0.382139	0.0262289	-0.711865	33789	27384	66031	28130	73903	33811	41242	168580	34737
JGIv7b.000035716:965627-973663_VX|unnamed	unnamed	JGIv7b.000035716:965627-973663_VX|na;loc494706	JGIv7b.000035716:965627-973663_VX|na;loc494706	>JGIv7b.000035716:965627-973663_VX|na;loc494706	5	5	3	2.09472	2.31907	2.37861	2.31996	2.26733	2.41257	2.34317	1.93396	2.24173	14021000	26165000	30275000	25526000	24869000	23447000	19647000	13044000	19478000
JGIv7b.000036134:1781856-1821575_VV|rab5a	rab5a	JGIv7b.000036134:1781856-1821575_VV|rab5a;JGIv7b.000078337:838843-868369_VV|rab5a;JGIv7b.000013787:1461605-1474865_VV|cdc25c;mras;JGIv7b.000020345:1728920-1747329_VV|cdc25c;mras	JGIv7b.000036134:1781856-1821575_VV|rab5a;JGIv7b.000078337:838843-868369_VV|rab5a	>JGIv7b.000036134:1781856-1821575_VV|rab5a;>JGIv7b.000078337:838843-868369_VV|rab5a	6	6	6	1.2242	0.683271	1.21985	1.16684	1.03868	1.33682	1.12151	1.36472	1.06033	2084200	894370	2272000	2159800	1963800	1896200	1238400	3563500	1549100
JGIv7b.000036134:717387-722064_VV|rpl15	rpl15	JGIv7b.000036134:717387-722064_VV|rpl15	JGIv7b.000036134:717387-722064_VV|rpl15	>JGIv7b.000036134:717387-722064_VV|rpl15	10	3	3	1.4603	1.48512	1.50869	1.51279	1.44829	1.7207	1.5259	1.81106	1.7164	3495100	4679900	4332700	4531100	4578000	4651900	3091900	9857000	6319000
JGIv7b.000036295:999944-1023268_VV|padi2	padi2	JGIv7b.000036295:999944-1023268_VV|padi2	JGIv7b.000036295:999944-1023268_VV|padi2	>JGIv7b.000036295:999944-1023268_VV|padi2	10	10	6	1.00042	0.788276	0.981451	1.07393	1.00974	1.37033	1.23357	1.19051	1.08437	1276800	1110800	1333600	1770100	1849800	2050700	1595800	2395600	1631000
JGIv7b.000036401:1757394-1772655_VV|erlin2	erlin2	JGIv7b.000036401:1757394-1772655_VV|mgc84282;erlin2	JGIv7b.000036401:1757394-1772655_VV|mgc84282;erlin2	>JGIv7b.000036401:1757394-1772655_VV|mgc84282;erlin2	7	7	5	1.22551	0.917795	1.34151	1.12311	1.17281	1.26967	1.4959	1.4036	1.31577	2090200	1451200	2981900	1966700	2591000	1620700	2889000	3893800	2678000
JGIv7b.000036401:2846347-2858626_VV|eif3j	eif3j	JGIv7b.000036401:2846347-2858626_VV|eif3j	JGIv7b.000036401:2846347-2858626_VV|eif3j	>JGIv7b.000036401:2846347-2858626_VV|eif3j	7	7	5	1.63296	1.56297	1.81569	1.7623	1.74643	2.00705	1.76732	1.97272	1.9519	5101000	5495600	8604400	7731800	8476500	9085900	5338900	14249000	10467000
JGIv7b.000036401:3868180-3875980_VV|rpl4	rpl4	JGIv7b.000036401:3868180-3875980_VV|rpl4;vps8;pdia3	JGIv7b.000036401:3868180-3875980_VV|rpl4;vps8;pdia3	>JGIv7b.000036401:3868180-3875980_VV|rpl4;vps8;pdia3	26	26	5	3.08101	3.11486	3.19113	3.27978	3.12053	3.12386	3.09964	3.14476	3.21607	121540000	135210000	186080000	199410000	144980000	123670000	108800000	206100000	157150000
JGIv7b.000036401:4239638-4254890_VV|rab11a	rab11a	JGIv7b.000036401:4239638-4254890_VV|rab11a;JGIv7b.000058049:4265916-4277785_VV|rab11a;rab11b;JGIv7b.000041091:2598597-2606560_XX|mgc131054;rab25;JGIv7b.000026819:2827983-2849428_VV|robld3;rab25;lamtor2	JGIv7b.000036401:4239638-4254890_VV|rab11a;JGIv7b.000058049:4265916-4277785_VV|rab11a;rab11b	>JGIv7b.000036401:4239638-4254890_VV|rab11a;>JGIv7b.000058049:4265916-4277785_VV|rab11a;rab11b	7	7	1	1.25214	1.07734	1.20552	1.44466	1.07763	1.46188	1.57134	1.11354	1.40769	2215700	2017100	2200400	3915900	2128400	2540100	3426700	2010100	3261000
JGIv7b.000036586:112882-114440_VV|dynll1	dynll1	JGIv7b.000036586:112882-114440_VV|dynll1a;dynll1	JGIv7b.000036586:112882-114440_VV|dynll1a;dynll1	>JGIv7b.000036586:112882-114440_VV|dynll1a;dynll1	6	6	1	1.93624	1.75492	1.95435	1.86997	1.99057	2.2059	2.02576	2.07149	1.95159	9909900	8167000	11730000	9737000	14038000	14463000	9580900	17847000	10460000
JGIv7b.000036586:143280-148018_VV|srsf9	srsf9	JGIv7b.000036586:143280-148018_VV|srsf9;sfrs9	JGIv7b.000036586:143280-148018_VV|srsf9;sfrs9	>JGIv7b.000036586:143280-148018_VV|srsf9;sfrs9	3	3	2	-0.143112	-0.0929155	0.16956	-0.134438	-0.193515	0.289855	0.202991	0.308774	0.142709	104390	180220	217280	133060	153940	164020	154990	321010	216820
JGIv7b.000036586:334346-339940_VV|rplp0	rplp0	JGIv7b.000036586:334346-339940_VV|itm2a;rplp0;ssr2	JGIv7b.000036586:334346-339940_VV|itm2a;rplp0;ssr2	>JGIv7b.000036586:334346-339940_VV|itm2a;rplp0;ssr2	16	16	2	2.96983	2.94491	2.9824	3.09529	3.09115	3.16479	3.08645	3.0897	3.21458	95277000	95209000	116710000	134320000	136440000	136090000	105600000	181790000	156650000
JGIv7b.000036586:350783-433652_VV|gcn1l1	gcn1l1	JGIv7b.000036586:350783-433652_VV|gcn1l1	JGIv7b.000036586:350783-433652_VV|gcn1l1	>JGIv7b.000036586:350783-433652_VV|gcn1l1	36	36	10	0.580284	0.635518	0.907363	0.81329	0.449997	0.915372	0.989588	1.03786	0.618829	508850	810430	1130100	1012900	581870	707920	918830	1691600	601450
JGIv7b.000036864:1474258-1499639_VV|aifm1	aifm1	JGIv7b.000036864:1474258-1499639_VV|aifm1	JGIv7b.000036864:1474258-1499639_VV|aifm1	>JGIv7b.000036864:1474258-1499639_VV|aifm1	6	6	6	0.255046	0.303818	0.286713	-0.171182	-0.315145	-0.200312	0.287645	0.692349	0.0269841	249630	408700	282310	122990	119730	52147	187710	769570	169200
JGIv7b.000036864:1622243-1625417_VV|timm8a	timm8a	JGIv7b.000036864:1622243-1625417_VV|timm8a	JGIv7b.000036864:1622243-1625417_VV|timm8a	>JGIv7b.000036864:1622243-1625417_VV|timm8a	3	3	3	1.66756	1.35837	1.48208	1.44606	1.32155	1.57346	1.41386	1.38829	1.26556	5502500	3602700	4082500	3927600	3523200	3297200	2399600	3760200	2404800
JGIv7b.000036864:1757709-1762446_VV|rpl36a	rpl36a	JGIv7b.000036864:1757709-1762446_VV|rpl36a;JGIv7b.000027530:4709-8337_VV|rpl36a;JGIv7b.000202993:103633-106765_VX|rpl36a	JGIv7b.000036864:1757709-1762446_VV|rpl36a;JGIv7b.000027530:4709-8337_VV|rpl36a;JGIv7b.000202993:103633-106765_VX|rpl36a	>JGIv7b.000036864:1757709-1762446_VV|rpl36a;>JGIv7b.000027530:4709-8337_VV|rpl36a;>JGIv7b.000202993:103633-106765_VX|rpl36a	4	4	4	2.88831	2.11019	2.81324	3.00772	2.65985	2.9739	2.89824	2.95714	1.81941	79700000	17002000	79969000	111350000	55963000	87099000	68981000	134380000	7879800
JGIv7b.000036864:1913121-1924164_VV|prps1	prps1	JGIv7b.000036864:1913121-1924164_VV|prps1	JGIv7b.000036864:1913121-1924164_VV|prps1	>JGIv7b.000036864:1913121-1924164_VV|prps1	6	2	2	0.00949834	-0.297577	-0.00870857	-0.128025	-0.129611	0.149503	0.0104702	0.484671	-0.0438543	145810	118130	145880	134900	175670	118140	100260	479350	145370
JGIv7b.000036864:3183788-3190217_VV|ercc6l	ercc6l	JGIv7b.000036864:3183788-3190217_VV|ercc6l	JGIv7b.000036864:3183788-3190217_VV|ercc6l	>JGIv7b.000036864:3183788-3190217_VV|ercc6l	3	3	3	-0.288821	-0.377	-0.13308	-0.109633	-0.376426	0.174911	-0.702824	-0.181136	-0.424228	75874	100270	110480	140320	105490	125370	19963	105080	64340
JGIv7b.000036864:457673-464189_XV|nudt16	nudt16	JGIv7b.000036864:457673-464189_XV|nudt16	JGIv7b.000036864:457673-464189_XV|nudt16	>JGIv7b.000036864:457673-464189_XV|nudt16	3	3	3	0.519227	0.60537	0.474015	0.631472	0.631009	0.923007	0.613831	0.354283	0.690883	445170	761540	429060	686200	845790	720670	392650	356100	701870
JGIv7b.000036864:721605-755329_VV|cstf2	cstf2	JGIv7b.000036864:721605-755329_VV|cstf2	JGIv7b.000036864:721605-755329_VV|cstf2	>JGIv7b.000036864:721605-755329_VV|cstf2	11	11	11	0.682375	0.470417	0.879384	0.804218	0.820637	0.792654	0.954935	1.33632	0.644814	636320	576410	1061600	993410	1251500	531360	849540	3340100	635890
JGIv7b.000036864:838291-880826_VV|nup62	nup62	JGIv7b.000036864:838291-880826_VV|il4i1;nup62	JGIv7b.000036864:838291-880826_VV|il4i1;nup62	>JGIv7b.000036864:838291-880826_VV|il4i1;nup62	3	3	3	0.586895	0.581378	0.936375	1.01103	0.820637	0.957604	0.83044	0.927449	0.618456	516270	724750	1205800	1547000	1251500	781380	640990	1315200	600970
JGIv7b.000036991:1535214-1543561_VV|nono	nono	JGIv7b.000036991:1535214-1543561_VV|nono	JGIv7b.000036991:1535214-1543561_VV|nono	>JGIv7b.000036991:1535214-1543561_VV|nono	4	4	4	0.56298	0.496787	0.671498	0.434181	0.114551	0.737757	0.410873	0.69862	0.391704	489930	608650	667100	449720	290940	467360	248070	780650	369680
JGIv7b.000037038:1350367-1365288_VV|ube2n	ube2n	JGIv7b.000037038:1350367-1365288_VV|ube2n;JGIv7b.000005925:1950730-1965820_VV|myo1c;ube2n;JGIv7b.000382976:361276-375217_VV|ube2t	JGIv7b.000037038:1350367-1365288_VV|ube2n;JGIv7b.000005925:1950730-1965820_VV|myo1c;ube2n	>JGIv7b.000037038:1350367-1365288_VV|ube2n;>JGIv7b.000005925:1950730-1965820_VV|myo1c;ube2n	7	7	7	2.06345	1.95858	2.16341	1.63328	1.92539	1.8499	1.99387	2.14999	1.87944	13093000	12434000	18716000	5865000	12269000	6292400	8914000	21344000	8961600
JGIv7b.000037038:201827-208910_VV|rpl18a	rpl18a	JGIv7b.000037038:201827-208910_VV|rpl18a;JGIv7b.000005925:948695-957779_VV|rpl18a	JGIv7b.000037038:201827-208910_VV|rpl18a;JGIv7b.000005925:948695-957779_VV|rpl18a	>JGIv7b.000037038:201827-208910_VV|rpl18a;>JGIv7b.000005925:948695-957779_VV|rpl18a	8	8	8	2.45021	2.36288	2.32346	2.50877	2.54379	2.34459	1.98809	2.52458	2.47338	30538000	28641000	26764000	38247000	44030000	20002000	8798200	50132000	31999000
JGIv7b.000037038:411854-420419_VX|amdhd1	amdhd1	JGIv7b.000037038:411854-420419_VX|amdhd1	JGIv7b.000037038:411854-420419_VX|amdhd1	>JGIv7b.000037038:411854-420419_VX|amdhd1	9	9	9	1.59915	1.46743	1.73752	1.68038	1.78049	1.84098	1.95118	2.09576	1.78642	4737000	4512100	7225200	6487500	9094500	6162400	8093300	18862000	7342000
JGIv7b.000037038:687960-709912_VV|metap2	metap2	JGIv7b.000037038:687960-709912_VV|metap2	JGIv7b.000037038:687960-709912_VV|metap2	>JGIv7b.000037038:687960-709912_VV|metap2	15	15	6	1.48528	1.36139	1.63476	1.50849	1.552	1.71122	1.5359	1.91734	1.40449	3691600	3625200	5742700	4489500	5672100	4550000	3162700	12559000	3238700
JGIv7b.000037448:1672537-1707619_XX|sardh	sardh	JGIv7b.000037448:1672537-1707619_XX|sardh	JGIv7b.000037448:1672537-1707619_XX|sardh	>JGIv7b.000037448:1672537-1707619_XX|sardh	2	2	2	-0.52164	-0.543912	-0.115138	-0.857356	-0.809962	0.0965751	-0.372147	-0.25852	-0.212686	45571	71050	115000	28290	43069	104390	42185	88087	101240
JGIv7b.000037448:287042-290981_VV|edf1	edf1	JGIv7b.000037448:287042-290981_VV|edf1	JGIv7b.000037448:287042-290981_VV|edf1	>JGIv7b.000037448:287042-290981_VV|edf1	2	2	2	0.250911	0.708328	1.08141	0.448635	1.00217	0.993076	1.00274	1.31767	0.480165	247380	941840	1667400	463860	1821100	848940	946590	3201100	446840
JGIv7b.000038656:71540-99398_XV|tarsl2	tarsl2	JGIv7b.000038656:71540-99398_XV|tarsl2	JGIv7b.000038656:71540-99398_XV|tarsl2	>JGIv7b.000038656:71540-99398_XV|tarsl2	6	2	2	-1.57318	-1.34885	-0.152786	-0.334859	-0.494647	0.0196888	-0.0787757	0.064053	-1.31637	4557.2	13492	105720	86622	82627	87216	81928	183760	9510.6
JGIv7b.000039437:1634443-1641082_VV|gpx4	gpx4	JGIv7b.000039437:1634443-1641082_VV|gpx4;gpx4a	JGIv7b.000039437:1634443-1641082_VV|gpx4;gpx4a	>JGIv7b.000039437:1634443-1641082_VV|gpx4;gpx4a	7	3	3	1.5058	1.33505	1.55928	1.69554	1.59252	1.93573	1.66205	1.91082	1.63951	3861300	3433400	4851300	6701600	6167400	7690600	4207400	12374000	5359100
JGIv7b.000039437:1687829-1696322_VV|polr2e	polr2e	JGIv7b.000039437:1687829-1696322_VV|polr2e;JGIv7b.000054274:2653447-2660893_VV|polr2e	JGIv7b.000039437:1687829-1696322_VV|polr2e;JGIv7b.000054274:2653447-2660893_VV|polr2e	>JGIv7b.000039437:1687829-1696322_VV|polr2e;>JGIv7b.000054274:2653447-2660893_VV|polr2e	2	2	2	-0.101375	-0.432316	0.329316	0.0240821	0.0890384	0.147216	0.0334885	0.562897	-0.238704	114380	89452	310510	186850	276000	117510	105620	572920	95750
JGIv7b.000039437:1967984-1970551_VV|cirbp	cirbp	JGIv7b.000039437:1967984-1970551_VV|rps7;cirbp;orc2	JGIv7b.000039437:1967984-1970551_VV|rps7;cirbp;orc2	>JGIv7b.000039437:1967984-1970551_VV|rps7;cirbp;orc2	8	4	4	2.93641	2.93679	2.75317	2.64987	2.89073	3.04733	2.87134	2.86179	2.86845	88553000	93627000	69923000	51742000	90175000	103410000	64908000	108130000	74611000
JGIv7b.000039437:2495182-2504043_VV|gamt	gamt	JGIv7b.000039437:2495182-2504043_VV|gamt	JGIv7b.000039437:2495182-2504043_VV|gamt	>JGIv7b.000039437:2495182-2504043_VV|gamt	6	3	3	1.60087	1.42575	1.37643	1.10014	1.06417	1.60405	1.4921	1.47261	1.40234	4754900	4140200	3223900	1872300	2070000	3541600	2864300	4557100	3223800
JGIv7b.000039437:2553772-2557504_VV|rps15	rps15	JGIv7b.000039437:2553772-2557504_VV|rps15;JGIv7b.000054274:1871527-1876239_VV|rps15	JGIv7b.000039437:2553772-2557504_VV|rps15;JGIv7b.000054274:1871527-1876239_VV|rps15	>JGIv7b.000039437:2553772-2557504_VV|rps15;>JGIv7b.000054274:1871527-1876239_VV|rps15	6	6	6	2.82598	2.72882	3.13119	3.18049	2.88247	3.11442	3.30308	3.16591	3.28299	69532000	60953000	162750000	161210000	88649000	120970000	172400000	216280000	181380000
JGIv7b.000039437:2658179-2664118_VV|reep6	reep6	JGIv7b.000039437:2658179-2664118_VV|reep6	JGIv7b.000039437:2658179-2664118_VV|reep6	>JGIv7b.000039437:2658179-2664118_VV|reep6	2	2	2	0.363192	0.566014	0.76478	0.585923	0.503301	1.00237	1.74712	1.75119	0.796509	316330	702130	821730	622420	649620	867590	5100400	8599600	880150
JGIv7b.000039437:3277169-3301008_VV|upf1	upf1	JGIv7b.000039437:3277169-3301008_VV|upf1;JGIv7b.000054274:1099468-1131744_VV|upf1;mgc80941	JGIv7b.000039437:3277169-3301008_VV|upf1;JGIv7b.000054274:1099468-1131744_VV|upf1;mgc80941	>JGIv7b.000039437:3277169-3301008_VV|upf1;>JGIv7b.000054274:1099468-1131744_VV|upf1;mgc80941	11	11	11	0.365395	-0.209633	0.40004	0.132604	0.210354	0.542589	0.415957	0.547031	0.48903	317860	141640	363680	235740	354630	296140	250940	552570	455410
JGIv7b.000039437:341406-345914_VV|rps28p9	rps28p9	JGIv7b.000039437:341406-345914_VV|rps28p9;JGIv7b.000054274:3818764-3822708_VV|rps28p9	JGIv7b.000039437:341406-345914_VV|rps28p9;JGIv7b.000054274:3818764-3822708_VV|rps28p9	>JGIv7b.000039437:341406-345914_VV|rps28p9;>JGIv7b.000054274:3818764-3822708_VV|rps28p9	5	5	5	3.16366	3.20319	3.40275	3.28951	3.30632	3.3582	3.31947	3.41053	3.08102	145650000	162250000	298600000	203610000	212830000	213890000	178910000	377730000	117660000
JGIv7b.000039437:3432713-3458373_VV|mbd3	mbd3	JGIv7b.000039437:3432713-3458373_VV|mbd3;JGIv7b.000054274:907559-912610_VV|mbd3	JGIv7b.000039437:3432713-3458373_VV|mbd3;JGIv7b.000054274:907559-912610_VV|mbd3	>JGIv7b.000039437:3432713-3458373_VV|mbd3;>JGIv7b.000054274:907559-912610_VV|mbd3	2	2	2	-0.155708	-0.344213	0.0935128	-0.142508	-0.293216	0.323134	0.252624	0.491158	0.0144616	101550	107290	183320	130780	125280	177290	173410	486490	164720
JGIv7b.000039437:4121615-4126211_VV|dohh	dohh	JGIv7b.000039437:4121615-4126211_VV|dohh;eri1	JGIv7b.000039437:4121615-4126211_VV|dohh;eri1	>JGIv7b.000039437:4121615-4126211_VV|dohh;eri1	3	3	3	0.152879	0.922215	0.980242	0.0819193	0.802594	1.1016	1.06196	0.737106	0.995992	199590	1464500	1330000	211490	1205700	1094100	1082300	852230	1349600
JGIv7b.000039437:91808-126989_VV|lonp1	lonp1	JGIv7b.000039437:91808-126989_VV|rab11b.2;lonp1	JGIv7b.000039437:91808-126989_VV|rab11b.2;lonp1	>JGIv7b.000039437:91808-126989_VV|rab11b.2;lonp1	4	4	4	-0.234809	-0.324522	0.134511	-0.0847526	-0.240422	8.45e-05	-0.237517	-0.622238	0.215407	85400	111740	200910	148000	139720	83309	57207	38445	253370
JGIv7b.000039723:10540047-10556236_VV|pld3	pld3	JGIv7b.000039723:10540047-10556236_VV|pld3;JGIv7b.000050079:1678123-1692907_XX|pld3	JGIv7b.000039723:10540047-10556236_VV|pld3;JGIv7b.000050079:1678123-1692907_XX|pld3	>JGIv7b.000039723:10540047-10556236_VV|pld3;>JGIv7b.000050079:1678123-1692907_XX|pld3	2	2	2	0.512707	0.116559	0.938226	0.501178	0.571921	0.649446	0.75296	0.975218	0.741189	438860	277690	1210800	519110	748580	380180	537920	1466500	781760
JGIv7b.000039723:11301732-11332482_VV|sae1	sae1	JGIv7b.000039723:11301732-11332482_VV|sae1	JGIv7b.000039723:11301732-11332482_VV|sae1	>JGIv7b.000039723:11301732-11332482_VV|sae1	8	8	8	1.40946	1.35232	1.426	1.48161	1.29628	1.28631	1.5014	0.96667	1.60411	3126900	3558000	3601600	4238400	3344000	1685000	2925200	1438200	4967600
JGIv7b.000039723:2345901-2355648_VV|psmc1	psmc1	JGIv7b.000039723:2345901-2355648_VV|psmc1;med6;JGIv7b.000096659:1228830-1241747_VV|psmc1	JGIv7b.000039723:2345901-2355648_VV|psmc1;med6;JGIv7b.000096659:1228830-1241747_VV|psmc1	>JGIv7b.000039723:2345901-2355648_VV|psmc1;med6;>JGIv7b.000096659:1228830-1241747_VV|psmc1	17	17	17	2.06146	2.16242	2.21495	2.19238	1.98272	2.4255	2.35315	2.31917	2.29209	13036000	18937000	21001000	19423000	13812000	24167000	20096000	31388000	21698000
JGIv7b.000039723:3174023-3196718_VX|galc	galc	JGIv7b.000039723:3174023-3196718_VX|galc	JGIv7b.000039723:3174023-3196718_VX|galc	>JGIv7b.000039723:3174023-3196718_VX|galc	4	4	4	0.883432	0.392829	0.129561	0.636352	-1.19761	0.675144	0.605376	0.808741	0.654632	988270	491120	198700	693410	19333	403720	385210	1003400	649410
JGIv7b.000039723:6664777-6670209_XV|eif2b2	eif2b2	JGIv7b.000039723:6664777-6670209_XV|eif2b2;JGIv7b.000289484:13098-18870_VX|eif2b2	JGIv7b.000039723:6664777-6670209_XV|eif2b2	>JGIv7b.000039723:6664777-6670209_XV|eif2b2	5	5	5	0.654819	0.301488	0.741029	0.601685	0.279055	0.997217	0.937208	0.970708	0.838398	599060	406740	779250	643790	408720	857200	816140	1451500	962810
JGIv7b.000039723:6916457-6930703_VV|aldh6a1	aldh6a1	JGIv7b.000039723:6916457-6930703_VV|aldh6a1	JGIv7b.000039723:6916457-6930703_VV|aldh6a1	>JGIv7b.000039723:6916457-6930703_VV|aldh6a1	22	22	7	2.06002	2.15134	2.15404	2.07098	1.90261	2.26567	2.33092	2.44055	2.27134	12995000	18509000	18328000	14976000	11705000	16632000	19110000	41393000	20754000
JGIv7b.000039723:782917-790099_XX|serpina6	serpina6	JGIv7b.000039723:782917-790099_XX|na;ep45;serpina6	JGIv7b.000039723:782917-790099_XX|na;ep45;serpina6	>JGIv7b.000039723:782917-790099_XX|na;ep45;serpina6	42	42	42	3.50928	3.48585	3.46004	3.61689	3.6145	3.49837	3.6582	3.54643	3.65391	310450000	290760000	339390000	410490000	402330000	296830000	385020000	514900000	401600000
JGIv7b.000039723:8020776-8046288_XV|sars2	sars2	JGIv7b.000039723:8020776-8046288_XV|sars2	JGIv7b.000039723:8020776-8046288_XV|sars2	>JGIv7b.000039723:8020776-8046288_XV|sars2	5	5	5	0.55917	-0.42869	0.628604	-0.225598	0.10606	0.00713225	0.0121861	0.591665	0.383169	485860	90124	606120	109460	285880	84693	100650	611750	362980
JGIv7b.000039723:8098928-8142531_VV|actn4	actn4	JGIv7b.000039723:8098928-8142531_VV|mgc131041;actn4;JGIv7b.000045784:6036898-6082641_XX|actn2;mgc79035	JGIv7b.000039723:8098928-8142531_VV|mgc131041;actn4	>JGIv7b.000039723:8098928-8142531_VV|mgc131041;actn4	23	3	2	-0.3704	-0.337797	-0.0674254	-0.0683244	-0.477291	-0.165631	0.079318	0.201755	0.0716619	63462	108720	127940	153300	85644	56551	117160	251520	186200
JGIv7b.000039723:8201865-8214792_VV|ech1	ech1	JGIv7b.000039723:8201865-8214792_VV|ech1	JGIv7b.000039723:8201865-8214792_VV|ech1	>JGIv7b.000039723:8201865-8214792_VV|ech1	6	6	6	1.43992	1.52231	1.55056	1.44388	1.36268	1.52498	1.57911	1.62349	1.42557	3342600	5053200	4757600	3909300	3835700	2943900	3487500	6427700	3388400
JGIv7b.000039723:8215876-8216336_XX|ech1	ech1	JGIv7b.000039723:8215876-8216336_XX|unnamed	JGIv7b.000039723:8215876-8216336_XX|unnamed	>JGIv7b.000039723:8215876-8216336_XX|unnamed	2	2	2	1.2549	1.33443	1.52124	1.2919	1.08191	1.44079	1.821	1.55724	1.63307	2229100	3429000	4455900	2823200	2147300	2417900	6028400	5526800	5285700
JGIv7b.000039723:8563707-8570043_XV|fam98a	fam98a	JGIv7b.000039723:8563707-8570043_XV|na;fam98a	JGIv7b.000039723:8563707-8570043_XV|na;fam98a	>JGIv7b.000039723:8563707-8570043_XV|na;fam98a	5	5	5	0.59939	0.539558	0.677971	0.663842	0.790812	0.98843	1.08285	0.767208	0.500068	530590	664820	676820	735460	1176700	839770	1134700	912760	466310
JGIv7b.000039723:8626207-8637417_VV|psmd8	psmd8	JGIv7b.000039723:8626207-8637417_VV|psmd8	JGIv7b.000039723:8626207-8637417_VV|psmd8	>JGIv7b.000039723:8626207-8637417_VV|psmd8	9	9	3	1.24983	0.931489	1.24978	1.49387	1.4381	1.60044	1.67091	1.78776	1.44768	2204500	1492800	2429200	4351100	4482600	3511800	4292600	9347200	3552800
JGIv7b.000040687:204283-207012_VV|fh	fh	JGIv7b.000040687:204283-207012_VV|fh	JGIv7b.000040687:204283-207012_VV|fh	>JGIv7b.000040687:204283-207012_VV|fh	3	3	3	1.09047	0.666946	1.28305	1.07385	0.887797	1.40993	1.19372	1.66986	1.23331	1555100	864740	2616700	1769800	1437800	2249600	1458200	7144400	2244200
JGIv7b.000040963:255701-283479_VV|me2	me2	JGIv7b.000040963:255701-283479_VV|me2;JGIv7b.000143831:287021-335008_VV|me2;JGIv7b.000146478:487938-645488_XX|na;me1;me3	JGIv7b.000040963:255701-283479_VV|me2;JGIv7b.000143831:287021-335008_VV|me2	>JGIv7b.000040963:255701-283479_VV|me2;>JGIv7b.000143831:287021-335008_VV|me2	16	16	16	1.52632	1.47993	1.57914	1.55619	1.39563	1.68696	1.7734	1.93944	1.78679	4038700	4630000	5071400	4972400	4106000	4299100	5412900	13208000	7347900
JGIv7b.000040963:581333-600417_VV|acaa2	acaa2	JGIv7b.000040963:581333-600417_VV|acaa2	JGIv7b.000040963:581333-600417_VV|acaa2	>JGIv7b.000040963:581333-600417_VV|acaa2	12	5	5	1.43592	1.49258	1.54257	1.50296	1.51436	1.1222	0.82734	1.56034	1.61455	3313400	4752500	4673400	4436700	5247600	1148100	636510	5565900	5080000
JGIv7b.000041091:144960-150479_VV|eif3f	eif3f	JGIv7b.000041091:144960-150479_VV|eif3f	JGIv7b.000041091:144960-150479_VV|eif3f	>JGIv7b.000041091:144960-150479_VV|eif3f	11	11	11	2.02538	1.92423	2.06084	2.03445	1.99202	2.07556	2.23475	2.16893	1.99562	12046000	11583000	14882000	13849000	14080000	10664000	15373000	22286000	11495000
JGIv7b.000041091:856038-886754_VX|tagln2	tagln2	JGIv7b.000041091:856038-886754_VX|tagln2;JGIv7b.000293151:513894-532170_XX|cnn2;JGIv7b.000049557:1149411-1165109_XX|cnn1;mgc68737;cnn2	JGIv7b.000041091:856038-886754_VX|tagln2	>JGIv7b.000041091:856038-886754_VX|tagln2	11	3	3	0.880884	1.02195	0.954804	1.08341	0.819127	1.26874	0.994843	1.42065	0.641455	982770	1799200	1256500	1806400	1247600	1617200	929820	4048100	631330
JGIv7b.000041477:203740-212174_VV|sephs2	sephs2	JGIv7b.000041477:203740-212174_VV|sephs2	JGIv7b.000041477:203740-212174_VV|sephs2	>JGIv7b.000041477:203740-212174_VV|sephs2	2	1	1	0.0360538	-0.0476451	0.0842398	-0.00940063	-0.334778	0.544045	0.159484	0.0986306	0.0405476	154540	197870	179560	173920	114970	297150	140460	198830	174190
JGIv7b.000041477:675171-685276_XV|ccdc22	ccdc22	JGIv7b.000041477:675171-685276_XV|ccdc22	JGIv7b.000041477:675171-685276_XV|ccdc22	>JGIv7b.000041477:675171-685276_XV|ccdc22	3	3	2	-0.349499	-0.799028	-0.145898	-0.43825	-0.784144	-0.342322	-0.974016	-0.196775	-1.96229	66434	41966	107360	69416	45429	37415	10808	101400	2382.8
JGIv7b.000041523:7432261-7490552_VX|tdrd6	tdrd6	JGIv7b.000041523:7432261-7490552_VX|tdrd6	JGIv7b.000041523:7432261-7490552_VX|tdrd6	>JGIv7b.000041523:7432261-7490552_VX|tdrd6	5	5	5	-1.23384	-1.07715	-0.55037	-0.510959	-0.422284	-0.501482	-0.671215	-0.634797	-0.598794	9580.8	23638	43478	59406	95953	25790	21443	37360	44261
JGIv7b.000041523:8592852-8648131_VV|cdc5l	cdc5l	JGIv7b.000041523:8592852-8648131_VV|cdc5l;JGIv7b.000155263:200195-255280_VV|cdc5l	JGIv7b.000041523:8592852-8648131_VV|cdc5l;JGIv7b.000155263:200195-255280_VV|cdc5l	>JGIv7b.000041523:8592852-8648131_VV|cdc5l;>JGIv7b.000155263:200195-255280_VV|cdc5l	1	1	1	-0.619279	-0.850648	-0.413125	-0.466033	-0.581464	0.0994338	0.2775	-0.340899	-0.493999	36799	37725	59085	65406	69058	105090	183450	73006	55405
JGIv7b.000041523:9145440-9184824_VV|nup93	nup93	JGIv7b.000041523:9145440-9184824_VV|nup93	JGIv7b.000041523:9145440-9184824_VV|nup93	>JGIv7b.000041523:9145440-9184824_VV|nup93	17	17	17	0.682461	0.535114	0.875319	0.641562	0.799817	0.994379	1.0778	1.14477	0.490207	636440	658750	1052000	701190	1198800	851530	1121800	2158400	456560
JGIv7b.000042281:191500-205882_VV|rnpep	rnpep	JGIv7b.000042281:191500-205882_VV|rnpep	JGIv7b.000042281:191500-205882_VV|rnpep	>JGIv7b.000042281:191500-205882_VV|rnpep	13	13	6	0.861694	0.944523	1.06886	1.0044	0.928421	1.15635	1.25611	1.38316	1.25093	942330	1533500	1621300	1525200	1563700	1243500	1679300	3716500	2330600
JGIv7b.000042303:104083-130997_VV|p4ha1	p4ha1	JGIv7b.000042303:104083-130997_VV|na;p4ha1;JGIv7b.000010944:3826233-3855454_VV|na;p4ha1	JGIv7b.000042303:104083-130997_VV|na;p4ha1;JGIv7b.000010944:3826233-3855454_VV|na;p4ha1	>JGIv7b.000042303:104083-130997_VV|na;p4ha1;>JGIv7b.000010944:3826233-3855454_VV|na;p4ha1	6	6	6	0.314711	0.396916	0.824239	0.724076	0.65996	0.0846081	0.697282	0.911831	0.252157	284470	495280	938510	836730	897930	101510	474250	1269200	274130
JGIv7b.000042960:1255022-1260752_VV|ranbp1	ranbp1	JGIv7b.000042960:1255022-1260752_VV|loc397932;ranbp1	JGIv7b.000042960:1255022-1260752_VV|loc397932;ranbp1	>JGIv7b.000042960:1255022-1260752_VV|loc397932;ranbp1	9	2	2	1.18086	0.96808	0.866123	0.987792	1.22826	1.33795	1.26147	1.60218	1.10549	1895500	1609900	1030600	1471900	2905500	1901200	1699800	6122900	1706500
JGIv7b.000043061:2252685-2274988_XV|pccb	pccb	JGIv7b.000043061:2252685-2274988_XV|pccb	JGIv7b.000043061:2252685-2274988_XV|pccb	>JGIv7b.000043061:2252685-2274988_XV|pccb	11	11	3	0.899161	0.674877	0.822993	0.630689	0.605534	0.82376	0.562404	1.25267	0.661975	1022900	879010	935900	685050	802420	571440	349520	2760300	659710
JGIv7b.000043061:3623217-3638062_VV|acp1	acp1	JGIv7b.000043061:3623217-3638062_VV|acp1;JGIv7b.000030404:2350561-2362968_VV|acp1b;acp1	JGIv7b.000043061:3623217-3638062_VV|acp1;JGIv7b.000030404:2350561-2362968_VV|acp1b;acp1	>JGIv7b.000043061:3623217-3638062_VV|acp1;>JGIv7b.000030404:2350561-2362968_VV|acp1b;acp1	4	4	4	1.10532	0.934885	1.23719	1.09008	0.669116	0.875689	0.534034	1.36881	1.29074	1606500	1503300	2361800	1832400	915080	645200	327790	3596900	2538100
JGIv7b.000043061:5176104-5190063_VV|rps7	rps7	JGIv7b.000043061:5176104-5190063_VV|rps7;zbtb17;JGIv7b.000142445:267401-280252_VV|rps7	JGIv7b.000043061:5176104-5190063_VV|rps7;zbtb17;JGIv7b.000142445:267401-280252_VV|rps7	>JGIv7b.000043061:5176104-5190063_VV|rps7;zbtb17;>JGIv7b.000142445:267401-280252_VV|rps7	9	9	9	3.32084	3.45342	3.35273	3.59034	3.52504	3.44819	3.57994	3.38305	3.66993	205490000	271940000	267020000	387800000	334430000	263970000	322540000	354790000	415620000
JGIv7b.000043061:7699570-7727645_VV|cpsf3	cpsf3	JGIv7b.000043061:7699570-7727645_VV|cpsf3	JGIv7b.000043061:7699570-7727645_VV|cpsf3	>JGIv7b.000043061:7699570-7727645_VV|cpsf3	3	3	2	-0.246371	-0.129075	0.0597326	0.192941	-0.0266867	-0.223963	0.303487	0.0782405	0.145242	83265	167260	169990	268260	217300	49342	194560	189800	218000
JGIv7b.000043061:7802713-7817521_VV|ywhaq	ywhaq	JGIv7b.000043061:7802713-7817521_VV|ywhaq;JGIv7b.000267344:1661966-1682743_XV|ywhag;JGIv7b.000067669:2754888-2776712_XV|ywhag	JGIv7b.000043061:7802713-7817521_VV|ywhaq	>JGIv7b.000043061:7802713-7817521_VV|ywhaq	19	15	7	2.40938	2.70843	2.82323	2.7302	2.66986	2.74879	2.70809	2.81832	2.88463	27926000	58441000	81775000	61456000	57133000	51458000	44862000	97927000	77243000
JGIv7b.000043242:10302600-10356559_XV|psmd14	psmd14	JGIv7b.000043242:10302600-10356559_XV|psmd14;JGIv7b.000004321:10742029-10799118_VV|psmd14	JGIv7b.000043242:10302600-10356559_XV|psmd14;JGIv7b.000004321:10742029-10799118_VV|psmd14	>JGIv7b.000043242:10302600-10356559_XV|psmd14;>JGIv7b.000004321:10742029-10799118_VV|psmd14	6	6	6	1.9156	1.85857	1.98226	1.95022	1.76851	2.05476	2.08346	2.27427	1.73059	9472000	10115000	12485000	11563000	8872200	10158000	10917000	28334000	6514100
JGIv7b.000043242:11508661-11515088_VX|dapl1	dapl1	JGIv7b.000043242:11508661-11515088_VX|dapl1;JGIv7b.000231226:47386-75971_VV|dap	JGIv7b.000043242:11508661-11515088_VX|dapl1	>JGIv7b.000043242:11508661-11515088_VX|dapl1	12	12	12	3.03938	2.99478	3.16133	3.03796	3.11337	3.10929	3.07586	3.27264	3.04397	110950000	105530000	174090000	118800000	142850000	119530000	103100000	275850000	108680000
JGIv7b.000043242:3001382-3011684_VV|prkra	prkra	JGIv7b.000043242:3001382-3011684_VV|prkra	JGIv7b.000043242:3001382-3011684_VV|prkra	>JGIv7b.000043242:3001382-3011684_VV|prkra	11	11	11	1.57393	1.58766	1.88828	1.49463	1.66093	1.6055	1.26017	2.04224	1.5253	4482500	5782900	10120000	4358200	7103800	3553600	1694800	16696000	4195700
JGIv7b.000043242:334206-350070_VX|ftcd	ftcd	JGIv7b.000043242:334206-350070_VX|ftcd	JGIv7b.000043242:334206-350070_VX|ftcd	>JGIv7b.000043242:334206-350070_VX|ftcd	22	22	22	2.79491	2.79915	2.90128	2.75979	2.66732	2.80811	2.84487	2.79399	2.87403	64959000	70475000	97358000	65476000	56834000	59113000	61134000	92644000	75509000
JGIv7b.000043242:4498982-4603909_VV|agps	agps	JGIv7b.000043242:4498982-4603909_VV|agps	JGIv7b.000043242:4498982-4603909_VV|agps	>JGIv7b.000043242:4498982-4603909_VV|agps	4	4	1	-0.456322	-0.13876	0.263403	0.00930734	0.0156996	0.15185	0.407062	0.464722	0.0328765	52578	163950	267980	181030	237190	118790	245940	458040	171350
JGIv7b.000043242:5154757-5257868_VV|ola1	ola1	JGIv7b.000043242:5154757-5257868_VV|ola1	JGIv7b.000043242:5154757-5257868_VV|ola1	>JGIv7b.000043242:5154757-5257868_VV|ola1	6	6	2	0.782884	0.606444	0.705731	0.715522	0.737196	0.79934	0.74019	1.12638	0.530178	792970	763230	720140	821540	1053300	539730	522600	2069800	497390
JGIv7b.000043242:6228429-6263759_VV|hat1	hat1	JGIv7b.000043242:6228429-6263759_VV|hat1	JGIv7b.000043242:6228429-6263759_VV|hat1	>JGIv7b.000043242:6228429-6263759_VV|hat1	11	11	9	1.82671	1.41743	1.68359	1.90988	1.63085	1.73539	1.77286	1.73283	1.76724	7796600	4069700	6404900	10606000	6675800	4814500	5406300	8247100	7046300
JGIv7b.000043242:6376866-6426284_VV|dync1i2	dync1i2	JGIv7b.000043242:6376866-6426284_VV|dnci;dync1i2;JGIv7b.000004321:7348179-7392146_VV|dync1i2	JGIv7b.000043242:6376866-6426284_VV|dnci;dync1i2;JGIv7b.000004321:7348179-7392146_VV|dync1i2	>JGIv7b.000043242:6376866-6426284_VV|dnci;dync1i2;>JGIv7b.000004321:7348179-7392146_VV|dync1i2	8	8	8	1.02864	1.11769	1.30885	1.03287	1.12946	1.11563	1.22383	1.59083	1.00449	1358200	2192300	2772000	1621100	2369000	1130600	1561000	5966600	1374400
JGIv7b.000043242:7080611-7091562_VV|ssb	ssb	JGIv7b.000043242:7080611-7091562_VV|ssb;JGIv7b.000043242:7087565-7088118_VV|ssb	JGIv7b.000043242:7080611-7091562_VV|ssb	>JGIv7b.000043242:7080611-7091562_VV|ssb	8	8	3	1.77686	1.54263	1.76101	1.8438	1.81972	1.85654	1.91218	1.97786	1.86042	6990400	5269700	7614600	9206200	9862500	6390800	7409600	14417000	8603600
JGIv7b.000043242:984363-998889_VV|nup35	nup35	JGIv7b.000043242:984363-998889_VV|nup35	JGIv7b.000043242:984363-998889_VV|nup35	>JGIv7b.000043242:984363-998889_VV|nup35	4	4	3	0.792351	0.349211	0.982925	0.836709	0.647054	0.609829	0.749089	1.19208	0.5271	809580	448840	1338000	1065000	874300	346550	533230	2404200	494120
JGIv7b.000043242:9956961-9971652_VV|gca	gca	JGIv7b.000043242:9956961-9971652_VV|gca	JGIv7b.000043242:9956961-9971652_VV|gca	>JGIv7b.000043242:9956961-9971652_VV|gca	4	2	2	-0.350435	-0.157869	0.307433	0.221057	0.444594	0.612511	0.534627	1.18661	0.466344	66298	157610	295690	284910	575410	348730	328230	2374400	433800
JGIv7b.000043347:1111903-1127559_VV|sfpq	sfpq	JGIv7b.000043347:1111903-1127559_VV|ddx21;sfpq;JGIv7b.000030711:2193382-2212193_VV|sfpq	JGIv7b.000043347:1111903-1127559_VV|ddx21;sfpq	>JGIv7b.000043347:1111903-1127559_VV|ddx21;sfpq	4	4	4	0.0261963	-0.211072	0.148909	0.310005	0.190961	0.55706	0.75783	0.388903	-0.025042	151240	141220	207480	344700	340700	306330	543880	385340	151350
JGIv7b.000043347:596772-601021_VV|atpif1	atpif1	JGIv7b.000043347:596772-601021_VV|atpif1	JGIv7b.000043347:596772-601021_VV|atpif1	>JGIv7b.000043347:596772-601021_VV|atpif1	3	2	2	1.05794	-0.106051	1.10729	1.21528	0.997335	1.09275	1.255	1.15942	1.16847	1448200	175400	1766700	2395900	1803000	1071700	1675100	2231700	1953100
JGIv7b.000043483:1712053-1763797_VV|pdhx	pdhx	JGIv7b.000043483:1712053-1763797_VV|pdhx	JGIv7b.000043483:1712053-1763797_VV|pdhx	>JGIv7b.000043483:1712053-1763797_VV|pdhx	6	6	3	0.781725	0.455036	0.844075	0.680553	0.739716	0.805883	1.11268	1.02726	0.620409	790960	558400	981050	762260	1058800	548050	1213900	1651200	603490
JGIv7b.000043483:5115181-5137855_VV|ipo7	ipo7	JGIv7b.000043483:5115181-5137855_VV|ipo7;mgc79934	JGIv7b.000043483:5115181-5137855_VV|ipo7;mgc79934	>JGIv7b.000043483:5115181-5137855_VV|ipo7;mgc79934	15	15	5	0.994692	0.934337	1.39122	1.08526	1.21046	1.15209	1.28502	1.51757	1.16183	1260900	1501600	3332300	1813600	2800600	1231200	1792800	5048900	1925500
JGIv7b.000043628:478273-496057_VV|gyg1	gyg1	JGIv7b.000043628:478273-496057_VV|gyg1	JGIv7b.000043628:478273-496057_VV|gyg1	>JGIv7b.000043628:478273-496057_VV|gyg1	10	4	4	1.78817	1.60099	1.7255	1.82948	1.67514	1.93789	1.4972	2.03284	1.86651	7165700	5944200	7033700	8928200	7315500	7729400	2897500	16342000	8716600
JGIv7b.000043648:901082-922078_VV|mccc1	mccc1	JGIv7b.000043648:901082-922078_VV|mccc1;JGIv7b.000143664:1581974-1662134_VV|acacb	JGIv7b.000043648:901082-922078_VV|mccc1	>JGIv7b.000043648:901082-922078_VV|mccc1	7	7	7	0.724653	0.876121	1.29846	1.01482	1.08281	1.29091	1.22044	1.58569	1.08046	698040	1331600	2708400	1559600	2151300	1703200	1549100	5897000	1617400
JGIv7b.000043729:128971-161524_VV|mapk1	mapk1	JGIv7b.000043729:128971-161524_VV|mapk1;mapk1b;JGIv7b.000097703:949957-986350_VV|mapk1	JGIv7b.000043729:128971-161524_VV|mapk1;mapk1b;JGIv7b.000097703:949957-986350_VV|mapk1	>JGIv7b.000043729:128971-161524_VV|mapk1;mapk1b;>JGIv7b.000097703:949957-986350_VV|mapk1	7	7	6	1.11122	0.848803	1.30316	1.21393	0.974217	1.47789	1.21493	1.55492	1.45352	1627400	1258600	2737000	2389000	1718900	2637000	1529900	5497600	3597500
JGIv7b.000043729:406342-420521_VV|ube2l3	ube2l3	JGIv7b.000043729:406342-420521_VV|ube2l3;JGIv7b.000097703:727106-737066_VV|ube2l3	JGIv7b.000043729:406342-420521_VV|ube2l3;JGIv7b.000097703:727106-737066_VV|ube2l3	>JGIv7b.000043729:406342-420521_VV|ube2l3;>JGIv7b.000097703:727106-737066_VV|ube2l3	6	6	6	1.63225	1.43615	1.75982	1.38824	1.42357	1.25004	1.07871	1.70237	0.855234	5093100	4230000	7594400	3470200	4350000	1548000	1124100	7693900	998180
JGIv7b.000043791:2568794-2572854_VV|rplp1	rplp1	JGIv7b.000043791:2568794-2572854_VV|rps6;rplp1;JGIv7b.000296242:1195179-1199424_VV|mgc114621;rplp1	JGIv7b.000043791:2568794-2572854_VV|rps6;rplp1;JGIv7b.000296242:1195179-1199424_VV|mgc114621;rplp1	>JGIv7b.000043791:2568794-2572854_VV|rps6;rplp1;>JGIv7b.000296242:1195179-1199424_VV|mgc114621;rplp1	4	4	4	3.8572	3.90718	3.76092	4.08039	3.92714	4.02424	4.03281	3.86756	4.08155	665050000	693720000	664850000	1107700000	767620000	1014900000	898640000	1070600000	1004100000
JGIv7b.000043874:5976-68417_VV|kif4a	kif4a	JGIv7b.000043874:5976-68417_VV|kif4a;JGIv7b.000043874:74449-105003_XV|kif4a	JGIv7b.000043874:5976-68417_VV|kif4a	>JGIv7b.000043874:5976-68417_VV|kif4a	4	4	4	-0.607422	-1.54288	-0.268169	-0.824999	-0.579638	-0.45064	-0.638356	-0.525968	-1.25947	37767	9039.9	81690	30320	69319	29045	23098	47879	10744
JGIv7b.000044061:1760260-1794073_VV|coro1c	coro1c	JGIv7b.000044061:1760260-1794073_VV|coro1c;mgc52538	JGIv7b.000044061:1760260-1794073_VV|coro1c;mgc52538	>JGIv7b.000044061:1760260-1794073_VV|coro1c;mgc52538	13	13	6	1.85787	1.55448	1.66691	1.65277	1.7083	1.74363	1.81903	1.90544	1.7691	8347200	5400100	6170400	6115100	7834300	4908100	6001600	12223000	7074500
JGIv7b.000044247:260939-288747_VV|hnrnpm	hnrnpm	JGIv7b.000044247:260939-288747_VV|hnrnpm;JGIv7b.000044247:285095-286268_VX|hnrnpm	JGIv7b.000044247:260939-288747_VV|hnrnpm	>JGIv7b.000044247:260939-288747_VV|hnrnpm	7	7	6	0.254002	-0.323136	0.079001	0.215734	0.228304	-0.330217	0.018248	0.543988	0.0961219	249060	112060	177470	281680	368030	38489	102040	548750	196220
JGIv7b.000044247:29487-97091_VV|polr2b	polr2b	JGIv7b.000044247:29487-97091_VV|polr2b;JGIv7b.000146980:2818-73061_VX|polr2b	JGIv7b.000044247:29487-97091_VV|polr2b;JGIv7b.000146980:2818-73061_VX|polr2b	>JGIv7b.000044247:29487-97091_VV|polr2b;>JGIv7b.000146980:2818-73061_VX|polr2b	8	8	8	-0.275137	-0.486862	-0.0747242	0.116709	-0.197176	0.081733	0.0170336	0.321542	-0.0777342	78182	79928	125870	227850	152780	100830	101760	330490	135190
JGIv7b.000044494:4804997-4820635_VX|rbp1	rbp1	JGIv7b.000044494:4804997-4820635_VX|rbp1	JGIv7b.000044494:4804997-4820635_VX|rbp1	>JGIv7b.000044494:4804997-4820635_VX|rbp1	6	6	6	1.44126	1.32092	1.63849	1.10989	0.20065	1.46458	1.29909	1.7661	1.32817	3352400	3334700	5790700	1911800	347590	2556200	1850800	8896900	2750100
JGIv7b.000044494:4840402-4860563_VV|copb2	copb2	JGIv7b.000044494:4840402-4860563_VV|copb2;JGIv7b.000016807:8081238-8095351_VX|copb2	JGIv7b.000044494:4840402-4860563_VV|copb2;JGIv7b.000016807:8081238-8095351_VX|copb2	>JGIv7b.000044494:4840402-4860563_VV|copb2;>JGIv7b.000016807:8081238-8095351_VX|copb2	16	16	16	0.835668	0.823353	1.22038	1.02368	0.96429	1.10456	1.03144	1.45386	0.868107	890130	1194200	2274700	1589500	1684000	1101700	1010100	4366400	1026100
JGIv7b.000044494:583890-606804_VV|impa2	impa2	JGIv7b.000044494:583890-606804_VV|impa2;hcn2	JGIv7b.000044494:583890-606804_VV|impa2;hcn2	>JGIv7b.000044494:583890-606804_VV|impa2;hcn2	3	3	2	1.09691	0.570493	1.20176	0.137333	1.11404	1.16093	0.900203	1.8173	0.653704	1577200	708650	2182000	238140	2294700	1256900	750590	9998300	648120
JGIv7b.000044494:777921-797462_VV|afg3l2	afg3l2	JGIv7b.000044494:777921-797462_VV|afg3l2;JGIv7b.000398601:318368-349297_XV|afg3l2;loc432063;afg3l1p	JGIv7b.000044494:777921-797462_VV|afg3l2	>JGIv7b.000044494:777921-797462_VV|afg3l2	5	5	3	-0.250354	-0.617958	0.127032	-0.170424	-0.620367	-0.393293	0.0940462	-0.215229	0.686709	82542	60981	197580	123190	63724	33212	121130	97223	695620
JGIv7b.000044546:1260267-1288168_VV|txndc5	txndc5	JGIv7b.000044546:1260267-1288168_VV|txndc5	JGIv7b.000044546:1260267-1288168_VV|txndc5	>JGIv7b.000044546:1260267-1288168_VV|txndc5	20	20	17	2.37267	2.34697	2.48593	2.38749	2.40678	2.5118	2.46343	2.54614	2.47115	25769000	27716000	38481000	29498000	33174000	29569000	25791000	52657000	31846000
JGIv7b.000044863:107140-133942_XX|tkt	tkt	JGIv7b.000044863:107140-133942_XX|loc779025;tkt;loc780759	JGIv7b.000044863:107140-133942_XX|loc779025;tkt;loc780759	>JGIv7b.000044863:107140-133942_XX|loc779025;tkt;loc780759	15	5	5	0.995922	0.83802	0.997273	0.779576	0.835338	1.10288	0.942296	0.849742	0.883583	1264300	1230900	1381600	942340	1290100	1097400	825590	1101700	1060700
JGIv7b.000045400:712819-770314_VV|ppp1cb	ppp1cb	JGIv7b.000045400:712819-770314_VV|ppp1cb;JGIv7b.000102974:2736370-2777778_VV|ppp1cb	JGIv7b.000045400:712819-770314_VV|ppp1cb;JGIv7b.000102974:2736370-2777778_VV|ppp1cb	>JGIv7b.000045400:712819-770314_VV|ppp1cb;>JGIv7b.000102974:2736370-2777778_VV|ppp1cb	7	7	2	1.33877	1.27193	1.14233	2.40373	1.31969	1.63571	1.68958	2.55323	1.26178	2678500	3014000	1910600	30542000	3509700	3813700	4477800	53515000	2385400
JGIv7b.000045548:752016-767849_XV|mvp	mvp	JGIv7b.000045548:752016-767849_XV|mvp	JGIv7b.000045548:752016-767849_XV|mvp	>JGIv7b.000045548:752016-767849_XV|mvp	25	25	5	1.54349	1.61732	1.78989	1.58705	1.62736	1.79465	1.65618	1.78218	1.71121	4193500	6147900	8122400	5312200	6627800	5529900	4151900	9229000	6249200
JGIv7b.000045548:819531-821688_VV|aldoa	aldoa	JGIv7b.000045548:819531-821688_VV|aldoa;loc100037142;mgc64482	JGIv7b.000045548:819531-821688_VV|aldoa;loc100037142;mgc64482	>JGIv7b.000045548:819531-821688_VV|aldoa;loc100037142;mgc64482	32	32	5	3.22132	3.15405	3.34576	3.27284	3.34102	3.25268	3.28979	3.34268	3.17096	165250000	146600000	262890000	196470000	228650000	167130000	167290000	323600000	142670000
JGIv7b.000045741:129492-150514_VV|atp6v1b2	atp6v1b2	JGIv7b.000045741:129492-150514_VV|atp6v1b2;JGIv7b.000139741:1132186-1160822_VV|atp6v1b2;JGIv7b.000243760:4252-28491_XX|atp6v1b1	JGIv7b.000045741:129492-150514_VV|atp6v1b2;JGIv7b.000139741:1132186-1160822_VV|atp6v1b2	>JGIv7b.000045741:129492-150514_VV|atp6v1b2;>JGIv7b.000139741:1132186-1160822_VV|atp6v1b2	19	19	19	2.0046	1.78128	2.09931	1.95026	1.87553	2.10098	2.09933	2.01877	2.05871	11510000	8623700	16218000	11564000	11068000	11317000	11316000	15826000	13159000
JGIv7b.000045741:391199-398021_VV|pbdc1	pbdc1	JGIv7b.000045741:391199-398021_VV|cxorf26;pbdc1	JGIv7b.000045741:391199-398021_VV|cxorf26;pbdc1	>JGIv7b.000045741:391199-398021_VV|cxorf26;pbdc1	4	4	4	1.03492	0.951611	1.13729	0.894181	0.970458	1.11195	0.825614	1.31221	0.974082	1377000	1556100	1889200	1204500	1705600	1120900	634030	3161500	1287700
JGIv7b.000045741:402674-408420_VX|npm2	npm2	JGIv7b.000045741:402674-408420_VX|loc397921;npm2	JGIv7b.000045741:402674-408420_VX|loc397921;npm2	>JGIv7b.000045741:402674-408420_VX|loc397921;npm2	7	7	5	1.85361	2.57313	2.05081	2.59671	2.121	2.79047	1.91946	2.67273	2.5961	8269700	44202000	14552000	46174000	18380000	56725000	7532700	70271000	41624000
JGIv7b.000045774:1662425-1676941_VV|cops7b	cops7b	JGIv7b.000045774:1662425-1676941_VV|mgc131019;cops7b;JGIv7b.000293841:38240-60612_VV|mgc81975;cops7b	JGIv7b.000045774:1662425-1676941_VV|mgc131019;cops7b;JGIv7b.000293841:38240-60612_VV|mgc81975;cops7b	>JGIv7b.000045774:1662425-1676941_VV|mgc131019;cops7b;>JGIv7b.000293841:38240-60612_VV|mgc81975;cops7b	5	5	5	1.0887	0.643681	1.31478	0.903773	1.43284	1.2069	1.12697	1.3394	1.36537	1549100	824200	2809000	1229500	4434100	1399500	1253800	3363700	2978300
JGIv7b.000045774:2078233-2090832_VV|ncl	ncl	JGIv7b.000045774:2078233-2090832_VV|eif3a;ncl	JGIv7b.000045774:2078233-2090832_VV|eif3a;ncl	>JGIv7b.000045774:2078233-2090832_VV|eif3a;ncl	16	16	8	1.74128	1.64258	1.81149	1.92265	1.64782	2.07096	1.89732	2.13278	1.98174	6466400	6477000	8524100	10900000	6914000	10550000	7164700	20523000	11158000
JGIv7b.000045774:2278691-2351626_VV|psmd1	psmd1	JGIv7b.000045774:2278691-2351626_VV|fth1;psmd1;mgc114631	JGIv7b.000045774:2278691-2351626_VV|fth1;psmd1;mgc114631	>JGIv7b.000045774:2278691-2351626_VV|fth1;psmd1;mgc114631	25	25	5	1.82326	1.73305	1.97605	1.94343	1.87303	2.0146	1.86439	2.10678	1.90989	7737900	7806500	12313000	11396000	11011000	9247700	6650300	19342000	9565800
JGIv7b.000045782:285164-297970_VV|eif2s2	eif2s2	JGIv7b.000045782:285164-297970_VV|slc5a8;loc780740;mgc130708;eif2s2;JGIv7b.000045782:291190-292521_VX|unnamed	JGIv7b.000045782:285164-297970_VV|slc5a8;loc780740;mgc130708;eif2s2	>JGIv7b.000045782:285164-297970_VV|slc5a8;loc780740;mgc130708;eif2s2	9	9	5	1.62721	1.50012	1.73828	1.28155	1.68552	1.71224	1.26075	1.70169	1.61883	5037200	4827000	7237500	2761300	7474100	4560800	1697000	7681900	5126800
JGIv7b.000045782:423301-437084_VV|ahcy	ahcy	JGIv7b.000045782:423301-437084_VV|ahcy	JGIv7b.000045782:423301-437084_VV|ahcy	>JGIv7b.000045782:423301-437084_VV|ahcy	20	20	5	2.74618	2.63051	2.76687	2.71869	2.63876	2.77588	2.6703	2.88694	2.7073	58385000	49759000	72097000	59959000	53577000	54822000	41186000	114510000	52824000
JGIv7b.000045784:2147734-2270359_VV|mthfd1l	mthfd1l	JGIv7b.000045784:2147734-2270359_VV|mthfd1l	JGIv7b.000045784:2147734-2270359_VV|mthfd1l	>JGIv7b.000045784:2147734-2270359_VV|mthfd1l	16	16	16	0.916722	0.630488	1.09795	0.729171	0.749848	0.923286	0.975752	1.30797	0.760455	1063000	802060	1730200	845910	1081200	721140	890510	3131100	814710
JGIv7b.000045784:2977630-2993489_VV|sod2	sod2	JGIv7b.000045784:2977630-2993489_VV|mgc80739;sod2	JGIv7b.000045784:2977630-2993489_VV|mgc80739;sod2	>JGIv7b.000045784:2977630-2993489_VV|mgc80739;sod2	3	2	2	1.32072	1.1342	1.16355	0.0103122	-0.116645	0.257835	0.481326	1.14633	0.632228	2574700	2268300	2003400	181420	180440	152190	290940	2166100	618970
JGIv7b.000045784:3033734-3048695_VV|acat2	acat2	JGIv7b.000045784:3033734-3048695_VV|acat2;mgc69098;JGIv7b.000009528:727587-739405_VV|mgc81403;acat2	JGIv7b.000045784:3033734-3048695_VV|acat2;mgc69098;JGIv7b.000009528:727587-739405_VV|mgc81403;acat2	>JGIv7b.000045784:3033734-3048695_VV|acat2;mgc69098;>JGIv7b.000009528:727587-739405_VV|mgc81403;acat2	6	6	6	0.722922	0.54126	0.896096	0.722461	0.894715	0.99814	0.570423	1.42993	0.843862	695400	667160	1102000	833840	1458500	859050	355920	4134600	974150
JGIv7b.000045784:3052758-3070710_VV|tcp1	tcp1	JGIv7b.000045784:3052758-3070710_VV|tcp1;mgc53348	JGIv7b.000045784:3052758-3070710_VV|tcp1;mgc53348	>JGIv7b.000045784:3052758-3070710_VV|tcp1;mgc53348	31	1	1	0.899384	0.694833	0.868893	0.922239	0.657805	0.905494	0.847343	0.963394	1.0134	1023400	915970	1037000	1279100	893940	691760	665980	1427500	1400900
JGIv7b.000045784:3251233-3369693_XV|vta1	vta1	JGIv7b.000045784:3251233-3369693_XV|vta1	JGIv7b.000045784:3251233-3369693_XV|vta1	>JGIv7b.000045784:3251233-3369693_XV|vta1	5	5	1	1.12661	0.948456	1.23628	1.20255	1.03532	1.08196	0.819402	1.48635	0.897197	1683200	1546000	2357000	2331500	1950200	1045000	625180	4702100	1092100
JGIv7b.000045784:403166-621362_XV|ttc27	ttc27	JGIv7b.000045784:403166-621362_XV|ttc27	JGIv7b.000045784:403166-621362_XV|ttc27	>JGIv7b.000045784:403166-621362_XV|ttc27	15	15	15	0.68513	0.539856	0.948167	0.829997	0.771898	0.753384	1.03602	1.07017	0.761222	640170	665230	1238000	1049800	1131600	484750	1020600	1820900	816050
JGIv7b.000045784:5481467-5529246_VV|mtr	mtr	JGIv7b.000045784:5481467-5529246_VV|mtr	JGIv7b.000045784:5481467-5529246_VV|mtr	>JGIv7b.000045784:5481467-5529246_VV|mtr	3	3	3	-0.556131	-1.13513	-0.524809	-0.500536	-0.511992	-0.356609	-0.308728	-0.333032	-0.616523	42256	20972	46034	60747	79718	36186	48694	74327	42611
JGIv7b.000045784:5880592-5889958_VV|srsf7	srsf7	JGIv7b.000045784:5880592-5889958_VV|sfrs7;srsf7;JGIv7b.000061562:238734-247284_VV|srsf7;mgc78845	JGIv7b.000045784:5880592-5889958_VV|sfrs7;srsf7;JGIv7b.000061562:238734-247284_VV|srsf7;mgc78845	>JGIv7b.000045784:5880592-5889958_VV|sfrs7;srsf7;>JGIv7b.000061562:238734-247284_VV|srsf7;mgc78845	2	2	2	0.464471	0.734338	0.4908	0.890757	0.389466	0.580705	0.698631	0.887199	0.390351	394870	993780	445460	1195700	513460	323740	475700	1199900	368610
JGIv7b.000045784:5893701-5911051_XX|galm	galm	JGIv7b.000045784:5893701-5911051_XX|galm	JGIv7b.000045784:5893701-5911051_XX|galm	>JGIv7b.000045784:5893701-5911051_XX|galm	2	2	2	0.747661	0.831481	0.79601	1.00933	0.736966	1.20989	1.17445	1.19007	1.08193	734110	1214400	881130	1541400	1052800	1409300	1396000	2393200	1622500
JGIv7b.000045834:284993-300533_VV|ahcy	ahcy	JGIv7b.000045834:284993-300533_VV|ahcy	JGIv7b.000045834:284993-300533_VV|ahcy	>JGIv7b.000045834:284993-300533_VV|ahcy	19	4	4	1.72091	1.40145	1.5929	1.58552	1.56091	1.7161	1.81273	1.96814	1.78197	6184400	3937700	5229800	5294800	5777400	4602200	5916600	14101000	7272300
JGIv7b.000045965:1029462-1036218_VX|tyrp1	tyrp1	JGIv7b.000045965:1029462-1036218_VX|tyrp1;JGIv7b.000185879:3426952-3436499_XX|unnamed	JGIv7b.000045965:1029462-1036218_VX|tyrp1	>JGIv7b.000045965:1029462-1036218_VX|tyrp1	10	10	10	1.30813	1.0654	1.42056	1.36519	1.5151	1.81202	1.55786	1.69603	0.646308	2504700	1968000	3558100	3303000	5255700	5759100	3323800	7583400	637930
JGIv7b.000045965:88557-137931_VV|ttc39b	ttc39b	JGIv7b.000045965:88557-137931_VV|ttc39b;JGIv7b.000185879:2602359-2646436_XX|ttc39b;ubald2	JGIv7b.000045965:88557-137931_VV|ttc39b;JGIv7b.000185879:2602359-2646436_XX|ttc39b;ubald2	>JGIv7b.000045965:88557-137931_VV|ttc39b;>JGIv7b.000185879:2602359-2646436_XX|ttc39b;ubald2	5	5	5	0.109616	-0.100721	0.301293	0.309001	0.14046	0.407333	0.201191	0.717887	0.160239	181550	177340	291660	343960	306940	215860	154360	815700	225120
JGIv7b.000045985:1326802-1357722_VV|ppm1a	ppm1a	JGIv7b.000045985:1326802-1357722_VV|ppm1a;JGIv7b.000133644:554547-587902_VV|ppm1a	JGIv7b.000045985:1326802-1357722_VV|ppm1a;JGIv7b.000133644:554547-587902_VV|ppm1a	>JGIv7b.000045985:1326802-1357722_VV|ppm1a;>JGIv7b.000133644:554547-587902_VV|ppm1a	9	9	7	1.10366	0.979325	1.07712	1.04599	0.871538	1.32024	1.14228	1.49969	1.0563	1600700	1647700	1651500	1667300	1390300	1824100	1298000	4847300	1535800
JGIv7b.000045985:301316-323737_VV|psma3	psma3	JGIv7b.000045985:301316-323737_VV|psma3	JGIv7b.000045985:301316-323737_VV|psma3	>JGIv7b.000045985:301316-323737_VV|psma3	11	11	11	2.15812	2.11909	2.29818	2.22549	2.1242	2.28628	2.32657	2.46238	2.31986	16109000	17317000	25294000	20850000	18502000	17453000	18923000	43505000	23028000
JGIv7b.000046073:1380494-1386786_VV|surf4.1	surf4.1	JGIv7b.000046073:1380494-1386786_VV|surf4.1;surf4;surf4.2;JGIv7b.000037448:1736737-1746987_VV|na;mgc81440;surf4.2	JGIv7b.000046073:1380494-1386786_VV|surf4.1;surf4;surf4.2;JGIv7b.000037448:1736737-1746987_VV|na;mgc81440;surf4.2	>JGIv7b.000046073:1380494-1386786_VV|surf4.1;surf4;surf4.2;>JGIv7b.000037448:1736737-1746987_VV|na;mgc81440;surf4.2	2	2	2	0.262504	0.0554777	0.735221	0.708167	0.38245	0.919886	0.621939	0.508502	0.330414	253740	244800	769200	808700	506070	715430	399920	506110	324180
JGIv7b.000046073:2901794-2906013_VV|alad	alad	JGIv7b.000046073:2901794-2906013_VV|alad;mgc84775;JGIv7b.000127590:807470-812800_XV|alad	JGIv7b.000046073:2901794-2906013_VV|alad;mgc84775;JGIv7b.000127590:807470-812800_XV|alad	>JGIv7b.000046073:2901794-2906013_VV|alad;mgc84775;>JGIv7b.000127590:807470-812800_XV|alad	5	5	5	0.880828	-0.42738	0.202005	0.957318	0.405394	0.634645	0.335319	0.650236	0.176775	982650	90368	233620	1378900	530640	367250	209090	699130	233240
JGIv7b.000046073:2923725-2928532_VV|tubb4b	tubb4b	JGIv7b.000046073:2923725-2928532_VV|mgc53997;tubb4b;JGIv7b.000044494:751156-770944_XV|tubb6;loc446922;CON__ENSEMBL:ENSBTAP00000025008;JGIv7b.000013471:4843250-4848747_XX|mgc69074;tubb8;JGIv7b.000182336:42948-49762_XX|tubb8	JGIv7b.000046073:2923725-2928532_VV|mgc53997;tubb4b	>JGIv7b.000046073:2923725-2928532_VV|mgc53997;tubb4b	26	26	1	3.39521	3.36409	3.43478	3.47555	3.50104	3.50235	3.55372	3.52457	3.63728	241830000	226150000	320760000	303280000	318250000	299600000	303960000	489870000	387540000
JGIv7b.000046073:831943-838381_VV|pmpca	pmpca	JGIv7b.000046073:831943-838381_VV|pmpca;JGIv7b.000037448:2469750-2478787_VV|pmpca	JGIv7b.000046073:831943-838381_VV|pmpca;JGIv7b.000037448:2469750-2478787_VV|pmpca	>JGIv7b.000046073:831943-838381_VV|pmpca;>JGIv7b.000037448:2469750-2478787_VV|pmpca	5	5	5	-0.985037	-0.629537	-0.388849	0.0661808	-0.234398	0.190982	-0.247313	0.512832	-0.0192202	16520	59541	62379	204480	141470	130170	55953	511130	153250
JGIv7b.000046215:1037361-1056798_VX|unnamed	unnamed	JGIv7b.000046215:1037361-1056798_VX|mgc82221;adh1c;JGIv7b.000063529:1881438-1954810_XX|adh1c	JGIv7b.000046215:1037361-1056798_VX|mgc82221;adh1c;JGIv7b.000063529:1881438-1954810_XX|adh1c	>JGIv7b.000046215:1037361-1056798_VX|mgc82221;adh1c;>JGIv7b.000063529:1881438-1954810_XX|adh1c	6	6	6	0.713306	0.641643	1.10546	1.08929	0.885232	1.14945	0.971483	0.886504	0.861512	680910	820740	1759500	1829300	1430200	1223600	881950	1198000	1011700
JGIv7b.000046215:2651572-2667774_VV|bsg	bsg	JGIv7b.000046215:2651572-2667774_VV|bsg;loc100037021;JGIv7b.000063529:393121-405234_VV|bsg	JGIv7b.000046215:2651572-2667774_VV|bsg;loc100037021;JGIv7b.000063529:393121-405234_VV|bsg	>JGIv7b.000046215:2651572-2667774_VV|bsg;loc100037021;>JGIv7b.000063529:393121-405234_VV|bsg	3	3	3	0.396105	0.291839	0.686639	0.499141	0.479699	0.770907	-0.330847	1.11313	0.50834	339970	398720	690060	516850	618700	505020	46317	2008200	474650
JGIv7b.000046215:293360-326951_VV|smc2	smc2	JGIv7b.000046215:293360-326951_VV|smc2	JGIv7b.000046215:293360-326951_VV|smc2	>JGIv7b.000046215:293360-326951_VV|smc2	5	5	5	-0.619764	-1.18005	-0.311743	-0.441483	-0.515526	-0.409663	-0.38977	-0.32381	-0.474274	36760	19115	74110	68937	79138	31965	40536	75906	57797
JGIv7b.000046215:333977-399724_VV|kiaa0368	kiaa0368	JGIv7b.000046215:333977-399724_VV|kiaa0368	JGIv7b.000046215:333977-399724_VV|kiaa0368	>JGIv7b.000046215:333977-399724_VV|kiaa0368	9	9	9	-0.440043	-0.382452	-0.0523631	0.0686177	0.00821505	0.196176	0.275544	0.208505	0.15574	54486	99148	132320	205550	233550	131760	182640	255420	222960
JGIv7b.000046215:506663-529957_VV|anp32b	anp32b	JGIv7b.000046215:506663-529957_VV|kif1c;anp32b;anp32a;sugp1;JGIv7b.000036401:3135436-3152441_VV|anp32a;JGIv7b.000058049:5444863-5461263_XV|anp32a	JGIv7b.000046215:506663-529957_VV|kif1c;anp32b;anp32a;sugp1;JGIv7b.000036401:3135436-3152441_VV|anp32a;JGIv7b.000058049:5444863-5461263_XV|anp32a	>JGIv7b.000046215:506663-529957_VV|kif1c;anp32b;anp32a;sugp1;>JGIv7b.000036401:3135436-3152441_VV|anp32a;>JGIv7b.000058049:5444863-5461263_XV|anp32a	6	3	3	1.1054	0.988529	1.15295	1.14042	0.789205	1.40578	1.2977	1.21567	0.882747	1606800	1679300	1956500	2041000	1172800	2227900	1845000	2537000	1058800
JGIv7b.000046492:1412669-1417214_VV|psmb4	psmb4	JGIv7b.000046492:1412669-1417214_VV|psmb4	JGIv7b.000046492:1412669-1417214_VV|psmb4	>JGIv7b.000046492:1412669-1417214_VV|psmb4	6	6	2	1.62912	1.65347	1.7496	2.12228	1.91134	2.12279	1.82329	2.0658	1.81884	5058300	6624200	7423000	16715000	11918000	11909000	6059700	17617000	7870200
JGIv7b.000046492:572083-578153_VV|pfdn2	pfdn2	JGIv7b.000046492:572083-578153_VV|pfdn2;JGIv7b.000012462:1203718-1211507_XX|unnamed	JGIv7b.000046492:572083-578153_VV|pfdn2	>JGIv7b.000046492:572083-578153_VV|pfdn2	3	3	3	1.33282	1.30369	1.59987	1.60841	1.45707	1.77769	1.34137	1.3662	1.59806	2643800	3218200	5311900	5560800	4661800	5314900	2036600	3575600	4903600
JGIv7b.000046492:715914-742709_VV|tpm3	tpm3	JGIv7b.000046492:715914-742709_VV|na;mgc68479;tpm3;JGIv7b.000030224:116092-131316_XX|tpm2	JGIv7b.000046492:715914-742709_VV|na;mgc68479;tpm3	>JGIv7b.000046492:715914-742709_VV|na;mgc68479;tpm3	17	17	5	1.37592	1.34006	1.81408	1.76141	1.61093	1.75161	1.69956	1.89926	1.37601	2905500	3469100	8573500	7717000	6406500	5000500	4580100	12052000	3047000
JGIv7b.000046631:3834201-3862478_VV|aars	aars	JGIv7b.000046631:3834201-3862478_VV|aars	JGIv7b.000046631:3834201-3862478_VV|aars	>JGIv7b.000046631:3834201-3862478_VV|aars	42	42	42	1.89713	1.78609	1.97757	1.93529	1.94631	2.08699	1.87444	2.28188	2.00812	9096500	8709600	12355000	11199000	12811000	10953000	6803200	28830000	11807000
JGIv7b.000046631:3995181-4029579_VV|sf3b3	sf3b3	JGIv7b.000046631:3995181-4029579_VV|sf3b3;JGIv7b.000015416:541175-573096_VV|sf3b3	JGIv7b.000046631:3995181-4029579_VV|sf3b3	>JGIv7b.000046631:3995181-4029579_VV|sf3b3	3	3	3	-1.04256	-1.32708	-0.925566	-1.00098	-0.222971	-0.4638	-0.154498	0.369038	-0.806729	14565	14112	18798	20799	144850	28165	69028	368280	28347
JGIv7b.000046631:4244381-4321056_XV|vac14	vac14	JGIv7b.000046631:4244381-4321056_XV|vac14	JGIv7b.000046631:4244381-4321056_XV|vac14	>JGIv7b.000046631:4244381-4321056_XV|vac14	6	6	6	0.0686126	-0.187305	0.0448253	-0.157638	0.00893977	0.17658	0.00766201	0.445566	-0.767833	165960	148320	164420	126610	233900	125860	99625	438470	30811
JGIv7b.000046631:4459107-4486872_VV|got2	got2	JGIv7b.000046631:4459107-4486872_VV|got2	JGIv7b.000046631:4459107-4486872_VV|got2	>JGIv7b.000046631:4459107-4486872_VV|got2	29	29	16	2.74516	2.70045	2.77781	2.88199	2.84657	2.86524	3.00189	3.00318	2.9878	58254000	57486000	73882000	85064000	82311000	67560000	87212000	149250000	96356000
JGIv7b.000047288:924186-931822_VV|rps3a	rps3a	JGIv7b.000047288:924186-931822_VV|rps3a	JGIv7b.000047288:924186-931822_VV|rps3a	>JGIv7b.000047288:924186-931822_VV|rps3a	22	2	2	1.76378	1.48946	1.50961	1.41606	1.67979	1.77969	1.82035	2.0767	1.66149	6793100	4722000	4341600	3683200	7386100	5339800	6019500	18060000	5617600
JGIv7b.000047288:947900-1341463_XV|lrba	lrba	JGIv7b.000047288:947900-1341463_XV|lrba;JGIv7b.000099286:2527181-2632604_XX|lrba	JGIv7b.000047288:947900-1341463_XV|lrba	>JGIv7b.000047288:947900-1341463_XV|lrba	12	12	3	-0.343177	-0.507576	0.0578333	0.0417359	-0.0434087	0.253115	-0.031356	0.339908	0.132636	67360	76583	169270	194050	209920	150520	91207	344620	212190
JGIv7b.000047398:212267-282885_VV|cltc	cltc	JGIv7b.000047398:212267-282885_VV|cltc	JGIv7b.000047398:212267-282885_VV|cltc	>JGIv7b.000047398:212267-282885_VV|cltc	50	50	3	1.62416	1.6443	1.77356	1.69037	1.60774	1.85432	1.72776	1.84145	1.82814	5003700	6500000	7831200	6627900	6364500	6357700	4881800	10564000	8028700
JGIv7b.000047398:2428138-2467756_VV|ap2b1	ap2b1	JGIv7b.000047398:2428138-2467756_VV|ap2b1;JGIv7b.000267344:2413773-2473708_VV|ap2b1	JGIv7b.000047398:2428138-2467756_VV|ap2b1;JGIv7b.000267344:2413773-2473708_VV|ap2b1	>JGIv7b.000047398:2428138-2467756_VV|ap2b1;>JGIv7b.000267344:2413773-2473708_VV|ap2b1	14	14	8	1.0521	0.792705	1.16107	1.08906	0.847708	1.22174	1.34087	1.45928	1.09593	1429800	1121000	1992300	1828400	1323500	1448900	2034300	4420700	1671900
JGIv7b.000047398:2610791-2633595_VV|taf15	taf15	JGIv7b.000047398:2610791-2633595_VV|na;mgc80893;taf15	JGIv7b.000047398:2610791-2633595_VV|na;mgc80893;taf15	>JGIv7b.000047398:2610791-2633595_VV|na;mgc80893;taf15	6	6	5	0.761641	0.371552	1.03448	0.638227	0.938922	0.901387	0.910361	1.27955	0.708825	756930	470020	1501400	696200	1598000	685150	768040	2934700	729380
JGIv7b.000047398:2713833-2729775_VV|mdh2	mdh2	JGIv7b.000047398:2713833-2729775_VV|mdh2	JGIv7b.000047398:2713833-2729775_VV|mdh2	>JGIv7b.000047398:2713833-2729775_VV|mdh2	22	22	9	3.55366	3.55315	3.60062	3.58453	3.56723	3.49771	3.6157	3.65789	3.69698	342130000	334090000	464670000	383010000	364890000	296370000	349720000	663840000	440430000
JGIv7b.000047533:4685145-4690822_VV|unnamed	unnamed	JGIv7b.000047533:4685145-4690822_VV|rplp2;loc398653;na	JGIv7b.000047533:4685145-4690822_VV|rplp2;loc398653;na	>JGIv7b.000047533:4685145-4690822_VV|rplp2;loc398653;na	10	10	6	2.34691	2.6362	2.75205	2.76391	2.55765	2.11246	2.71654	2.82781	2.60362	24356000	50347000	69749000	66057000	45310000	11625000	45728000	100070000	42300000
JGIv7b.000047533:6000908-6057224_VV|csde1	csde1	JGIv7b.000047533:6000908-6057224_VV|csde1	JGIv7b.000047533:6000908-6057224_VV|csde1	>JGIv7b.000047533:6000908-6057224_VV|csde1	4	4	1	0.113523	-0.343491	0.068155	0.183465	-0.232826	-0.103622	0.017728	0.0392532	-0.131686	183110	107450	173220	262870	141930	65373	101920	173660	120430
JGIv7b.000047591:29712-68018_VV|cct5	cct5	JGIv7b.000047591:29712-68018_VV|cct5b;cct5	JGIv7b.000047591:29712-68018_VV|cct5b;cct5	>JGIv7b.000047591:29712-68018_VV|cct5b;cct5	34	34	11	2.51696	2.59433	2.61	2.59723	2.48236	2.68065	2.65673	2.70754	2.69633	35344000	46179000	50777000	46225000	38782000	43881000	39940000	76074000	51597000
JGIv7b.000047606:1171159-1177373_VV|rpl5	rpl5	JGIv7b.000047606:1171159-1177373_VV|rpl5	JGIv7b.000047606:1171159-1177373_VV|rpl5	>JGIv7b.000047606:1171159-1177373_VV|rpl5	14	6	6	2.12879	2.01679	2.10797	2.23969	2.16791	2.31199	2.29669	2.43805	2.27001	15107000	14021000	16535000	21494000	20251000	18534000	17686000	41158000	20695000
JGIv7b.000047606:1432975-1455141_VV|glmn	glmn	JGIv7b.000047606:1432975-1455141_VV|glmn	JGIv7b.000047606:1432975-1455141_VV|glmn	>JGIv7b.000047606:1432975-1455141_VV|glmn	1	1	1	-0.304695	-0.593086	-0.308015	-0.150938	-0.381406	0.180605	0.122484	-0.052237	-0.00530068	73282	64193	74730	128440	104410	127050	129180	140970	157890
JGIv7b.000047606:3541404-3572126_VV|sh3glb1	sh3glb1	JGIv7b.000047606:3541404-3572126_VV|sh3glb1;JGIv7b.000181903:2484735-2517876_VV|sh3glb1	JGIv7b.000047606:3541404-3572126_VV|sh3glb1;JGIv7b.000181903:2484735-2517876_VV|sh3glb1	>JGIv7b.000047606:3541404-3572126_VV|sh3glb1;>JGIv7b.000181903:2484735-2517876_VV|sh3glb1	6	6	6	0.305746	-0.205681	0.520809	0.704922	0.558496	1.17945	0.0922913	1.10754	0.312273	278940	142800	476360	803100	728100	1312500	120650	1982800	311820
JGIv7b.000047606:3921747-3931638_XV|prdx6	prdx6	JGIv7b.000047606:3921747-3931638_XV|prdx6	JGIv7b.000047606:3921747-3931638_XV|prdx6	>JGIv7b.000047606:3921747-3931638_XV|prdx6	10	2	2	2.07492	2.0029	0.97312	1.91986	1.76901	2.20114	2.12974	2.01668	1.92965	13426000	13625000	1309000	10835000	8881400	14303000	12122000	15751000	9979500
JGIv7b.000047606:4780550-4856692_VV|prrc2c	prrc2c	JGIv7b.000047606:4780550-4856692_VV|prrc2c;JGIv7b.000181903:1615858-1680377_VV|prrc2c;bat2l2	JGIv7b.000047606:4780550-4856692_VV|prrc2c;JGIv7b.000181903:1615858-1680377_VV|prrc2c;bat2l2	>JGIv7b.000047606:4780550-4856692_VV|prrc2c;>JGIv7b.000181903:1615858-1680377_VV|prrc2c;bat2l2	5	5	5	-0.0956215	-0.315032	0.215977	-0.0762493	-0.282783	0.0165927	-0.00603002	0.163622	-0.183257	115830	113950	241030	150720	128010	86587	96586	230580	107830
JGIv7b.000047606:5856288-5912357_VV|agl	agl	JGIv7b.000047606:5856288-5912357_VV|agl	JGIv7b.000047606:5856288-5912357_VV|agl	>JGIv7b.000047606:5856288-5912357_VV|agl	44	44	18	1.48249	1.42078	1.52878	1.51572	1.37595	1.6122	1.45512	1.72752	1.54668	3669100	4097900	4531600	4559600	3942400	3609700	2634400	8147800	4392400
JGIv7b.000047606:6203647-6220445_VV|rtca	rtca	JGIv7b.000047606:6203647-6220445_VV|rtca;rtcd1	JGIv7b.000047606:6203647-6220445_VV|rtca;rtcd1	>JGIv7b.000047606:6203647-6220445_VV|rtca;rtcd1	5	5	5	0.737909	0.56267	0.743794	0.672827	0.43987	0.711447	0.891864	0.748588	0.875954	718600	697300	784080	749750	569820	439480	736560	874830	1043500
JGIv7b.000047683:120300-133054_VV|arf5	arf5	JGIv7b.000047683:120300-133054_VV|arf5;JGIv7b.000075417:351614-362039_VV|arf1;rars2;JGIv7b.000014557:7419807-7426777_VV|arf1;JGIv7b.000030080:244469-255944_VX|arf5;JGIv7b.000008129:6395128-6404528_VV|arf3;JGIv7b.000014978:3617685-3629397_XV|arf3	JGIv7b.000047683:120300-133054_VV|arf5;JGIv7b.000075417:351614-362039_VV|arf1;rars2;JGIv7b.000014557:7419807-7426777_VV|arf1;JGIv7b.000030080:244469-255944_VX|arf5;JGIv7b.000008129:6395128-6404528_VV|arf3;JGIv7b.000014978:3617685-3629397_XV|arf3	>JGIv7b.000047683:120300-133054_VV|arf5;>JGIv7b.000075417:351614-362039_VV|arf1;rars2;>JGIv7b.000014557:7419807-7426777_VV|arf1;>JGIv7b.000030080:244469-255944_VX|arf5;>JGIv7b.000008129:6395128-6404528_VV|arf3;>JGIv7b.000014978:3617685-3629397_XV|arf3	9	9	5	2.16565	2.24134	2.25919	2.28739	2.21118	2.2123	2.29579	2.2887	2.36868	16377000	22287000	23183000	23806000	22145000	14681000	17650000	29282000	25568000
JGIv7b.000047683:2293541-2322013_VV|gars	gars	JGIv7b.000047683:2293541-2322013_VV|gars	JGIv7b.000047683:2293541-2322013_VV|gars	>JGIv7b.000047683:2293541-2322013_VV|gars	18	18	10	1.73108	1.78186	1.95556	2.03499	1.7129	1.9609	2.05435	2.04484	2.12915	6323700	8634000	11762000	13865000	7909100	8156700	10221000	16795000	15303000
JGIv7b.000047683:2671729-2694373_VX|acaa1	acaa1	JGIv7b.000047683:2671729-2694373_VX|acaa1	JGIv7b.000047683:2671729-2694373_VX|acaa1	>JGIv7b.000047683:2671729-2694373_VX|acaa1	10	10	10	1.49752	1.16976	1.55698	1.53047	1.55367	1.60107	1.64129	1.80247	1.6143	3791900	2441000	4826400	4705900	5691700	3517000	4014300	9665800	5077300
JGIv7b.000048114:1170144-1194540_VV|cmc1	cmc1	JGIv7b.000048114:1170144-1194540_VV|cmc1	JGIv7b.000048114:1170144-1194540_VV|cmc1	>JGIv7b.000048114:1170144-1194540_VV|cmc1	1	1	1	1.06835	0.630645	0.770101	0.933883	0.804157	0.620061	0.452046	1.14273	0.468598	1481600	802320	831560	1311400	1209600	354940	272290	2148400	435900
JGIv7b.000048114:2698567-2741377_VV|stt3b	stt3b	JGIv7b.000048114:2698567-2741377_VV|stt3b;JGIv7b.000395508:40419-95066_VV|stt3b	JGIv7b.000048114:2698567-2741377_VV|stt3b;JGIv7b.000395508:40419-95066_VV|stt3b	>JGIv7b.000048114:2698567-2741377_VV|stt3b;>JGIv7b.000395508:40419-95066_VV|stt3b	3	3	3	0.120601	-0.11281	0.150545	-0.0196605	-0.333727	0.29217	0.0623605	0.369264	-0.0316561	185970	172970	208240	170140	115220	164910	112750	368470	149220
JGIv7b.000048253:250886-261968_VV|hnrnpab	hnrnpab	JGIv7b.000048253:250886-261968_VV|hnrnpab;loc100302093;loc398366	JGIv7b.000048253:250886-261968_VV|hnrnpab;loc100302093;loc398366	>JGIv7b.000048253:250886-261968_VV|hnrnpab;loc100302093;loc398366	8	8	4	1.26751	1.4347	1.50415	1.51414	1.59106	1.6169	1.85479	1.90169	1.71454	2291500	4217400	4288900	4544200	6148800	3649600	6507400	12119000	6293900
JGIv7b.000048253:2655979-2684389_VV|rars	rars	JGIv7b.000048253:2655979-2684389_VV|rars;JGIv7b.000048253:2673213-2677528_VX|rars	JGIv7b.000048253:2655979-2684389_VV|rars	>JGIv7b.000048253:2655979-2684389_VV|rars	14	14	14	1.22477	1.03262	1.3129	1.20447	1.11377	1.23685	1.14398	1.47455	1.2705	2086800	1839300	2797200	2341100	2293400	1501000	1303000	4577300	2430400
JGIv7b.000048253:273048-290692_VV|hnrnpa0	hnrnpa0	JGIv7b.000048253:273048-290692_VV|hnrpa0	JGIv7b.000048253:273048-290692_VV|hnrpa0	>JGIv7b.000048253:273048-290692_VV|hnrpa0	1	1	1	0.688902	0.465211	0.645916	0.456421	0.451293	0.823146	0.585055	0.519797	0.728329	645480	570250	630030	471660	583430	570620	367900	519310	760510
JGIv7b.000048253:6642438-6681419_VV|hspa4	hspa4	JGIv7b.000048253:6642438-6681419_VV|hspa4	JGIv7b.000048253:6642438-6681419_VV|hspa4	>JGIv7b.000048253:6642438-6681419_VV|hspa4	30	6	6	-0.10611	-0.526906	0.467894	-0.0377339	0.356884	0.131799	0.902359	1.0889	0.768614	113200	73588	423230	163680	480030	113350	754260	1900300	829080
JGIv7b.000048396:135382-143438_VV|hnrnpab	hnrnpab	JGIv7b.000048396:135382-143438_VV|hnrnpab	JGIv7b.000048396:135382-143438_VV|hnrnpab	>JGIv7b.000048396:135382-143438_VV|hnrnpab	6	2	2	0.905413	0.749278	0.793622	0.862383	0.657881	0.657294	-0.0479757	0.930375	0.616184	1037000	1024900	876440	1125200	894080	387220	87841	1324000	598050
JGIv7b.000048396:163220-167626_XV|pura	pura	JGIv7b.000048396:163220-167626_XV|unnamed;JGIv7b.000247724:5668687-5670310_VV|purb	JGIv7b.000048396:163220-167626_XV|unnamed	>JGIv7b.000048396:163220-167626_XV|unnamed	4	4	4	0.852001	0.448044	0.579175	0.633611	0.511332	0.94867	1.04131	1.06487	0.985395	922540	550400	542730	689350	660490	765230	1032900	1799000	1319300
JGIv7b.000049179:768573-773784_VV|rpl24	rpl24	JGIv7b.000049179:768573-773784_VV|rpl24;JGIv7b.000078587:3286637-3296653_VV|rpl24	JGIv7b.000049179:768573-773784_VV|rpl24;JGIv7b.000078587:3286637-3296653_VV|rpl24	>JGIv7b.000049179:768573-773784_VV|rpl24;>JGIv7b.000078587:3286637-3296653_VV|rpl24	6	6	6	2.72093	2.56579	2.71589	2.78246	2.77517	2.72414	2.77084	2.91689	2.68716	55245000	43538000	64333000	68733000	71021000	48577000	51706000	122600000	50592000
JGIv7b.000049342:670204-695267_VV|unnamed	unnamed	JGIv7b.000049342:670204-695267_VV|pcbp2;pcbp3;JGIv7b.000005732:7627759-7650264_VV|pcbp2;pcbp3;JGIv7b.000004321:1940332-1978454_XX|mgc84166;pcbp3;pcbp1;JGIv7b.000057559:2464142-2590207_XV|na;pcbp2;JGIv7b.000043242:530401-544276_XX|pcbp1	JGIv7b.000049342:670204-695267_VV|pcbp2;pcbp3;JGIv7b.000005732:7627759-7650264_VV|pcbp2;pcbp3;JGIv7b.000004321:1940332-1978454_XX|mgc84166;pcbp3;pcbp1;JGIv7b.000057559:2464142-2590207_XV|na;pcbp2;JGIv7b.000043242:530401-544276_XX|pcbp1	>JGIv7b.000049342:670204-695267_VV|pcbp2;pcbp3;>JGIv7b.000005732:7627759-7650264_VV|pcbp2;pcbp3;>JGIv7b.000004321:1940332-1978454_XX|mgc84166;pcbp3;pcbp1;>JGIv7b.000057559:2464142-2590207_XV|na;pcbp2;>JGIv7b.000043242:530401-544276_XX|pcbp1	6	6	6	1.56407	1.46217	1.44854	1.50181	1.6029	1.58321	1.64288	1.51419	1.54392	4386800	4463400	3787700	4425700	6301100	3373200	4028800	5010100	4366500
JGIv7b.000049342:728474-734537_VV|unnamed	unnamed	JGIv7b.000049342:728474-734537_VV|rpl10;cdca7;JGIv7b.000043242:5511176-5521716_VV|cdca7;JGIv7b.000004321:6552791-6565680_VV|cdca7;JGIv7b.000057216:4722039-4762592_VV|cdca7l;JGIv7b.000222217:553838-575699_XX|cdca7l	JGIv7b.000049342:728474-734537_VV|rpl10;cdca7	>JGIv7b.000049342:728474-734537_VV|rpl10;cdca7	6	6	6	0.637945	0.56203	0.792958	0.730785	0.440769	1.04426	0.836799	0.939782	0.445444	577330	696380	875140	848840	570880	956850	650280	1352700	414800
JGIv7b.000049342:911340-918751_VV|c12orf10	c12orf10	JGIv7b.000049342:911340-918751_VV|c12orf10;loc443610;JGIv7b.000005732:7842316-7850114_VV|c12orf10	JGIv7b.000049342:911340-918751_VV|c12orf10;loc443610;JGIv7b.000005732:7842316-7850114_VV|c12orf10	>JGIv7b.000049342:911340-918751_VV|c12orf10;loc443610;>JGIv7b.000005732:7842316-7850114_VV|c12orf10	7	7	7	1.48622	1.49115	1.63098	1.56268	1.5979	1.60028	1.74944	1.85284	1.73841	3699200	4738500	5694300	5042000	6236300	3510500	5127200	10842000	6624200
JGIv7b.000049342:927205-934006_VV|pfdn5	pfdn5	JGIv7b.000049342:927205-934006_VV|pfdn5	JGIv7b.000049342:927205-934006_VV|pfdn5	>JGIv7b.000049342:927205-934006_VV|pfdn5	4	4	2	2.19714	2.13807	2.22965	1.86269	2.19618	2.32646	2.23267	2.17849	1.94841	17546000	18009000	21702000	9586400	21469000	19172000	15301000	22777000	10389000
JGIv7b.000049557:1308369-1326656_VV|prkcsh	prkcsh	JGIv7b.000049557:1308369-1326656_VV|mgc84105;prkcsh	JGIv7b.000049557:1308369-1326656_VV|mgc84105;prkcsh	>JGIv7b.000049557:1308369-1326656_VV|mgc84105;prkcsh	15	15	9	1.71122	1.56761	1.89994	1.7648	1.74963	1.92175	1.81076	2.07619	1.56805	6054500	5548500	10387000	7773300	8532800	7443300	5890300	18039000	4598200
JGIv7b.000049688:437655-483919_VV|hsph1	hsph1	JGIv7b.000049688:437655-483919_VV|hsph1	JGIv7b.000049688:437655-483919_VV|hsph1	>JGIv7b.000049688:437655-483919_VV|hsph1	9	2	2	-1.71483	-1.92919	-0.989669	-1.77256	-1.58863	-0.249863	-1.01444	-0.194789	-0.325424	3341.9	4072.9	16289	3984.4	8618	46443	9863.3	101860	79512
JGIv7b.000050079:3008559-3027294_VV|napa	napa	JGIv7b.000050079:3008559-3027294_VV|napb;napa;JGIv7b.000027036:7394729-7410994_XV|napb;JGIv7b.000102974:20733192-20753759_XV|napb	JGIv7b.000050079:3008559-3027294_VV|napb;napa	>JGIv7b.000050079:3008559-3027294_VV|napb;napa	8	8	3	0.917151	0.832398	1.18581	1.09666	1.13829	1.16553	0.807776	1.43108	1.2548	1064000	1216700	2105600	1858400	2412600	1270500	608950	4145500	2350000
JGIv7b.000050079:3531430-3541204_VV|eif3k	eif3k	JGIv7b.000050079:3531430-3541204_VV|eif3k;JGIv7b.000039723:8316302-8322304_VV|eif3k	JGIv7b.000050079:3531430-3541204_VV|eif3k;JGIv7b.000039723:8316302-8322304_VV|eif3k	>JGIv7b.000050079:3531430-3541204_VV|eif3k;>JGIv7b.000039723:8316302-8322304_VV|eif3k	8	8	8	1.70116	1.51175	1.78862	1.61366	1.71431	1.92756	1.90477	2.07791	1.74409	5922600	4944300	8099400	5623700	7932200	7545000	7286500	18110000	6705300
JGIv7b.000050079:3638415-3699825_VV|actn4	actn4	JGIv7b.000050079:3638415-3699825_VV|actn4	JGIv7b.000050079:3638415-3699825_VV|actn4	>JGIv7b.000050079:3638415-3699825_VV|actn4	25	16	4	1.04525	0.848225	1.04645	1.02655	0.99712	1.25015	1.15984	1.30411	1.01824	1408500	1257100	1542100	1599300	1802200	1548400	1350600	3103700	1415500
JGIv7b.000050079:5751513-5765533_VV|gemin2	gemin2	JGIv7b.000050079:5751513-5765533_VV|gemin2;sip1	JGIv7b.000050079:5751513-5765533_VV|gemin2;sip1	>JGIv7b.000050079:5751513-5765533_VV|gemin2;sip1	1	1	1	0.906732	0.936366	1.17799	1.20077	1.06335	1.18498	1.16646	1.25663	1.27903	1040000	1507900	2069100	2322600	2066500	1329600	1371000	2785300	2475200
JGIv7b.000050341:379093-386963_XV|myl9	myl9	JGIv7b.000050341:379093-386963_XV|mgc81583;myl9;JGIv7b.000125077:882206-891196_VV|myl9	JGIv7b.000050341:379093-386963_XV|mgc81583;myl9;JGIv7b.000125077:882206-891196_VV|myl9	>JGIv7b.000050341:379093-386963_XV|mgc81583;myl9;>JGIv7b.000125077:882206-891196_VV|myl9	8	8	4	2.01797	1.88158	2.21689	2.11866	2.25829	2.34813	2.26319	2.50244	2.28477	11852000	10607000	21092000	16586000	24409000	20168000	16395000	47664000	21360000
JGIv7b.000050406:350486-363941_VX|rps3	rps3	JGIv7b.000050406:350486-363941_VX|loc445822;rpl4;rps3	JGIv7b.000050406:350486-363941_VX|loc445822;rpl4;rps3	>JGIv7b.000050406:350486-363941_VX|loc445822;rpl4;rps3	21	1	1	0.812409	0.724746	0.938522	0.771615	0.978897	1.2901	1.13452	1.39512	0.0524501	845930	974300	1211600	926410	1735600	1700000	1275400	3819200	178690
JGIv7b.000050694:1612221-1657272_VV|pls3	pls3	JGIv7b.000050694:1612221-1657272_VV|pls3;JGIv7b.000082102:5211940-5248261_XX|pls1	JGIv7b.000050694:1612221-1657272_VV|pls3	>JGIv7b.000050694:1612221-1657272_VV|pls3	14	14	3	1.19752	1.03178	1.29202	1.26015	1.2043	1.34925	1.37347	1.22639	1.30236	1965900	1836100	2669700	2637600	2765200	1952100	2190000	2599800	2602100
JGIv7b.000050694:2212454-2262801_XV|wdr44	wdr44	JGIv7b.000050694:2212454-2262801_XV|wdr44;JGIv7b.000354435:478987-520862_VV|wdr44	JGIv7b.000050694:2212454-2262801_XV|wdr44;JGIv7b.000354435:478987-520862_VV|wdr44	>JGIv7b.000050694:2212454-2262801_XV|wdr44;>JGIv7b.000354435:478987-520862_VV|wdr44	3	3	3	-0.300971	-0.720732	-0.539893	-0.385647	-0.624501	0.073907	0.0383989	0.133624	-0.106824	73882	49326	44508	77694	63182	99002	106800	215340	127020
JGIv7b.000050694:3548012-3564708_VV|hprt1	hprt1	JGIv7b.000050694:3548012-3564708_VV|hprt1;hprt;JGIv7b.000012933:1171148-1186244_VV|hprt1	JGIv7b.000050694:3548012-3564708_VV|hprt1;hprt;JGIv7b.000012933:1171148-1186244_VV|hprt1	>JGIv7b.000050694:3548012-3564708_VV|hprt1;hprt;>JGIv7b.000012933:1171148-1186244_VV|hprt1	5	5	5	0.661712	0.687757	0.81606	0.430951	0.794907	0.718657	0.666566	0.99744	0.808025	608170	902690	921510	446620	1186700	446950	442410	1542700	902140
JGIv7b.000050694:5422900-5437099_VV|ppp5c	ppp5c	JGIv7b.000050694:5422900-5437099_VV|ppp5c	JGIv7b.000050694:5422900-5437099_VV|ppp5c	>JGIv7b.000050694:5422900-5437099_VV|ppp5c	8	8	2	1.08637	0.627099	1.08814	1.07404	0.996368	1.37081	0.764828	1.46016	1.01093	1541200	796470	1692700	1770500	1799400	2053000	552560	4429600	1393500
JGIv7b.000050694:5471395-5473808_VV|snrpd2	snrpd2	JGIv7b.000050694:5471395-5473808_VV|snrpd2;mgc81740	JGIv7b.000050694:5471395-5473808_VV|snrpd2;mgc81740	>JGIv7b.000050694:5471395-5473808_VV|snrpd2;mgc81740	8	8	8	2.12706	2.32003	2.27669	2.434	2.2404	2.30454	2.19175	2.63701	2.40831	15050000	26217000	24108000	32588000	23523000	18214000	13948000	64776000	27834000
JGIv7b.000050694:5563492-5581643_VX|eml1	eml1	JGIv7b.000050694:5563492-5581643_VX|eml2;eml1	JGIv7b.000050694:5563492-5581643_VX|eml2;eml1	>JGIv7b.000050694:5563492-5581643_VX|eml2;eml1	12	7	7	0.781933	0.398245	0.738969	0.610393	0.769626	0.817205	0.62839	1.05107	0.441682	791320	496640	775670	655910	1126300	562750	405800	1743300	411470
JGIv7b.000050694:6440049-6445616_VV|gnb2l1	gnb2l1	JGIv7b.000050694:6440049-6445616_VV|gnb2l1;loc446289;mgmt;JGIv7b.000012933:3993840-4001236_VV|gnb2l1;loc446289;mgmt	JGIv7b.000050694:6440049-6445616_VV|gnb2l1;loc446289;mgmt;JGIv7b.000012933:3993840-4001236_VV|gnb2l1;loc446289;mgmt	>JGIv7b.000050694:6440049-6445616_VV|gnb2l1;loc446289;mgmt;>JGIv7b.000012933:3993840-4001236_VV|gnb2l1;loc446289;mgmt	18	18	17	2.6819	2.48842	2.62612	2.55541	2.36218	2.65649	2.7021	2.7625	2.77988	50719000	37112000	52639000	42265000	30254000	41471000	44258000	86228000	61713000
JGIv7b.000050694:6603541-6607798_VV|rps5	rps5	JGIv7b.000050694:6603541-6607798_VV|rps5;JGIv7b.000012933:4152989-4160735_VV|rps5	JGIv7b.000050694:6603541-6607798_VV|rps5;JGIv7b.000012933:4152989-4160735_VV|rps5	>JGIv7b.000050694:6603541-6607798_VV|rps5;>JGIv7b.000012933:4152989-4160735_VV|rps5	9	9	9	2.39558	2.81896	2.71586	2.89392	2.88371	2.59226	2.96828	3.01312	2.84121	27095000	73416000	64329000	87266000	88877000	35689000	80825000	152670000	70381000
JGIv7b.000050694:6787329-6795628_VV|cuta	cuta	JGIv7b.000050694:6787329-6795628_VV|cuta	JGIv7b.000050694:6787329-6795628_VV|cuta	>JGIv7b.000050694:6787329-6795628_VV|cuta	2	2	2	1.33427	1.25715	1.65951	1.49091	1.51031	1.75292	1.84307	1.62444	1.6828	2652200	2923500	6069300	4323600	5203900	5015900	6337100	6441700	5880100
JGIv7b.000050694:6880127-6886542_VV|rps18	rps18	JGIv7b.000050694:6880127-6886542_VV|rps18;JGIv7b.000012933:4454491-4462201_VV|rps18;JGIv7b.000012933:4454787-4457230_VV|rps18	JGIv7b.000050694:6880127-6886542_VV|rps18;JGIv7b.000012933:4454491-4462201_VV|rps18	>JGIv7b.000050694:6880127-6886542_VV|rps18;>JGIv7b.000012933:4454491-4462201_VV|rps18	9	9	9	2.95155	2.93495	3.10864	3.08825	3.2253	2.90561	2.90228	3.27178	3.04709	91538000	93273000	154750000	132310000	180020000	74246000	69614000	275310000	109410000
JGIv7b.000050694:6911739-6919387_VV|pfdn6	pfdn6	JGIv7b.000050694:6911739-6919387_VV|pfdn6	JGIv7b.000050694:6911739-6919387_VV|pfdn6	>JGIv7b.000050694:6911739-6919387_VV|pfdn6	6	6	3	1.41454	1.73222	1.99348	1.89083	1.40286	2.05112	1.63565	1.96458	1.74057	3161900	7793200	12802000	10182000	4167800	10072000	3963400	13987000	6655000
JGIv7b.000051003:253295-297077_XV|tjp2	tjp2	JGIv7b.000051003:253295-297077_XV|tjp2;na;JGIv7b.000399468:154812-206428_VV|tjp2;dazap1	JGIv7b.000051003:253295-297077_XV|tjp2;na;JGIv7b.000399468:154812-206428_VV|tjp2;dazap1	>JGIv7b.000051003:253295-297077_XV|tjp2;na;>JGIv7b.000399468:154812-206428_VV|tjp2;dazap1	2	2	2	-0.737678	-1.21803	-0.365027	-0.883595	-0.804442	-0.526603	-0.564144	-0.569864	-0.920899	28395	17674	65790	26744	43563	24319	27321	43320	22195
JGIv7b.000051452:5078162-5105484_VV|nars	nars	JGIv7b.000051452:5078162-5105484_VV|nars	JGIv7b.000051452:5078162-5105484_VV|nars	>JGIv7b.000051452:5078162-5105484_VV|nars	13	13	4	1.34183	1.37633	1.5759	1.42223	1.44774	1.38378	1.21192	1.81102	1.65453	2696500	3738700	5034900	3732200	4572800	2116200	1519500	9856200	5534400
JGIv7b.000051452:5680172-5698261_VV|txnl1	txnl1	JGIv7b.000051452:5680172-5698261_VV|txnl1;JGIv7b.000052441:1139267-1159889_VV|txnl1;mgc85151	JGIv7b.000051452:5680172-5698261_VV|txnl1	>JGIv7b.000051452:5680172-5698261_VV|txnl1	12	12	12	1.64171	1.59844	1.91443	1.85633	1.82724	1.98311	1.93117	2.05537	1.80269	5199700	5913000	10729000	9456600	10017000	8591400	7734900	17203000	7602500
JGIv7b.000051671:116691-124133_VV|eif4a1	eif4a1	JGIv7b.000051671:116691-124133_VV|eif4a1;JGIv7b.000030987:3530255-3540501_XV|eif4a2	JGIv7b.000051671:116691-124133_VV|eif4a1	>JGIv7b.000051671:116691-124133_VV|eif4a1	25	25	6	2.43406	2.42026	2.53845	2.53844	2.45368	2.61031	2.68364	2.75901	2.70261	29477000	32242000	43273000	40757000	36550000	37227000	42448000	85545000	52295000
JGIv7b.000051671:276189-282801_VX|sat2	sat2	JGIv7b.000051671:276189-282801_VX|sat2;abcb10	JGIv7b.000051671:276189-282801_VX|sat2;abcb10	>JGIv7b.000051671:276189-282801_VX|sat2;abcb10	4	4	4	0.140424	0.462296	0.64862	0.427151	0.372957	0.5897	0.219393	0.954923	0.698618	194220	566830	633850	443000	496240	330620	160850	1400200	713600
JGIv7b.000051940:1236182-1243663_VV|ppia	ppia	JGIv7b.000051940:1236182-1243663_VV|ppif;ppia	JGIv7b.000051940:1236182-1243663_VV|ppif;ppia	>JGIv7b.000051940:1236182-1243663_VV|ppif;ppia	6	3	3	0.791933	2.19091	0.75647	0.466518	0.386004	0.639474	0.700143	0.614795	0.143612	808840	20084000	806610	481970	509800	371420	477330	644870	217240
JGIv7b.000051940:328058-343425_VV|unnamed	unnamed	JGIv7b.000051940:328058-343425_VV|na	JGIv7b.000051940:328058-343425_VV|na	>JGIv7b.000051940:328058-343425_VV|na	4	4	4	-0.428735	-1.47932	0.143288	-0.142151	-0.203104	0.339396	0.244677	0.12716	-0.0154595	55852	10307	204890	130880	150920	184160	170320	212190	154490
JGIv7b.000051940:815394-829663_VV|pold2	pold2	JGIv7b.000051940:815394-829663_VV|pold2	JGIv7b.000051940:815394-829663_VV|pold2	>JGIv7b.000051940:815394-829663_VV|pold2	3	3	3	0.629168	0.467068	0.643351	0.519228	0.198991	0.632051	0.252063	0.362461	0.606135	566340	572440	626430	539570	346400	365030	173190	362800	585310
JGIv7b.000051988:320153-324691_VV|unnamed	unnamed	JGIv7b.000051988:320153-324691_VV|tssc4;loc495455	JGIv7b.000051988:320153-324691_VV|tssc4;loc495455	>JGIv7b.000051988:320153-324691_VV|tssc4;loc495455	4	4	4	-0.0488555	0.390307	0.691726	0.12566	0.566238	0.015346	0.508516	1.02186	0.303588	128320	488570	697950	232260	739840	86335	309400	1631000	306070
JGIv7b.000051988:902117-921015_VX|ctsd	ctsd	JGIv7b.000051988:902117-921015_VX|na;mgc82347;ctsd	JGIv7b.000051988:902117-921015_VX|na;mgc82347;ctsd	>JGIv7b.000051988:902117-921015_VX|na;mgc82347;ctsd	4	4	4	1.19684	0.887236	1.11983	1.0202	0.906936	1.24657	1.02086	1.21001	0.984546	1963000	1362500	1816900	1577700	1495800	1535500	986190	2504500	1316900
JGIv7b.000051988:925126-938823_VV|ctsd	ctsd	JGIv7b.000051988:925126-938823_VV|loc398557;ctsd	JGIv7b.000051988:925126-938823_VV|loc398557;ctsd	>JGIv7b.000051988:925126-938823_VV|loc398557;ctsd	10	10	10	2.54475	2.49905	2.53837	2.5598	2.507	2.64192	2.77809	2.68804	2.74227	37562000	37935000	43265000	42664000	40807000	40082000	52561000	72767000	56934000
JGIv7b.000052170:1544530-1569496_VV|tkt	tkt	JGIv7b.000052170:1544530-1569496_VV|tkt	JGIv7b.000052170:1544530-1569496_VV|tkt	>JGIv7b.000052170:1544530-1569496_VV|tkt	22	19	10	2.16131	2.15181	2.24608	2.17076	2.09202	2.21148	2.21523	2.24398	2.24072	16222000	18527000	22514000	18544000	17312000	14653000	14709000	26444000	19436000
JGIv7b.000052341:128024-131928_VV|rpl28	rpl28	JGIv7b.000052341:128024-131928_VV|mgc64430;rpl28	JGIv7b.000052341:128024-131928_VV|mgc64430;rpl28	>JGIv7b.000052341:128024-131928_VV|mgc64430;rpl28	8	8	5	2.84116	2.92339	2.84042	2.64152	2.72369	2.53653	2.78081	2.96532	2.73565	71883000	91073000	84978000	50825000	63854000	31329000	52885000	136910000	56132000
JGIv7b.000052341:1664394-1670987_VV|rpl18	rpl18	JGIv7b.000052341:1664394-1670987_VV|rpl18	JGIv7b.000052341:1664394-1670987_VV|rpl18	>JGIv7b.000052341:1664394-1670987_VV|rpl18	6	6	1	2.62945	2.75017	2.66878	2.93613	2.92135	2.83695	2.8966	3.07742	2.98726	45216000	63698000	57905000	95523000	96065000	63236000	68725000	176770000	96245000
JGIv7b.000052341:2748513-2768021_VV|u2af2	u2af2	JGIv7b.000052341:2748513-2768021_VV|u2af2;JGIv7b.000208071:8412617-8429396_VV|u2af2	JGIv7b.000052341:2748513-2768021_VV|u2af2;JGIv7b.000208071:8412617-8429396_VV|u2af2	>JGIv7b.000052341:2748513-2768021_VV|u2af2;>JGIv7b.000208071:8412617-8429396_VV|u2af2	2	2	2	0.513227	0.166864	0.623451	0.567266	0.204202	0.482751	0.701715	0.981721	0.0203734	439360	308070	599180	598040	350150	257480	479030	1488400	166820
JGIv7b.000052341:3271589-3309407_VV|lig1	lig1	JGIv7b.000052341:3271589-3309407_VV|lig1	JGIv7b.000052341:3271589-3309407_VV|lig1	>JGIv7b.000052341:3271589-3309407_VV|lig1	11	11	11	0.511457	0.50034	0.642229	0.582807	0.180609	0.841459	0.104539	0.688714	0.564578	437660	613130	624860	618280	333490	595580	124040	763220	535440
JGIv7b.000052341:4151866-4164915_VV|fam213b	fam213b	JGIv7b.000052341:4151866-4164915_VV|fam213b;c1orf93	JGIv7b.000052341:4151866-4164915_VV|fam213b;c1orf93	>JGIv7b.000052341:4151866-4164915_VV|fam213b;c1orf93	6	6	6	1.61193	1.55421	1.56319	1.7566	1.50553	1.94775	1.85186	1.73746	1.85146	4871500	5397100	4893900	7637900	5152700	7909600	6464400	8334500	8440100
JGIv7b.000052352:1433313-1474157_VV|cnot2	cnot2	JGIv7b.000052352:1433313-1474157_VV|cnot2;JGIv7b.000237412:988056-1028121_VV|cnot2	JGIv7b.000052352:1433313-1474157_VV|cnot2;JGIv7b.000237412:988056-1028121_VV|cnot2	>JGIv7b.000052352:1433313-1474157_VV|cnot2;>JGIv7b.000237412:988056-1028121_VV|cnot2	2	2	2	0.123392	-0.0782714	-0.168244	-0.0400503	-0.345892	0.392699	-0.128773	0.474777	0.141545	187110	185750	102130	162870	112360	208600	73165	468660	216280
JGIv7b.000052352:1641048-1664144_VV|cct2	cct2	JGIv7b.000052352:1641048-1664144_VV|cct2	JGIv7b.000052352:1641048-1664144_VV|cct2	>JGIv7b.000052352:1641048-1664144_VV|cct2	38	38	19	2.874	2.92153	2.90803	2.87158	2.95008	3.02696	2.99862	3.00847	2.991	77242000	90725000	98839000	83189000	101940000	98600000	86568000	151060000	97019000
JGIv7b.000052352:2257583-2282222_VV|cand1	cand1	JGIv7b.000052352:2257583-2282222_VV|na;cand1	JGIv7b.000052352:2257583-2282222_VV|na;cand1	>JGIv7b.000052352:2257583-2282222_VV|na;cand1	39	39	2	1.64668	1.51592	1.66165	1.71112	1.54892	1.8468	1.84814	1.82723	1.70118	5256600	4987000	6098300	6929100	5636100	6246900	6410200	10227000	6116300
JGIv7b.000052441:1705787-1727554_VV|fech	fech	JGIv7b.000052441:1705787-1727554_VV|fech;JGIv7b.000051452:5115766-5134918_XX|fech	JGIv7b.000052441:1705787-1727554_VV|fech;JGIv7b.000051452:5115766-5134918_XX|fech	>JGIv7b.000052441:1705787-1727554_VV|fech;>JGIv7b.000051452:5115766-5134918_XX|fech	6	6	6	0.616951	0.455279	0.864296	0.389318	0.432242	0.513514	0.703501	0.946413	0.7224	551390	558680	1026400	408520	560910	276680	480970	1373300	750910
JGIv7b.000052441:1736481-1761498_VV|nars	nars	JGIv7b.000052441:1736481-1761498_VV|nars	JGIv7b.000052441:1736481-1761498_VV|nars	>JGIv7b.000052441:1736481-1761498_VV|nars	12	3	3	0.903383	0.835494	1.01763	0.968889	1.0027	1.11745	-0.638528	1.17654	1.09768	1032400	1224500	1445900	1413500	1823100	1135400	23089	2320500	1678200
JGIv7b.000052441:3374776-3387707_VV|sub1	sub1	JGIv7b.000052441:3374776-3387707_VV|sub1;JGIv7b.000051452:3589433-3596293_VV|sub1	JGIv7b.000052441:3374776-3387707_VV|sub1;JGIv7b.000051452:3589433-3596293_VV|sub1	>JGIv7b.000052441:3374776-3387707_VV|sub1;>JGIv7b.000051452:3589433-3596293_VV|sub1	3	3	3	1.43567	1.73003	1.81261	1.86726	1.63555	1.49742	1.17369	1.36692	1.63924	3311600	7758000	8545400	9680600	6740900	2760200	1393600	3581400	5356000
JGIv7b.000052441:3765267-3813769_VV|tars	tars	JGIv7b.000052441:3765267-3813769_VV|tars;na	JGIv7b.000052441:3765267-3813769_VV|tars;na	>JGIv7b.000052441:3765267-3813769_VV|tars;na	19	19	15	1.3945	1.24098	1.37201	1.52017	1.33015	1.72291	1.58297	1.66962	1.45661	3026100	2827500	3192200	4603200	3586400	4676000	3518100	7140400	3621400
JGIv7b.000052441:5667508-5682783_VX|ugt3a2	ugt3a2	JGIv7b.000052441:5667508-5682783_VX|ugt3a2;JGIv7b.000052441:5686493-5697360_XX|unnamed	JGIv7b.000052441:5667508-5682783_VX|ugt3a2;JGIv7b.000052441:5686493-5697360_XX|unnamed	>JGIv7b.000052441:5667508-5682783_VX|ugt3a2;>JGIv7b.000052441:5686493-5697360_XX|unnamed	2	2	2	0.136883	0.00967709	0.0228208	0.207456	-0.0417516	0.438122	0.241474	0.517994	-0.186602	192720	222720	156530	276730	210640	231970	169090	517180	107060
JGIv7b.000052441:6288135-6337133_VV|nup155	nup155	JGIv7b.000052441:6288135-6337133_VV|nup155	JGIv7b.000052441:6288135-6337133_VV|nup155	>JGIv7b.000052441:6288135-6337133_VV|nup155	14	14	14	0.493787	0.385353	0.607278	0.441607	0.544216	0.613418	0.747553	0.83808	0.630922	421050	483600	577910	456930	706930	349470	531380	1072800	617240
JGIv7b.000052441:8393559-8468221_VV|oxct1	oxct1	JGIv7b.000052441:8393559-8468221_VV|oxct1;JGIv7b.000337825:778465-794262_XX|oxct1	JGIv7b.000052441:8393559-8468221_VV|oxct1	>JGIv7b.000052441:8393559-8468221_VV|oxct1	20	20	10	2.31946	2.24416	2.30069	2.11088	2.2304	2.16009	2.4295	2.50523	2.45374	22935000	22417000	25436000	16312000	23042000	12994000	23885000	47969000	30680000
JGIv7b.000052441:9730104-9742120_VV|mrps30	mrps30	JGIv7b.000052441:9730104-9742120_VV|mrps30;mgc131350;JGIv7b.000337825:2010238-2024437_VV|mrps30;mgc131350	JGIv7b.000052441:9730104-9742120_VV|mrps30;mgc131350;JGIv7b.000337825:2010238-2024437_VV|mrps30;mgc131350	>JGIv7b.000052441:9730104-9742120_VV|mrps30;mgc131350;>JGIv7b.000337825:2010238-2024437_VV|mrps30;mgc131350	3	3	3	0.0567087	0.0380471	0.418621	0.139621	-0.449073	0.124299	0.304009	0.427917	0.364238	161690	236150	379100	239310	90786	111380	194790	421180	348550
JGIv7b.000052487:534559-549444_VV|kars	kars	JGIv7b.000052487:534559-549444_VV|kars;na	JGIv7b.000052487:534559-549444_VV|kars;na	>JGIv7b.000052487:534559-549444_VV|kars;na	17	4	4	0.297535	0.250007	0.816899	0.379022	0.602418	0.841013	0.286844	0.875002	0.76485	273970	365740	923240	399610	797270	594960	187370	1167000	822420
JGIv7b.000052573:13879037-13902162_VV|gars	gars	JGIv7b.000052573:13879037-13902162_VV|mgc130901;gars	JGIv7b.000052573:13879037-13902162_VV|mgc130901;gars	>JGIv7b.000052573:13879037-13902162_VV|mgc130901;gars	12	4	4	0.920359	0.221046	1.04923	0.986267	0.98886	1.27976	1.02117	0.871037	0.931539	1071500	344520	1551700	1467100	1771700	1659400	986890	1156500	1175500
JGIv7b.000052573:2487065-2509454_VV|rab18	rab18	JGIv7b.000052573:2487065-2509454_VV|rab18;JGIv7b.000017434:160941-180295_VX|mgc69017;rab18	JGIv7b.000052573:2487065-2509454_VV|rab18;JGIv7b.000017434:160941-180295_VX|mgc69017;rab18	>JGIv7b.000052573:2487065-2509454_VV|rab18;>JGIv7b.000017434:160941-180295_VX|mgc69017;rab18	6	6	6	0.217306	0.450985	0.84659	0.701485	0.683564	1.04655	0.925598	1.10347	0.894756	229830	553750	986580	797210	942810	962000	794980	1964500	1086400
JGIv7b.000052573:4348644-4403919_VV|kif5b	kif5b	JGIv7b.000052573:4348644-4403919_VV|kif5b	JGIv7b.000052573:4348644-4403919_VV|kif5b	>JGIv7b.000052573:4348644-4403919_VV|kif5b	12	12	3	-0.0462648	0.131726	0.530666	0.164117	0.36042	0.498857	0.581703	0.508953	0.323072	129050	286520	486970	252200	483550	267360	365120	506630	319120
JGIv7b.000052702:2956843-2963796_VV|cox7a2	cox7a2	JGIv7b.000052702:2956843-2963796_VV|cox7a2;JGIv7b.000080885:643473-649480_VV|cox7a2	JGIv7b.000052702:2956843-2963796_VV|cox7a2;JGIv7b.000080885:643473-649480_VV|cox7a2	>JGIv7b.000052702:2956843-2963796_VV|cox7a2;>JGIv7b.000080885:643473-649480_VV|cox7a2	2	2	2	0.886862	0.645243	0.968447	0.756505	0.636177	0.804194	1.21695	1.28373	1.12151	995720	826860	1295400	896910	854870	545890	1536900	2962800	1766100
JGIv7b.000052702:3434551-3439616_VV|eef1a1	eef1a1	JGIv7b.000052702:3434551-3439616_VV|anxa4;bub3;sf3b5;eef1a1;loc494720;c1qc;smek1;luzp1;sec61g;zbtb33;rnf121;JGIv7b.000362340:84995-87889_VV|npr2;anxa2;syf2;hnrnpdl;sf3b5;eef1a1;loc494720;c1qc;psmd5;glul;smek1;luzp1;slc6a14.2;sec61g;rps6kb1;zbtb33;rnf121;anxa4;JGIv7b.000052702:9444468-9446009_VX|unnamed;JGIv7b.000220448:3998056-4005616_VX|42sp50	JGIv7b.000052702:3434551-3439616_VV|anxa4;bub3;sf3b5;eef1a1;loc494720;c1qc;smek1;luzp1;sec61g;zbtb33;rnf121;JGIv7b.000362340:84995-87889_VV|npr2;anxa2;syf2;hnrnpdl;sf3b5;eef1a1;loc494720;c1qc;psmd5;glul;smek1;luzp1;slc6a14.2;sec61g;rps6kb1;zbtb33;rnf121;anxa4;JGIv7b.000052702:9444468-9446009_VX|unnamed	>JGIv7b.000052702:3434551-3439616_VV|anxa4;bub3;sf3b5;eef1a1;loc494720;c1qc;smek1;luzp1;sec61g;zbtb33;rnf121;>JGIv7b.000362340:84995-87889_VV|npr2;anxa2;syf2;hnrnpdl;sf3b5;eef1a1;loc494720;c1qc;psmd5;glul;smek1;luzp1;slc6a14.2;sec61g;rps6kb1;zbtb33;rnf121;	12	2	2	0.82435	1.02908	1.2507	1.24805	1.0337	0.87117	0.793684	1.36356	0.891047	868340	1825900	2434200	2570100	1943700	638420	589840	3554100	1077800
JGIv7b.000052702:8335911-8354160_VX|gsta1	gsta1	JGIv7b.000052702:8335911-8354160_VX|na;loc446920;gsta1	JGIv7b.000052702:8335911-8354160_VX|na;loc446920;gsta1	>JGIv7b.000052702:8335911-8354160_VX|na;loc446920;gsta1	5	5	3	1.80243	1.54716	1.75049	1.68744	1.71435	1.90688	1.85884	1.96197	1.81092	7393000	5319200	7437700	6586400	7932800	7189000	6567300	13904000	7737700
JGIv7b.000053042:841303-896391_VV|pgm1	pgm1	JGIv7b.000053042:841303-896391_VV|loc414455;pgm1	JGIv7b.000053042:841303-896391_VV|loc414455;pgm1	>JGIv7b.000053042:841303-896391_VV|loc414455;pgm1	21	2	2	0.47766	0.544265	0.776656	0.543055	0.546729	0.798308	1.90539	1.10309	0.550322	406440	671310	843830	567820	710610	538430	7296600	1962800	519330
JGIv7b.000053263:1622827-1772525_VV|faf1	faf1	JGIv7b.000053263:1622827-1772525_VV|faf1;JGIv7b.000069443:4619266-4756635_XV|faf1	JGIv7b.000053263:1622827-1772525_VV|faf1;JGIv7b.000069443:4619266-4756635_XV|faf1	>JGIv7b.000053263:1622827-1772525_VV|faf1;>JGIv7b.000069443:4619266-4756635_XV|faf1	2	2	2	0.118706	-0.248359	0.422137	0.110313	-0.27943	0.189336	0.377715	0.159512	-0.0558197	185200	130760	382090	224750	128900	129670	230140	228430	141690
JGIv7b.000053263:2271292-2281117_VV|txndc12	txndc12	JGIv7b.000053263:2271292-2281117_VV|txndc12;JGIv7b.000069443:5243057-5252927_VV|tlp19;txndc12	JGIv7b.000053263:2271292-2281117_VV|txndc12;JGIv7b.000069443:5243057-5252927_VV|tlp19;txndc12	>JGIv7b.000053263:2271292-2281117_VV|txndc12;>JGIv7b.000069443:5243057-5252927_VV|tlp19;txndc12	6	6	6	2.07376	1.93866	1.90885	1.85953	1.94164	1.99425	1.87719	1.9831	1.94778	13392000	11933000	10596000	9521700	12688000	8818000	6845700	14590000	10375000
JGIv7b.000053263:2860433-2877917_XV|echdc2	echdc2	JGIv7b.000053263:2860433-2877917_XV|echdc2	JGIv7b.000053263:2860433-2877917_XV|echdc2	>JGIv7b.000053263:2860433-2877917_XV|echdc2	3	3	3	0.173131	0.189539	0.376563	-0.79063	-0.634508	0.363576	0.419448	0.678938	-0.253368	208640	322830	345090	32636	61889	194870	252930	746400	92788
JGIv7b.000053263:3663742-3697525_VV|dars2	dars2	JGIv7b.000053263:3663742-3697525_VV|dars2	JGIv7b.000053263:3663742-3697525_VV|dars2	>JGIv7b.000053263:3663742-3697525_VV|dars2	2	2	2	-0.361069	-0.335752	-0.228785	-0.668688	-0.767197	-0.0233209	0.272703	-0.106142	0.00956314	64772	109180	89206	42376	47048	78873	181470	124670	163000
JGIv7b.000053263:6133584-6139149_VV|arpc5	arpc5	JGIv7b.000053263:6133584-6139149_VV|arpc5	JGIv7b.000053263:6133584-6139149_VV|arpc5	>JGIv7b.000053263:6133584-6139149_VV|arpc5	3	3	1	0.662297	0.909001	0.961485	0.697858	0.774882	1.07552	0.529617	0.947306	0.932689	608950	1425100	1275400	791040	1138600	1029400	324530	1376100	1178400
JGIv7b.000053263:6424095-6463624_VV|dhx9	dhx9	JGIv7b.000053263:6424095-6463624_VV|dhx9;JGIv7b.000069443:8455981-8482887_VV|dhx9	JGIv7b.000053263:6424095-6463624_VV|dhx9;JGIv7b.000069443:8455981-8482887_VV|dhx9	>JGIv7b.000053263:6424095-6463624_VV|dhx9;>JGIv7b.000069443:8455981-8482887_VV|dhx9	3	3	3	-0.282984	-0.279304	-0.0838824	-0.218655	-0.128648	-0.476313	-0.31373	-0.585964	0.14599	76850	122670	123320	111100	176020	27353	48146	41759	218350
JGIv7b.000053263:7960902-7992062_XV|frrs1	frrs1	JGIv7b.000053263:7960902-7992062_XV|frrs1;JGIv7b.000069443:9651023-9658913_XX|frrs1;mgc53273	JGIv7b.000053263:7960902-7992062_XV|frrs1;JGIv7b.000069443:9651023-9658913_XX|frrs1;mgc53273	>JGIv7b.000053263:7960902-7992062_XV|frrs1;>JGIv7b.000069443:9651023-9658913_XX|frrs1;mgc53273	2	2	2	-0.236024	-0.513753	-0.181427	-0.157233	-0.426993	0.0349885	0.133065	0.0833419	-0.287308	85173	75613	99165	126720	95024	90392	132310	192020	86279
JGIv7b.000053445:521600-526229_VV|ndufb10	ndufb10	JGIv7b.000053445:521600-526229_VV|ndufb10;JGIv7b.000030080:2457330-2460355_VV|ndufb10	JGIv7b.000053445:521600-526229_VV|ndufb10;JGIv7b.000030080:2457330-2460355_VV|ndufb10	>JGIv7b.000053445:521600-526229_VV|ndufb10;>JGIv7b.000030080:2457330-2460355_VV|ndufb10	4	4	4	0.613793	0.108749	1.0637	0.164006	0.359909	0.72402	1.03193	1.40127	0.878229	547590	273250	1602700	252140	483040	452590	1011200	3873100	1048600
JGIv7b.000053445:745152-873847_XV|map4	map4	JGIv7b.000053445:745152-873847_XV|map4	JGIv7b.000053445:745152-873847_XV|map4	>JGIv7b.000053445:745152-873847_XV|map4	17	17	11	1.08902	0.610105	1.11887	1.10166	0.967784	1.10498	1.10803	1.22204	0.980989	1550200	769020	1813000	1878400	1696200	1102800	1201200	2574100	1306900
JGIv7b.000053823:248340-256250_VX|clns1a	clns1a	JGIv7b.000053823:248340-256250_VX|clns1a	JGIv7b.000053823:248340-256250_VX|clns1a	>JGIv7b.000053823:248340-256250_VX|clns1a	3	3	3	2.24499	2.26371	2.69164	2.60867	2.55418	2.38233	2.69013	2.97521	2.01898	19484000	23340000	60940000	47372000	44986000	21847000	43076000	140030000	12085000
JGIv7b.000054274:1073616-1093517_VV|ap1m1	ap1m1	JGIv7b.000054274:1073616-1093517_VV|ap1m1;JGIv7b.000039437:3307765-3326155_VV|ap1m1;JGIv7b.000018726:699282-711436_VV|ap1m2	JGIv7b.000054274:1073616-1093517_VV|ap1m1;JGIv7b.000039437:3307765-3326155_VV|ap1m1	>JGIv7b.000054274:1073616-1093517_VV|ap1m1;>JGIv7b.000039437:3307765-3326155_VV|ap1m1	5	5	5	0.648084	0.510491	0.33915	0.391029	0.39966	0.453106	0.609123	0.772719	0.605545	590290	626110	317410	410020	524390	240240	388490	924300	584570
JGIv7b.000054274:1760637-1772660_VV|sgta	sgta	JGIv7b.000054274:1760637-1772660_VV|mgc81394;sgta	JGIv7b.000054274:1760637-1772660_VV|mgc81394;sgta	>JGIv7b.000054274:1760637-1772660_VV|mgc81394;sgta	7	7	7	1.55265	1.28225	1.60564	1.42214	1.54539	1.57596	1.44554	1.81751	1.71895	4278400	3078900	5380800	3731500	5595100	3316500	2577900	10003000	6353700
JGIv7b.000054274:1789230-1806631_VV|thop1	thop1	JGIv7b.000054274:1789230-1806631_VV|thop1;JGIv7b.000039437:2804517-2850494_VV|sgta;mgc81394;thop1	JGIv7b.000054274:1789230-1806631_VV|thop1	>JGIv7b.000054274:1789230-1806631_VV|thop1	21	21	21	1.40814	1.34483	1.57954	1.63542	1.57733	1.65146	1.62076	1.84182	1.68915	3117900	3503400	5076000	5892000	5976900	3956700	3832100	10573000	5960600
JGIv7b.000054274:1912136-1932031_VV|gamt	gamt	JGIv7b.000054274:1912136-1932031_VV|dazap1;gamt	JGIv7b.000054274:1912136-1932031_VV|dazap1;gamt	>JGIv7b.000054274:1912136-1932031_VV|dazap1;gamt	8	8	5	2.00193	2.08872	2.22448	1.97751	2.07376	2.34758	1.83637	2.18469	2.18203	11443000	16265000	21453000	12259000	16671000	20142000	6241700	23101000	17139000
JGIv7b.000054274:2363608-2368475_VV|cirbp	cirbp	JGIv7b.000054274:2363608-2368475_VV|cirbp	JGIv7b.000054274:2363608-2368475_VV|cirbp	>JGIv7b.000054274:2363608-2368475_VV|cirbp	10	10	6	3.3391	3.21266	3.18234	3.2346	3.30997	3.15452	3.35405	3.13042	3.1026	213870000	165450000	182460000	181020000	214440000	132860000	193470000	199470000	123230000
JGIv7b.000054274:2468550-2472395_VV|atp5d	atp5d	JGIv7b.000054274:2468550-2472395_VV|atp5d;JGIv7b.000039437:1883803-1888512_VV|atp5d	JGIv7b.000054274:2468550-2472395_VV|atp5d;JGIv7b.000039437:1883803-1888512_VV|atp5d	>JGIv7b.000054274:2468550-2472395_VV|atp5d;>JGIv7b.000039437:1883803-1888512_VV|atp5d	3	3	3	1.18853	0.917261	1.08679	0.645699	0.557085	0.797608	1.02013	1.61604	1.01247	1927600	1449600	1687600	707430	725980	537550	984560	6319500	1398100
JGIv7b.000054274:2688105-2699293_VV|gpx4	gpx4	JGIv7b.000054274:2688105-2699293_VV|gpx4	JGIv7b.000054274:2688105-2699293_VV|gpx4	>JGIv7b.000054274:2688105-2699293_VV|gpx4	10	10	6	2.07236	2.25786	2.17367	2.19005	2.29697	2.54507	2.48672	2.02098	2.56261	13351000	23060000	19150000	19326000	26440000	31961000	27187000	15906000	38741000
JGIv7b.000054336:1033198-1045690_VV|fkbp4	fkbp4	JGIv7b.000054336:1033198-1045690_VV|fkbp4	JGIv7b.000054336:1033198-1045690_VV|fkbp4	>JGIv7b.000054336:1033198-1045690_VV|fkbp4	10	10	6	1.02442	0.949739	1.08536	1.12046	0.942392	1.03758	1.30735	1.34811	1.18153	1345700	1550100	1682200	1955600	1609500	942030	1885700	3431100	2008500
JGIv7b.000054653:16565-28217_VV|xnf7	xnf7	JGIv7b.000054653:16565-28217_VV|xnf7-o;xnf7	JGIv7b.000054653:16565-28217_VV|xnf7-o;xnf7	>JGIv7b.000054653:16565-28217_VV|xnf7-o;xnf7	15	15	10	1.32448	1.06241	1.47047	1.56733	1.13573	1.67678	1.44322	1.52973	1.28495	2596000	1955900	3977900	5092500	2399900	4198000	2564400	5190800	2506800
JGIv7b.000054743:297716-309639_VV|ist1	ist1	JGIv7b.000054743:297716-309639_VV|ist1;JGIv7b.000016424:628468-639703_VV|ist1;kiaa0174	JGIv7b.000054743:297716-309639_VV|ist1;JGIv7b.000016424:628468-639703_VV|ist1;kiaa0174	>JGIv7b.000054743:297716-309639_VV|ist1;>JGIv7b.000016424:628468-639703_VV|ist1;kiaa0174	4	4	4	0.911276	-0.12452	0.874467	0.808191	0.743042	0.927776	0.81085	0.614244	0.00921946	1050400	168840	1050000	1001900	1066100	728750	613200	644060	162880
JGIv7b.000054899:181226-200637_XV|mrps35	mrps35	JGIv7b.000054899:181226-200637_XV|mrps35	JGIv7b.000054899:181226-200637_XV|mrps35	>JGIv7b.000054899:181226-200637_XV|mrps35	4	4	4	0.162569	0.231811	0.421117	0.403623	0.540933	0.516119	0.569192	0.189714	0.859385	203870	352260	381220	421230	702150	278370	354930	244710	1007100
JGIv7b.000054899:522368-560146_XX|ovch1	ovch1	JGIv7b.000054899:522368-560146_XX|loc398190;ovch1	JGIv7b.000054899:522368-560146_XX|loc398190;ovch1	>JGIv7b.000054899:522368-560146_XX|loc398190;ovch1	23	23	23	1.27812	1.16115	1.33341	1.24723	1.00724	1.43374	1.47724	1.58505	1.40403	2345400	2398000	2928400	2565600	1840300	2378400	2769600	5888500	3235500
JGIv7b.000055171:216380-227070_VV|calr	calr	JGIv7b.000055171:216380-227070_VV|calr;JGIv7b.000049557:833899-837703_VX|calr	JGIv7b.000055171:216380-227070_VV|calr	>JGIv7b.000055171:216380-227070_VV|calr	19	19	19	1.60329	1.5764	1.71725	1.65179	1.56986	1.64414	1.48654	2.04324	1.55802	4780200	5650000	6905200	6102200	5885300	3889600	2828500	16734000	4500400
JGIv7b.000055171:237759-252574_VV|farsa	farsa	JGIv7b.000055171:237759-252574_VV|farsa;JGIv7b.000049557:801582-813662_VV|farsa	JGIv7b.000055171:237759-252574_VV|farsa;JGIv7b.000049557:801582-813662_VV|farsa	>JGIv7b.000055171:237759-252574_VV|farsa;>JGIv7b.000049557:801582-813662_VV|farsa	2	2	2	-0.114744	-0.12587	-0.107423	-0.300183	-0.215215	-0.0896223	-0.382353	0.489097	0.246419	111080	168370	117000	93300	147190	67548	41222	484210	270780
JGIv7b.000055171:286711-296535_VV|gcdh	gcdh	JGIv7b.000055171:286711-296535_VV|gcdh	JGIv7b.000055171:286711-296535_VV|gcdh	>JGIv7b.000055171:286711-296535_VV|gcdh	2	2	2	0.278613	-0.068587	0.462158	0.174226	0.139734	0.200857	0.344565	0.598001	0.272802	262850	189500	417840	257720	306480	133210	213510	620650	286530
JGIv7b.000055171:761216-770976_VV|prdx2	prdx2	JGIv7b.000055171:761216-770976_VV|prdx2	JGIv7b.000055171:761216-770976_VV|prdx2	>JGIv7b.000055171:761216-770976_VV|prdx2	14	13	12	3.30194	3.31492	3.38597	3.43029	3.33643	3.27623	3.31991	3.38801	3.47072	197160000	204330000	287610000	275260000	226490000	176590000	179090000	358830000	271210000
JGIv7b.000055171:994440-1019639_VV|man2b1	man2b1	JGIv7b.000055171:994440-1019639_VV|man2b1	JGIv7b.000055171:994440-1019639_VV|man2b1	>JGIv7b.000055171:994440-1019639_VV|man2b1	10	10	10	0.830799	0.514091	0.940034	0.81774	0.721601	0.965345	0.853341	1.19091	0.873308	880690	630780	1215700	1022600	1019900	795650	675080	2397800	1037600
JGIv7b.000056098:189410-200956_VV|psmd4	psmd4	JGIv7b.000056098:189410-200956_VV|psmd4;JGIv7b.000154892:471530-481489_VV|psmd4	JGIv7b.000056098:189410-200956_VV|psmd4;JGIv7b.000154892:471530-481489_VV|psmd4	>JGIv7b.000056098:189410-200956_VV|psmd4;>JGIv7b.000154892:471530-481489_VV|psmd4	11	11	11	1.96283	2.0056	2.2208	2.13411	2.14686	2.46023	2.23209	2.50851	2.28736	10504000	13701000	21277000	17144000	19389000	26211000	15281000	48328000	21479000
JGIv7b.000056125:2870736-2884095_VV|fnta	fnta	JGIv7b.000056125:2870736-2884095_VV|fnta	JGIv7b.000056125:2870736-2884095_VV|fnta	>JGIv7b.000056125:2870736-2884095_VV|fnta	8	8	8	1.83955	1.27972	1.8904	1.61239	1.4634	1.62238	1.95451	1.70246	1.63971	8019000	3062900	10168000	5608400	4723200	3696700	8154400	7695500	5361400
JGIv7b.000056125:533282-543496_VV|plin3	plin3	JGIv7b.000056125:533282-543496_VV|plin3;m6prbp1	JGIv7b.000056125:533282-543496_VV|plin3;m6prbp1	>JGIv7b.000056125:533282-543496_VV|plin3;m6prbp1	10	6	6	1.42225	1.32338	1.45206	1.38186	1.34076	1.72236	1.28396	1.77001	1.49713	3215700	3351700	3817600	3423100	3665900	4670000	1788500	8976400	3949900
JGIv7b.000056777:1273479-1288747_VV|snrnp70	snrnp70	JGIv7b.000056777:1273479-1288747_VV|snrnp70;JGIv7b.000402746:367917-381938_VV|rpl37a;snrnp70;rps25;fus	JGIv7b.000056777:1273479-1288747_VV|snrnp70;JGIv7b.000402746:367917-381938_VV|rpl37a;snrnp70;rps25;fus	>JGIv7b.000056777:1273479-1288747_VV|snrnp70;>JGIv7b.000402746:367917-381938_VV|rpl37a;snrnp70;rps25;fus	2	2	2	0.418683	0.105136	0.559506	0.411079	0.503673	0.660431	0.415851	0.914278	0.195213	357200	271220	519390	428010	650120	390070	250880	1276300	242640
JGIv7b.000056777:1562721-1580302_VV|hspbp1	hspbp1	JGIv7b.000056777:1562721-1580302_VV|hspbp1	JGIv7b.000056777:1562721-1580302_VV|hspbp1	>JGIv7b.000056777:1562721-1580302_VV|hspbp1	3	3	3	0.313988	0.462775	0.803129	0.611701	0.553096	0.631465	0.967086	0.489703	0.533879	284020	567390	895260	657750	720020	364530	873220	484880	501350
JGIv7b.000056777:4743146-4748315_VX|rps9	rps9	JGIv7b.000056777:4743146-4748315_VX|actg1;rps9	JGIv7b.000056777:4743146-4748315_VX|actg1;rps9	>JGIv7b.000056777:4743146-4748315_VX|actg1;rps9	15	2	1	-1.03946	-0.843318	0.272723	-0.84788	-0.277295	0.140872	0.159421	0.85477	-0.037953	14664	38300	273620	28870	129470	115780	140440	1114400	147220
JGIv7b.000056777:4928393-4962727_VV|ap2a1	ap2a1	JGIv7b.000056777:4928393-4962727_VV|ap2a1;ap2a2;JGIv7b.000402746:3438093-3454577_VX|ap2a1;ap2a2;JGIv7b.000402746:3412503-3431328_VV|unnamed	JGIv7b.000056777:4928393-4962727_VV|ap2a1;ap2a2	>JGIv7b.000056777:4928393-4962727_VV|ap2a1;ap2a2	10	6	5	0.350054	0.126131	0.410654	0.0416156	0.416903	0.486159	0.712605	0.666297	0.325159	307360	283230	372410	194000	543410	259540	490980	725200	320550
JGIv7b.000056777:5003389-5074887_VV|pold1	pold1	JGIv7b.000056777:5003389-5074887_VV|pold1	JGIv7b.000056777:5003389-5074887_VV|pold1	>JGIv7b.000056777:5003389-5074887_VV|pold1	14	14	14	0.357994	0.284764	0.741884	0.423777	0.388239	1.00811	1.04015	0.717806	0.671345	312750	392940	780740	439810	512160	879310	1030200	815550	673090
JGIv7b.000056777:625797-639227_VX|unnamed	unnamed	JGIv7b.000056777:625797-639227_VX|na;dhdh	JGIv7b.000056777:625797-639227_VX|na;dhdh	>JGIv7b.000056777:625797-639227_VX|na;dhdh	5	5	5	1.64885	1.5808	1.70053	1.7515	1.60802	1.79144	1.99215	1.80424	1.86338	5281600	5701600	6651900	7555000	6368100	5488600	8879300	9704900	8658400
JGIv7b.000056777:6362853-6376561_VV|rps19	rps19	JGIv7b.000056777:6362853-6376561_VV|rps19	JGIv7b.000056777:6362853-6376561_VV|rps19	>JGIv7b.000056777:6362853-6376561_VV|rps19	11	3	3	0.908617	1.05441	1.07836	0.979729	0.854535	1.02016	1.16059	0.978407	0.333441	1044300	1923900	1656100	1446700	1342300	904430	1352900	1477200	326290
JGIv7b.000056777:673397-693464_VV|nucb1	nucb1	JGIv7b.000056777:673397-693464_VV|nucb;nucb1;nucb2	JGIv7b.000056777:673397-693464_VV|nucb;nucb1;nucb2	>JGIv7b.000056777:673397-693464_VV|nucb;nucb1;nucb2	1	1	1	-0.257609	-0.568338	-0.115215	-0.24064	-0.613475	0.071085	0.0563617	-0.12103	-0.194647	81241	67557	114980	105990	64638	98351	111230	120510	105230
JGIv7b.000056777:900849-921034_VV|ruvbl2	ruvbl2	JGIv7b.000056777:900849-921034_VV|ruvbl2;JGIv7b.000402746:7278-10051_VX|ruvbl2	JGIv7b.000056777:900849-921034_VV|ruvbl2	>JGIv7b.000056777:900849-921034_VV|ruvbl2	18	18	8	1.88612	1.70864	1.9347	1.87613	1.83581	2.05459	1.85362	2.1374	1.84076	8879800	7423000	11226000	9866400	10196000	10154000	6490200	20740000	8248700
JGIv7b.000057094:64780-78567_VV|txndc5	txndc5	JGIv7b.000057094:64780-78567_VV|txndc5	JGIv7b.000057094:64780-78567_VV|txndc5	>JGIv7b.000057094:64780-78567_VV|txndc5	14	11	11	2.05794	2.06597	2.27118	1.94868	2.15451	2.35912	2.16685	2.29303	1.98569	12936000	15519000	23813000	11525000	19698000	20693000	13184000	29572000	11253000
JGIv7b.000057114:731734-751790_VV|pgd	pgd	JGIv7b.000057114:731734-751790_VV|pgd	JGIv7b.000057114:731734-751790_VV|pgd	>JGIv7b.000057114:731734-751790_VV|pgd	15	15	5	1.72702	1.26923	1.6958	1.65257	1.52583	1.6871	1.85235	2.00723	1.56316	6267700	2997300	6582000	6112500	5373500	4300500	6471500	15415000	4550300
JGIv7b.000057559:2355419-2380128_VV|chmp5	chmp5	JGIv7b.000057559:2355419-2380128_VV|hspc177;chmp5;JGIv7b.000002585:115015-158249_VV|chmp5	JGIv7b.000057559:2355419-2380128_VV|hspc177;chmp5;JGIv7b.000002585:115015-158249_VV|chmp5	>JGIv7b.000057559:2355419-2380128_VV|hspc177;chmp5;>JGIv7b.000002585:115015-158249_VV|chmp5	3	3	3	1.48819	1.21805	1.47457	1.00114	1.25106	1.08367	1.05773	1.72953	1.38868	3715200	2696800	4014600	1514600	3045700	1049200	1072000	8185300	3130800
JGIv7b.000057875:1722726-1761701_VV|usp10	usp10	JGIv7b.000057875:1722726-1761701_VV|usp10	JGIv7b.000057875:1722726-1761701_VV|usp10	>JGIv7b.000057875:1722726-1761701_VV|usp10	12	12	4	1.13332	1.00263	1.24042	1.23989	1.05384	1.16436	0.974723	1.46478	1.15801	1708100	1728900	2378900	2525600	2026300	1267000	888440	4476500	1909800
JGIv7b.000058038:2118314-2221069_VV|asph	asph	JGIv7b.000058038:2118314-2221069_VV|asph	JGIv7b.000058038:2118314-2221069_VV|asph	>JGIv7b.000058038:2118314-2221069_VV|asph	2	2	2	-0.150966	-0.810985	-0.0356362	-0.786556	-0.492467	0.233668	-0.522021	-0.00860987	-0.334623	102610	40943	137360	32922	83000	143830	30053	155710	77960
JGIv7b.000058038:2735483-2791475_VV|rab2a	rab2a	JGIv7b.000058038:2735483-2791475_VV|rab2a;rab2b;JGIv7b.000230826:4529731-4587153_VV|rab2a;rab2b;atp5f1;JGIv7b.000061078:598308-606780_VV|rab2b;JGIv7b.000272406:284279-298830_VV|rab2b	JGIv7b.000058038:2735483-2791475_VV|rab2a;rab2b;JGIv7b.000230826:4529731-4587153_VV|rab2a;rab2b;atp5f1	>JGIv7b.000058038:2735483-2791475_VV|rab2a;rab2b;>JGIv7b.000230826:4529731-4587153_VV|rab2a;rab2b;atp5f1	10	10	10	1.37414	1.37136	1.33408	1.42385	1.28968	1.606	1.37399	1.52199	1.52325	2894200	3700600	2932800	3745200	3298700	3557800	2192600	5100000	4177300
JGIv7b.000058038:3941618-3957998_VV|sdr16c5	sdr16c5	JGIv7b.000058038:3941618-3957998_VV|sdr16c5	JGIv7b.000058038:3941618-3957998_VV|sdr16c5	>JGIv7b.000058038:3941618-3957998_VV|sdr16c5	6	6	6	1.15715	1.0825	1.2527	1.54887	1.23212	1.54153	1.41322	1.42195	1.432	1799600	2038700	2445100	4895100	2928800	3060000	2396100	4060100	3435400
JGIv7b.000058038:3990070-4000115_VV|chchd7	chchd7	JGIv7b.000058038:3990070-4000115_VV|chchd7	JGIv7b.000058038:3990070-4000115_VV|chchd7	>JGIv7b.000058038:3990070-4000115_VV|chchd7	5	5	5	0.880181	0.819484	1.00284	0.889428	0.890449	0.85913	0.67097	1.35667	1.08494	981260	1184700	1398900	1192300	1445700	620700	446840	3498700	1633000
JGIv7b.000058038:4117930-4143335_VV|unnamed	unnamed	JGIv7b.000058038:4117930-4143335_VV|na;loc100158305;rps20;kif20a	JGIv7b.000058038:4117930-4143335_VV|na;loc100158305;rps20;kif20a	>JGIv7b.000058038:4117930-4143335_VV|na;loc100158305;rps20;kif20a	7	7	7	0.0409624	0.0120643	0.406041	0.262133	0.00663762	0.473192	0.216582	0.532453	0.16175	156210	223820	368590	311110	232790	251790	159830	534510	225850
JGIv7b.000058038:4881780-4892321_VV|mrpl15	mrpl15	JGIv7b.000058038:4881780-4892321_VV|mrpl15	JGIv7b.000058038:4881780-4892321_VV|mrpl15	>JGIv7b.000058038:4881780-4892321_VV|mrpl15	4	4	4	0.650307	0.350494	0.863859	0.444592	0.470675	0.271471	0.328675	0.721001	0.64562	593170	450030	1025400	459860	607270	157120	205970	821510	636990
JGIv7b.000058038:5115691-5164637_VV|atp6v1h	atp6v1h	JGIv7b.000058038:5115691-5164637_VV|atp6v1h	JGIv7b.000058038:5115691-5164637_VV|atp6v1h	>JGIv7b.000058038:5115691-5164637_VV|atp6v1h	9	9	3	0.962469	1.00618	1.09637	0.906839	1.19274	1.17205	1.10322	1.46533	1.3179	1175000	1741600	1724100	1237600	2699900	1290000	1188200	4482100	2690200
JGIv7b.000058049:4604838-4631500_VV|map2k1	map2k1	JGIv7b.000058049:4604838-4631500_VV|map2k1;JGIv7b.000036401:3890907-3916604_VV|map2k1	JGIv7b.000058049:4604838-4631500_VV|map2k1;JGIv7b.000036401:3890907-3916604_VV|map2k1	>JGIv7b.000058049:4604838-4631500_VV|map2k1;>JGIv7b.000036401:3890907-3916604_VV|map2k1	8	8	8	0.828944	0.538982	1.09785	1.06865	0.605009	0.979594	1.23652	1.36562	1.24398	877120	664030	1729800	1750200	801550	822600	1606500	3570800	2296100
JGIv7b.000058049:4663682-4669975_VV|rpl4	rpl4	JGIv7b.000058049:4663682-4669975_VV|rpl4;pdia3	JGIv7b.000058049:4663682-4669975_VV|rpl4;pdia3	>JGIv7b.000058049:4663682-4669975_VV|rpl4;pdia3	23	2	2	1.8516	1.78966	1.86506	1.88456	1.72167	2.14134	2.22306	1.96696	2.02098	8233300	8774100	9608200	10046000	8053800	12437000	14972000	14063000	12137000
JGIv7b.000058049:5849639-5863584_VV|eif3j	eif3j	JGIv7b.000058049:5849639-5863584_VV|eif3j	JGIv7b.000058049:5849639-5863584_VV|eif3j	>JGIv7b.000058049:5849639-5863584_VV|eif3j	5	3	3	0.771436	0.529059	0.715594	0.782751	0.718554	0.819396	0.733294	1.15865	0.692669	773340	650570	736190	948770	1013500	565640	514510	2227800	704560
JGIv7b.000058049:6967784-6978009_VV|prosc	prosc	JGIv7b.000058049:6967784-6978009_VV|prosc	JGIv7b.000058049:6967784-6978009_VV|prosc	>JGIv7b.000058049:6967784-6978009_VV|prosc	7	7	7	1.21627	1.26589	1.64762	1.45791	1.43077	1.59227	1.48907	1.63108	1.36291	2048300	2976700	5910100	4028600	4415200	3445400	2844700	6539800	2962600
JGIv7b.000058049:6988333-7007300_VV|erlin2	erlin2	JGIv7b.000058049:6988333-7007300_VV|erlin2	JGIv7b.000058049:6988333-7007300_VV|erlin2	>JGIv7b.000058049:6988333-7007300_VV|erlin2	6	4	4	1.08634	0.317747	0.988971	0.266792	0.223839	0.691289	1.04451	0.822598	0.665772	1541100	420620	1356200	314230	364650	419250	1040400	1035600	665100
JGIv7b.000058878:2510205-2563859_VV|uba6	uba6	JGIv7b.000058878:2510205-2563859_VV|uba6	JGIv7b.000058878:2510205-2563859_VV|uba6	>JGIv7b.000058878:2510205-2563859_VV|uba6	14	14	14	0.622074	0.536788	0.697162	0.728729	0.45727	0.807946	0.90035	1.053	0.781142	557610	661030	706480	845110	590680	550700	750840	1751000	851640
JGIv7b.000058878:3803365-3823817_VV|cops4	cops4	JGIv7b.000058878:3803365-3823817_VV|cops4;JGIv7b.000059965:329794-339588_XX|cops4	JGIv7b.000058878:3803365-3823817_VV|cops4;JGIv7b.000059965:329794-339588_XX|cops4	>JGIv7b.000058878:3803365-3823817_VV|cops4;>JGIv7b.000059965:329794-339588_XX|cops4	16	16	16	1.39704	1.50404	1.40606	1.66347	1.48243	1.53753	1.51721	1.72018	1.43887	3043000	4866200	3444600	6256800	4912600	3031500	3031700	8012600	3486300
JGIv7b.000058878:3919159-3944589_XV|gsr	gsr	JGIv7b.000058878:3919159-3944589_XV|gsr	JGIv7b.000058878:3919159-3944589_XV|gsr	>JGIv7b.000058878:3919159-3944589_XV|gsr	2	2	2	-0.0250376	-0.120718	0.302503	-0.0333897	-0.225114	0.117017	0.224828	0.261612	0.0993687	135190	170170	292450	165210	144210	109500	162840	288290	197590
JGIv7b.000058878:4740405-4758636_VV|anxa3	anxa3	JGIv7b.000058878:4740405-4758636_VV|anxa3	JGIv7b.000058878:4740405-4758636_VV|anxa3	>JGIv7b.000058878:4740405-4758636_VV|anxa3	12	12	9	1.86137	1.85204	2.10455	2.05026	2.04642	2.14803	2.05873	2.32637	2.00139	8411400	9979500	16409000	14326000	15755000	12633000	10323000	31907000	11638000
JGIv7b.000058878:5901947-5928317_VV|nup54	nup54	JGIv7b.000058878:5901947-5928317_VV|nup54;JGIv7b.000005310:78817-104626_VV|nup54	JGIv7b.000058878:5901947-5928317_VV|nup54;JGIv7b.000005310:78817-104626_VV|nup54	>JGIv7b.000058878:5901947-5928317_VV|nup54;>JGIv7b.000005310:78817-104626_VV|nup54	5	5	5	0.029116	-0.308654	0.0915804	-0.339675	0.0427404	0.42623	0.285071	0.2925	0.144277	152210	115460	182530	85733	250820	225610	186620	309320	217550
JGIv7b.000058994:2959888-2969038_VV|eif5a	eif5a	JGIv7b.000058994:2959888-2969038_VV|eif5a	JGIv7b.000058994:2959888-2969038_VV|eif5a	>JGIv7b.000058994:2959888-2969038_VV|eif5a	12	12	12	3.09758	3.00742	3.02678	2.70934	3.05109	2.93055	2.80772	2.94469	3.18319	126030000	108320000	128880000	58770000	125600000	78704000	56206000	130620000	146460000
JGIv7b.000059180:173420-225204_XX|heatr7a	heatr7a	JGIv7b.000059180:173420-225204_XX|heatr7a;mroh1	JGIv7b.000059180:173420-225204_XX|heatr7a;mroh1	>JGIv7b.000059180:173420-225204_XX|heatr7a;mroh1	2	2	2	-0.916642	-1.65341	-1.10885	-0.772998	-0.899114	-0.453565	-0.49389	-0.300946	-1.13471	19189	7196.1	12480	33892	35823	28847	32028	79967	14037
JGIv7b.000059269:1221573-1253306_XX|sncg	sncg	JGIv7b.000059269:1221573-1253306_XX|sncg	JGIv7b.000059269:1221573-1253306_XX|sncg	>JGIv7b.000059269:1221573-1253306_XX|sncg	4	1	1	0.832466	0.581972	0.961134	0.736449	0.853054	1.14374	0.488872	1.29752	0.127216	883910	725640	1274400	859200	1338200	1207400	295950	3057400	209740
JGIv7b.000059269:1679421-1697114_VV|glud1	glud1	JGIv7b.000059269:1679421-1697114_VV|glud1	JGIv7b.000059269:1679421-1697114_VV|glud1	>JGIv7b.000059269:1679421-1697114_VV|glud1	15	15	1	1.63284	1.49507	1.59598	1.45694	1.37121	1.66499	1.65851	1.90569	1.51905	5099700	4777000	5265900	4020200	3903900	4083900	4173800	12230000	4139900
JGIv7b.000059755:357321-393354_VV|ppp2r2a	ppp2r2a	JGIv7b.000059755:357321-393354_VV|ppp2r2a;JGIv7b.000030425:147406-175504_VV|ppp2r2a;JGIv7b.000018892:4616584-4726866_XX|ppp2r2b;JGIv7b.000040421:2826301-2948977_XX|ppp2r2b	JGIv7b.000059755:357321-393354_VV|ppp2r2a;JGIv7b.000030425:147406-175504_VV|ppp2r2a	>JGIv7b.000059755:357321-393354_VV|ppp2r2a;>JGIv7b.000030425:147406-175504_VV|ppp2r2a	8	8	4	1.42566	0.987316	1.15414	1.27419	0.824105	1.43241	1.38788	1.46348	1.08716	3239800	1675100	1961700	2718100	1260500	2371000	2262600	4463200	1640800
JGIv7b.000059883:5841383-5858594_VX|sord	sord	JGIv7b.000059883:5841383-5858594_VX|sord;JGIv7b.000038656:2380718-2401490_XX|sord	JGIv7b.000059883:5841383-5858594_VX|sord;JGIv7b.000038656:2380718-2401490_XX|sord	>JGIv7b.000059883:5841383-5858594_VX|sord;>JGIv7b.000038656:2380718-2401490_XX|sord	7	7	7	0.986838	1.16603	1.31282	0.988996	1.23143	1.21978	1.51694	1.42051	1.27598	1239400	2422300	2796700	1475700	2924600	1442300	3029900	4046800	2459100
JGIv7b.000059965:1266822-1290549_VX|anxa3	anxa3	JGIv7b.000059965:1266822-1290549_VX|cs;anxa3	JGIv7b.000059965:1266822-1290549_VX|cs;anxa3	>JGIv7b.000059965:1266822-1290549_VX|cs;anxa3	6	3	3	0.781517	0.733977	1.0756	0.802027	0.967898	1.16324	0.989685	1.44496	0.510616	790600	993040	1645900	988760	1696600	1263700	919030	4278700	476970
JGIv7b.000059965:1678715-1705193_VV|mrpl1	mrpl1	JGIv7b.000059965:1678715-1705193_VV|mrpl1	JGIv7b.000059965:1678715-1705193_VV|mrpl1	>JGIv7b.000059965:1678715-1705193_VV|mrpl1	5	5	2	0.756099	0.544755	0.544366	0.204901	0.392192	0.873456	0.498942	0.881939	0.390642	747800	671990	502110	275220	516360	641840	302770	1185600	368840
JGIv7b.000059965:1915375-1962729_VV|sept11	2011-09-01	JGIv7b.000059965:1915375-1962729_VV|sept11;JGIv7b.000058878:5364712-5429250_VV|sept11;JGIv7b.000015436:5345110-5382014_VV|sept6;loc443634;JGIv7b.000018892:6873005-6926626_VV|sept8;JGIv7b.000048253:6985284-7040733_VV|sept8;JGIv7b.000149581:4069959-4089722_XV|sept6;loc443634	JGIv7b.000059965:1915375-1962729_VV|sept11;JGIv7b.000058878:5364712-5429250_VV|sept11	>JGIv7b.000059965:1915375-1962729_VV|sept11;>JGIv7b.000058878:5364712-5429250_VV|sept11	5	5	5	0.695156	0.34188	0.391093	0.48708	0.434584	0.764137	0.449833	1.00396	0.708127	654380	442100	356480	503670	563630	497090	270930	1565800	728290
JGIv7b.000060603:443565-459568_VV|csnk2a1	csnk2a1	JGIv7b.000060603:443565-459568_VV|csnk2a1;JGIv7b.000147859:198657-212705_VV|csnk2a1	JGIv7b.000060603:443565-459568_VV|csnk2a1;JGIv7b.000147859:198657-212705_VV|csnk2a1	>JGIv7b.000060603:443565-459568_VV|csnk2a1;>JGIv7b.000147859:198657-212705_VV|csnk2a1	4	4	4	1.15634	1.12832	1.35736	1.30711	1.33697	1.09696	1.08538	1.64799	1.26998	1796400	2240900	3089400	2916700	3637300	1082300	1141200	6796800	2427700
JGIv7b.000060603:580588-595997_VV|nsfl1c	nsfl1c	JGIv7b.000060603:580588-595997_VV|nsfl1c	JGIv7b.000060603:580588-595997_VV|nsfl1c	>JGIv7b.000060603:580588-595997_VV|nsfl1c	7	2	2	0.690019	-0.23697	1.0256	0.720401	0.966841	0.483912	1.05438	0.710741	0.0156217	647060	133870	1471900	830170	1692900	258180	1063900	802520	165130
JGIv7b.000060603:61454-65248_VX|cox4i2	cox4i2	JGIv7b.000060603:61454-65248_VX|cox4i2;JGIv7b.000147859:100545-105043_XX|mgc68573;cox4i2;cox4i1;na	JGIv7b.000060603:61454-65248_VX|cox4i2	>JGIv7b.000060603:61454-65248_VX|cox4i2	3	3	3	1.43185	1.4361	1.62663	0.801338	1.07572	1.58478	1.60623	1.88033	1.59679	3284000	4229600	5639300	987300	2120000	3385600	3708200	11543000	4890300
JGIv7b.000060608:254317-262084_VV|rqcd1	rqcd1	JGIv7b.000060608:254317-262084_VV|rqcd1	JGIv7b.000060608:254317-262084_VV|rqcd1	>JGIv7b.000060608:254317-262084_VV|rqcd1	4	4	4	-0.10712	-0.410286	0.0257272	-0.272198	0.085501	-0.226493	-0.214222	0.159339	-0.219867	112950	93613	157550	99063	273990	49051	60303	228340	99694
JGIv7b.000060608:392012-394847_VX|unnamed	unnamed	JGIv7b.000060608:392012-394847_VX|stat3.2;clta;hist1h2bi	JGIv7b.000060608:392012-394847_VX|stat3.2;clta;hist1h2bi	>JGIv7b.000060608:392012-394847_VX|stat3.2;clta;hist1h2bi	4	4	3	1.36004	1.23742	1.54852	1.63534	1.50337	1.21672	1.34758	1.61725	1.28967	2806200	2806800	4736000	5891000	5129800	1432000	2065400	6336900	2532300
JGIv7b.000060618:2152606-2166688_VV|rpl5	rpl5	JGIv7b.000060618:2152606-2166688_VV|bms1;rpl5	JGIv7b.000060618:2152606-2166688_VV|bms1;rpl5	>JGIv7b.000060618:2152606-2166688_VV|bms1;rpl5	15	15	7	3.06351	2.9571	3.09178	3.11662	3.04815	3.09739	2.90706	3.33387	3.14327	116970000	97636000	149030000	140600000	124840000	116250000	70371000	317170000	134450000
JGIv7b.000061078:470175-509497_VV|supt16h	supt16h	JGIv7b.000061078:470175-509497_VV|supt16h;JGIv7b.000272406:382370-401617_VV|supt16h;loc733160	JGIv7b.000061078:470175-509497_VV|supt16h;JGIv7b.000272406:382370-401617_VV|supt16h;loc733160	>JGIv7b.000061078:470175-509497_VV|supt16h;>JGIv7b.000272406:382370-401617_VV|supt16h;loc733160	8	8	8	-0.0408473	0.122025	0.445577	0.206594	0.00470033	0.517316	0.843879	0.583047	0.612289	130590	280840	402640	276220	231860	279150	660780	599850	593080
JGIv7b.000061124:2542463-2555717_VV|sri	sri	JGIv7b.000061124:2542463-2555717_VV|sri	JGIv7b.000061124:2542463-2555717_VV|sri	>JGIv7b.000061124:2542463-2555717_VV|sri	8	8	4	1.47156	1.88848	2.02603	2.31958	2.26403	2.28286	2.32331	2.45089	2.32303	3582400	10759000	13768000	25505000	24700000	17314000	18784000	42380000	23185000
JGIv7b.000061124:425900-443978_VX|pter	pter	JGIv7b.000061124:425900-443978_VX|pter	JGIv7b.000061124:425900-443978_VX|pter	>JGIv7b.000061124:425900-443978_VX|pter	6	6	6	0.776627	0.673652	0.843144	0.903469	0.423449	0.78973	0.940886	1.10425	0.502703	782180	876790	979010	1228700	550810	527740	822960	1968000	468950
JGIv7b.000061124:5025821-5045657_VX|pon2	pon2	JGIv7b.000061124:5025821-5045657_VX|pon1;pon2;JGIv7b.000061124:5006472-5021147_XX|pon1;pon2;JGIv7b.000020052:898900-923222_XX|mgc80011;pon2	JGIv7b.000061124:5025821-5045657_VX|pon1;pon2;JGIv7b.000061124:5006472-5021147_XX|pon1;pon2	>JGIv7b.000061124:5025821-5045657_VX|pon1;pon2;>JGIv7b.000061124:5006472-5021147_XX|pon1;pon2	8	8	8	1.4629	1.34465	1.52598	1.43823	1.21013	1.40045	1.10839	1.75487	1.54113	3515100	3502100	4503300	3862300	2798700	2200300	1202200	8672000	4340500
JGIv7b.000061124:5366563-5455094_VV|slc25a13	slc25a13	JGIv7b.000061124:5366563-5455094_VV|slc25a13	JGIv7b.000061124:5366563-5455094_VV|slc25a13	>JGIv7b.000061124:5366563-5455094_VV|slc25a13	5	5	2	0.10727	-0.126965	0.238848	-0.124543	-0.514995	-0.252765	0.392316	0.501803	0.388283	180620	167990	253670	135910	79225	46129	237870	498440	366980
JGIv7b.000061124:6343920-6349527_VV|rpa3	rpa3	JGIv7b.000061124:6343920-6349527_VV|rpa3;JGIv7b.000145462:972756-979005_VX|rpa3	JGIv7b.000061124:6343920-6349527_VV|rpa3	>JGIv7b.000061124:6343920-6349527_VV|rpa3	5	5	5	2.0067	1.83737	1.91456	1.71725	1.58645	1.44669	2.15199	2.09592	1.75347	11563000	9681900	10732000	7020700	6090500	2451500	12748000	18869000	6841500
JGIv7b.000061180:521066-560298_VV|cse1l	cse1l	JGIv7b.000061180:521066-560298_VV|cse1l	JGIv7b.000061180:521066-560298_VV|cse1l	>JGIv7b.000061180:521066-560298_VV|cse1l	28	7	7	0.951375	0.394985	1.00834	0.925948	0.950828	1.03406	1.07436	1.22646	0.694559	1146800	493310	1416200	1289300	1637800	934300	1113100	2600200	707420
JGIv7b.000061444:1509285-1531015_XV|unnamed	unnamed	JGIv7b.000061444:1509285-1531015_XV|pcmt1	JGIv7b.000061444:1509285-1531015_XV|pcmt1	>JGIv7b.000061444:1509285-1531015_XV|pcmt1	5	5	5	0.752334	-0.120633	1.11577	0.104565	0.226803	0.569771	0.263798	1.24759	0.617578	741660	170200	1800500	222000	366890	315570	177850	2728500	599840
JGIv7b.000061609:1482315-1485381_VV|plin2	plin2	JGIv7b.000061609:1482315-1485381_VV|plin2;loc494638	JGIv7b.000061609:1482315-1485381_VV|plin2;loc494638	>JGIv7b.000061609:1482315-1485381_VV|plin2;loc494638	17	8	8	3.21852	3.18506	3.17634	3.33709	3.27366	3.26665	3.30844	3.1563	3.365	164240000	156290000	180030000	225450000	198940000	172680000	174500000	211590000	216230000
JGIv7b.000061609:1485692-1487308_VX|plin2	plin2	JGIv7b.000061609:1485692-1487308_VX|unnamed	JGIv7b.000061609:1485692-1487308_VX|unnamed	>JGIv7b.000061609:1485692-1487308_VX|unnamed	5	5	5	3.05048	2.93784	3.0931	3.03689	3.17856	3.13931	3.06689	3.43537	3.07611	113680000	93830000	149470000	118530000	163450000	128220000	101030000	399730000	116430000
JGIv7b.000061609:1501944-1515022_VV|rps6	rps6	JGIv7b.000061609:1501944-1515022_VV|rps6	JGIv7b.000061609:1501944-1515022_VV|rps6	>JGIv7b.000061609:1501944-1515022_VV|rps6	13	13	3	3.00799	2.99053	3.03282	3.01409	3.06055	3.16886	2.87665	3.19108	3.00172	103580000	104610000	130630000	112880000	128080000	137390000	65692000	229050000	99273000
JGIv7b.000061609:2010398-2025842_VV|nipsnap3a	nipsnap3a	JGIv7b.000061609:2010398-2025842_VV|nipsnap3a;mgc68768	JGIv7b.000061609:2010398-2025842_VV|nipsnap3a;mgc68768	>JGIv7b.000061609:2010398-2025842_VV|nipsnap3a;mgc68768	6	6	2	1.05797	1.31469	1.62455	1.41843	1.13535	1.4961	1.67524	1.7228	1.45551	1448300	3292100	5613100	3702000	2398000	2751700	4334800	8060600	3612900
JGIv7b.000061609:2661126-2683264_VV|rad23b	rad23b	JGIv7b.000061609:2661126-2683264_VV|rad23b	JGIv7b.000061609:2661126-2683264_VV|rad23b	>JGIv7b.000061609:2661126-2683264_VV|rad23b	9	9	5	2.05748	1.72415	1.99619	1.80354	1.96247	2.15097	1.61085	2.16783	1.94688	12923000	7664400	12880000	8445700	13246000	12720000	3747200	22230000	10355000
JGIv7b.000061675:5930-12140_VV|rpl10	rpl10	JGIv7b.000061675:5930-12140_VV|mrpl10;xpo1;abi1;zc3h13;rpl10;polr2c;krt5.7;ralb	JGIv7b.000061675:5930-12140_VV|mrpl10;xpo1;abi1;zc3h13;rpl10;polr2c;krt5.7;ralb	>JGIv7b.000061675:5930-12140_VV|mrpl10;xpo1;abi1;zc3h13;rpl10;polr2c;krt5.7;ralb	9	9	1	3.34324	3.1006	3.17875	3.31914	3.27951	3.39486	3.41859	3.36072	3.45147	215820000	131290000	181000000	216950000	201360000	233030000	223890000	337190000	260250000
JGIv7b.000062229:1768796-1784112_VV|hrsp12	hrsp12	JGIv7b.000062229:1768796-1784112_VV|hrsp12;mgc82310	JGIv7b.000062229:1768796-1784112_VV|hrsp12;mgc82310	>JGIv7b.000062229:1768796-1784112_VV|hrsp12;mgc82310	5	5	5	1.33998	1.1516	1.42527	1.40377	1.24233	1.49448	1.41399	1.34208	1.02651	2685600	2351200	3595700	3587500	2991200	2741300	2400300	3384300	1440800
JGIv7b.000062229:1836248-1842945_VV|rpl30	rpl30	JGIv7b.000062229:1836248-1842945_VV|mgc82844;rpl30;cfl1;JGIv7b.000034503:2502192-2509415_VV|rpl30	JGIv7b.000062229:1836248-1842945_VV|mgc82844;rpl30;cfl1;JGIv7b.000034503:2502192-2509415_VV|rpl30	>JGIv7b.000062229:1836248-1842945_VV|mgc82844;rpl30;cfl1;>JGIv7b.000034503:2502192-2509415_VV|rpl30	7	7	7	3.10769	3.08397	3.1694	3.07143	3.18562	3.29393	3.26587	3.21595	3.2	128850000	126860000	177260000	127630000	165850000	184050000	158480000	242410000	151830000
JGIv7b.000062870:210009-260687_XV|atg7	atg7	JGIv7b.000062870:210009-260687_XV|atg7	JGIv7b.000062870:210009-260687_XV|atg7	>JGIv7b.000062870:210009-260687_XV|atg7	10	10	10	0.979108	0.951518	1.38199	1.26583	1.21739	1.36731	1.28133	1.45289	1.26131	1218600	1555800	3264200	2669900	2841000	2036300	1777900	4356800	2383000
JGIv7b.000063404:2223446-2254214_VV|eif3e	eif3e	JGIv7b.000063404:2223446-2254214_VV|eif3e;JGIv7b.000160942:3126871-3177195_VV|eif3e;REV__JGIv7b.000190777:1608853-1612596_XX|unnamed	JGIv7b.000063404:2223446-2254214_VV|eif3e;JGIv7b.000160942:3126871-3177195_VV|eif3e	>JGIv7b.000063404:2223446-2254214_VV|eif3e;>JGIv7b.000160942:3126871-3177195_VV|eif3e	17	17	17	1.62889	1.54856	1.69119	1.77259	1.58706	1.92446	1.71954	1.84694	1.7304	5055800	5334600	6514600	7904100	6098200	7490500	4791900	10697000	6511500
JGIv7b.000063404:2566251-2642480_VV|nudcd1	nudcd1	JGIv7b.000063404:2566251-2642480_VV|nudcd1	JGIv7b.000063404:2566251-2642480_VV|nudcd1	>JGIv7b.000063404:2566251-2642480_VV|nudcd1	6	6	6	0.746528	0.562009	0.73504	0.744007	0.580774	1.11149	1.00425	0.842596	0.866878	732290	696350	768890	873220	762400	1119700	949830	1083900	1023400
JGIv7b.000063404:31687-62489_VV|atp6v1c1	atp6v1c1	JGIv7b.000063404:31687-62489_VV|atp6v1c1;JGIv7b.000160942:856132-883900_VV|atp6v1c1;JGIv7b.000142445:3826046-3853936_XX|atp6v1c2;JGIv7b.000149890:4679319-4714469_XX|atp6v1c2	JGIv7b.000063404:31687-62489_VV|atp6v1c1;JGIv7b.000160942:856132-883900_VV|atp6v1c1	>JGIv7b.000063404:31687-62489_VV|atp6v1c1;>JGIv7b.000160942:856132-883900_VV|atp6v1c1	8	8	8	0.85475	0.0513233	0.581379	0.667648	0.602885	0.709701	0.752886	0.583822	0.423599	928110	242710	545410	741480	798040	437690	537830	600910	395830
JGIv7b.000063567:2731397-2745557_VV|vps4b	vps4b	JGIv7b.000063567:2731397-2745557_VV|mgc82073;vps4b;JGIv7b.000277321:3798-21534_VV|vps4b;JGIv7b.000202158:2927009-2937627_XV|sntb2;vps4a;JGIv7b.000005228:332403-336676_VV|fignl1	JGIv7b.000063567:2731397-2745557_VV|mgc82073;vps4b;JGIv7b.000277321:3798-21534_VV|vps4b	>JGIv7b.000063567:2731397-2745557_VV|mgc82073;vps4b;>JGIv7b.000277321:3798-21534_VV|vps4b	10	10	10	1.08034	1.01935	0.983694	1.04611	0.669687	1.08962	1.18245	1.26273	1.21014	1521000	1789600	1340300	1667700	916160	1063900	1421500	2824300	2135500
JGIv7b.000063567:2889340-2899537_VX|serpinb6	serpinb6	JGIv7b.000063567:2889340-2899537_VX|serpinb6	JGIv7b.000063567:2889340-2899537_VX|serpinb6	>JGIv7b.000063567:2889340-2899537_VX|serpinb6	14	14	14	2.08288	1.87879	2.04915	2.09679	1.936	2.18322	2.20304	2.28107	2.23838	13662000	10546000	14498000	15827000	12541000	13716000	14309000	28777000	19339000
JGIv7b.000063696:790179-800435_VX|zpy1	zpy1	JGIv7b.000063696:790179-800435_VX|zpy1;JGIv7b.000083691:1977591-1991892_VV|zp2;zpy1	JGIv7b.000063696:790179-800435_VX|zpy1;JGIv7b.000083691:1977591-1991892_VV|zp2;zpy1	>JGIv7b.000063696:790179-800435_VX|zpy1;>JGIv7b.000083691:1977591-1991892_VV|zp2;zpy1	2	2	2	-0.571809	-0.542026	-0.398537	-0.236473	-0.411097	-0.223884	-0.297977	-0.341386	-0.430081	40830	71327	61043	106940	98197	49351	49893	72925	63538
JGIv7b.000063696:986793-992149_VX|unnamed	unnamed	JGIv7b.000063696:986793-992149_VX|xlzpc;na;zp3	JGIv7b.000063696:986793-992149_VX|xlzpc;na;zp3	>JGIv7b.000063696:986793-992149_VX|xlzpc;na;zp3	5	2	2	-0.0379191	0.112987	0.552954	0.257533	0.323777	0.66398	0.497729	1.09177	0.311839	131430	275650	511840	308060	448290	393320	301940	1912800	311530
JGIv7b.000064025:193888-205146_VV|tufm	tufm	JGIv7b.000064025:193888-205146_VV|dnmt1;tufm;JGIv7b.000076164:91312-93165_XX|dnmt1;tufm	JGIv7b.000064025:193888-205146_VV|dnmt1;tufm	>JGIv7b.000064025:193888-205146_VV|dnmt1;tufm	20	20	20	2.17175	2.27092	2.25177	1.96975	1.95284	2.24415	2.27791	1.83052	1.87474	16597000	23690000	22802000	12057000	12985000	15816000	16950000	10304000	8871800
JGIv7b.000064025:257091-262303_VX|ppp1ca	ppp1ca	JGIv7b.000064025:257091-262303_VX|ppp1cc;ppp1ca;JGIv7b.000071614:132826-133868_VX|ppp1ca	JGIv7b.000064025:257091-262303_VX|ppp1cc;ppp1ca	>JGIv7b.000064025:257091-262303_VX|ppp1cc;ppp1ca	4	4	4	0.391963	0.412889	1.25638	1.0953	0.598487	1.40735	0.617809	1.53913	1.12934	336900	511880	2465300	1853000	790820	2236100	396200	5303200	1796000
JGIv7b.000064164:932984-955877_VV|sept9	2009-09-01	JGIv7b.000064164:932984-955877_VV|sept9;JGIv7b.000106323:368611-398181_XV|sept9;JGIv7b.000122740:186537-270167_XX|na;sept12;JGIv7b.000096766:1528843-1614786_XV|sept12	JGIv7b.000064164:932984-955877_VV|sept9;JGIv7b.000106323:368611-398181_XV|sept9	>JGIv7b.000064164:932984-955877_VV|sept9;>JGIv7b.000106323:368611-398181_XV|sept9	8	8	8	0.175706	0.673076	0.740604	0.886166	0.671375	0.569473	1.15411	1.12604	1.05237	209820	875750	778510	1184000	919360	315350	1333200	2068200	1522900
JGIv7b.000065085:307155-350018_VX|dnmt1	dnmt1	JGIv7b.000065085:307155-350018_VX|loc398139;dnmt1;loc100036795	JGIv7b.000065085:307155-350018_VX|loc398139;dnmt1;loc100036795	>JGIv7b.000065085:307155-350018_VX|loc398139;dnmt1;loc100036795	13	13	5	-0.0360466	0.167712	0.44967	0.342899	-0.186369	0.368682	0.597621	0.6121	0.2754	131970	308610	406340	369860	156230	197210	378510	640920	288130
JGIv7b.000065085:356764-366611_VV|eif3g	eif3g	JGIv7b.000065085:356764-366611_VV|eif3s4;eif3g	JGIv7b.000065085:356764-366611_VV|eif3s4;eif3g	>JGIv7b.000065085:356764-366611_VV|eif3s4;eif3g	9	9	2	1.11694	0.532118	1.24402	1.02354	1.21385	1.32938	1.16688	0.816584	1.5385	1647900	654690	2398100	1589000	2820300	1863500	1372300	1021500	4316100
JGIv7b.000066342:108122-114331_VV|cldn7	cldn7	JGIv7b.000066342:108122-114331_VV|cldn7;JGIv7b.000002374:8691-13431_VV|cldn7	JGIv7b.000066342:108122-114331_VV|cldn7;JGIv7b.000002374:8691-13431_VV|cldn7	>JGIv7b.000066342:108122-114331_VV|cldn7;>JGIv7b.000002374:8691-13431_VV|cldn7	1	1	1	0.836524	0.600985	0.95484	0.809355	0.698793	1.20139	1.11155	1.16715	1.00632	891800	754680	1256600	1004400	972950	1381600	1210800	2271400	1379800
JGIv7b.000066342:78750-87042_VV|ybx2	ybx2	JGIv7b.000066342:78750-87042_VV|ybx2	JGIv7b.000066342:78750-87042_VV|ybx2	>JGIv7b.000066342:78750-87042_VV|ybx2	12	5	5	1.91507	1.77701	2.07499	2.03107	2.11541	2.12658	2.06814	2.01752	1.98524	9460900	8547900	15360000	13749000	18169000	12015000	10545000	15781000	11242000
JGIv7b.000066475:183107-205413_VX|h6pd	h6pd	JGIv7b.000066475:183107-205413_VX|h6pd;JGIv7b.000065414:4397-27194_VX|h6pd	JGIv7b.000066475:183107-205413_VX|h6pd;JGIv7b.000065414:4397-27194_VX|h6pd	>JGIv7b.000066475:183107-205413_VX|h6pd;>JGIv7b.000065414:4397-27194_VX|h6pd	3	3	3	-0.475444	-0.517568	-0.252528	-0.284268	-0.34628	-0.262917	-0.199327	0.266695	-0.0226739	50422	75020	84596	96535	112270	45047	62370	291650	152120
JGIv7b.000066475:375248-386768_VV|eno1	eno1	JGIv7b.000066475:375248-386768_VV|eno1	JGIv7b.000066475:375248-386768_VV|eno1	>JGIv7b.000066475:375248-386768_VV|eno1	34	5	5	1.89404	1.87096	2.42024	2.32146	2.05061	2.37026	2.41761	2.39746	2.02653	9035300	10377000	33227000	25608000	15892000	21239000	23251000	37520000	12282000
JGIv7b.000066916:287794-295420_VV|eef2.1	eef2.1	JGIv7b.000066916:287794-295420_VV|snrnp70;eef2.1	JGIv7b.000066916:287794-295420_VV|snrnp70;eef2.1	>JGIv7b.000066916:287794-295420_VV|snrnp70;eef2.1	49	49	16	3.11104	3.07805	3.17959	3.23194	3.1801	3.2448	3.26962	3.23802	3.22091	129800000	125320000	181340000	179990000	163970000	164080000	159830000	254920000	158790000
JGIv7b.000067052:977053-989760_VV|eci2	eci2	JGIv7b.000067052:977053-989760_VV|eci2;mgc132021	JGIv7b.000067052:977053-989760_VV|eci2;mgc132021	>JGIv7b.000067052:977053-989760_VV|eci2;mgc132021	3	3	3	0.113224	-0.524862	0.629592	0.546782	-0.478558	0.15422	0.482631	0.0477592	-0.197494	182990	73899	607460	572370	85420	119450	291800	177060	104590
JGIv7b.000067669:1806299-1906289_XV|ppm1e	ppm1e	JGIv7b.000067669:1806299-1906289_XV|ppm1e	JGIv7b.000067669:1806299-1906289_XV|ppm1e	>JGIv7b.000067669:1806299-1906289_XV|ppm1e	2	2	2	-0.253713	-0.636991	-0.296453	-0.278691	-0.448162	0.0782401	-0.0467397	0.0697926	-0.212686	81937	58632	76686	97695	90957	100010	88087	186180	101240
JGIv7b.000067669:2443869-2460690_VV|rbbp7	rbbp7	JGIv7b.000067669:2443869-2460690_VV|rbbp7;JGIv7b.000267344:1287945-1298814_VV|rbbp7;JGIv7b.000300439:99602-112624_VV|rbbp4;JGIv7b.000280543:164304-181409_VV|rbbp4	JGIv7b.000067669:2443869-2460690_VV|rbbp7;JGIv7b.000267344:1287945-1298814_VV|rbbp7;JGIv7b.000300439:99602-112624_VV|rbbp4;JGIv7b.000280543:164304-181409_VV|rbbp4	>JGIv7b.000067669:2443869-2460690_VV|rbbp7;>JGIv7b.000267344:1287945-1298814_VV|rbbp7;>JGIv7b.000300439:99602-112624_VV|rbbp4;>JGIv7b.000280543:164304-181409_VV|rbbp4	12	12	12	2.15908	1.94117	2.2459	2.05069	2.19613	2.16202	2.09768	2.33548	2.2339	16143000	11995000	22505000	14339000	21467000	13053000	11274000	32577000	19154000
JGIv7b.000067738:556651-576823_VV|acad9	acad9	JGIv7b.000067738:556651-576823_VV|acad9	JGIv7b.000067738:556651-576823_VV|acad9	>JGIv7b.000067738:556651-576823_VV|acad9	12	12	12	1.63177	1.53371	1.80622	1.6594	1.6147	1.67916	1.8845	1.8306	1.94494	5087800	5173500	8424200	6202500	6456600	4221400	6959900	10306000	10312000
JGIv7b.000067738:749051-756580_VV|cnbp	cnbp	JGIv7b.000067738:749051-756580_VV|cnbp	JGIv7b.000067738:749051-756580_VV|cnbp	>JGIv7b.000067738:749051-756580_VV|cnbp	8	8	8	0.416247	1.02837	0.700538	1.45701	1.20297	1.36546	1.48286	1.36987	1.07716	355300	1823200	711830	4020800	2757600	2027500	2805000	3605600	1606000
JGIv7b.000067832:1109965-1121608_VX|anxa1	anxa1	JGIv7b.000067832:1109965-1121608_VX|anxa1;mgc64326;JGIv7b.000067832:1159017-1179450_XX|mgc85309;anxa8	JGIv7b.000067832:1109965-1121608_VX|anxa1;mgc64326	>JGIv7b.000067832:1109965-1121608_VX|anxa1;mgc64326	20	20	7	2.34921	2.208	2.33532	2.43628	2.40339	2.3682	2.38756	2.52459	2.39905	24479000	20805000	27483000	32747000	32943000	21137000	21723000	50133000	27287000
JGIv7b.000067832:1130669-1152595_VX|unnamed	unnamed	JGIv7b.000067832:1130669-1152595_VX|anxa1;na;JGIv7b.000268711:1246410-1288902_XX|anxa1;mgc84172	JGIv7b.000067832:1130669-1152595_VX|anxa1;na	>JGIv7b.000067832:1130669-1152595_VX|anxa1;na	15	13	13	1.97033	1.87199	1.97913	1.89784	1.8128	2.10177	2.09481	2.21643	2.04155	10678000	10399000	12398000	10336000	9722500	11338000	11201000	24834000	12684000
JGIv7b.000068717:310267-320523_VV|pgrmc2	pgrmc2	JGIv7b.000068717:310267-320523_VV|mgc131268;pgrmc2;JGIv7b.000088765:842053-848819_VV|pgrmc2	JGIv7b.000068717:310267-320523_VV|mgc131268;pgrmc2;JGIv7b.000088765:842053-848819_VV|pgrmc2	>JGIv7b.000068717:310267-320523_VV|mgc131268;pgrmc2;>JGIv7b.000088765:842053-848819_VV|pgrmc2	2	2	2	0.79574	0.627622	0.86725	0.823187	0.658021	1.07544	1.14733	0.845701	1.05163	815610	797330	1033200	1034600	894340	1029200	1312900	1091600	1520500
JGIv7b.000068908:1776326-1799276_VX|piwil3	piwil3	JGIv7b.000068908:1776326-1799276_VX|piwil3;piwil1;JGIv7b.000042960:4205992-4307767_XX|piwil1	JGIv7b.000068908:1776326-1799276_VX|piwil3;piwil1	>JGIv7b.000068908:1776326-1799276_VX|piwil3;piwil1	12	12	12	0.368003	0.322036	0.607905	0.569936	0.348423	0.980108	0.962635	0.922552	0.717333	319680	424360	578720	601470	471710	823590	864470	1300600	742800
JGIv7b.000068908:509807-520706_VV|rps3	rps3	JGIv7b.000068908:509807-520706_VV|rps3;erh	JGIv7b.000068908:509807-520706_VV|rps3;erh	>JGIv7b.000068908:509807-520706_VV|rps3;erh	21	21	1	2.8521	2.75636	2.93738	2.9069	2.89485	2.97191	3.05961	3.05682	2.92631	73626000	64517000	105540000	89726000	90946000	86694000	99378000	168660000	84460000
JGIv7b.000069443:5149032-5181303_VV|nrd1	nrd1	JGIv7b.000069443:5149032-5181303_VV|nrd1;JGIv7b.000053263:2143940-2194571_XV|nrd1	JGIv7b.000069443:5149032-5181303_VV|nrd1	>JGIv7b.000069443:5149032-5181303_VV|nrd1	4	4	4	-0.00975687	-0.265904	0.100079	-0.0851944	-0.337057	-0.181269	-0.0265078	0.429093	-0.185426	139790	126110	186030	147860	114430	54521	92213	422310	107330
JGIv7b.000069443:5256960-5266939_VV|btf3l4	btf3l4	JGIv7b.000069443:5256960-5266939_VV|fry;hmgn3;btf3l4;JGIv7b.000053263:2288005-2304212_VV|fry;btf3l4	JGIv7b.000069443:5256960-5266939_VV|fry;hmgn3;btf3l4;JGIv7b.000053263:2288005-2304212_VV|fry;btf3l4	>JGIv7b.000069443:5256960-5266939_VV|fry;hmgn3;btf3l4;>JGIv7b.000053263:2288005-2304212_VV|fry;btf3l4	7	7	7	2.32059	2.24511	2.27261	2.35661	2.21851	2.35142	2.5844	2.24831	2.62283	22992000	22461000	23889000	27610000	22483000	20324000	33911000	26706000	44078000
JGIv7b.000069443:5677712-5687151_VX|scp2	scp2	JGIv7b.000069443:5677712-5687151_VX|scp2;JGIv7b.000053263:2877893-2893796_VV|scp2	JGIv7b.000069443:5677712-5687151_VX|scp2;JGIv7b.000053263:2877893-2893796_VV|scp2	>JGIv7b.000069443:5677712-5687151_VX|scp2;>JGIv7b.000053263:2877893-2893796_VV|scp2	6	6	6	1.83048	1.72269	1.8042	1.5464	1.59139	1.53672	1.49432	1.90619	1.45905	7861300	7641400	8386300	4869200	6153000	3025800	2878700	12244000	3640400
JGIv7b.000069443:5761559-5767375_VV|cpt2	cpt2	JGIv7b.000069443:5761559-5767375_VV|cpt2;JGIv7b.000053263:2984001-2988590_XX|cpt2	JGIv7b.000069443:5761559-5767375_VV|cpt2	>JGIv7b.000069443:5761559-5767375_VV|cpt2	8	8	8	0.531864	0.5587	0.812839	0.160343	0.400987	0.864472	0.819571	0.345096	0.732884	457660	691610	914900	250170	525830	628500	625420	348720	767970
JGIv7b.000069443:5910854-5932633_VV|ndc1	ndc1	JGIv7b.000069443:5910854-5932633_VV|tmem48;ndc1	JGIv7b.000069443:5910854-5932633_VV|tmem48;ndc1	>JGIv7b.000069443:5910854-5932633_VV|tmem48;ndc1	1	1	1	-0.490217	-0.634494	-0.417944	-0.651076	-0.385642	-0.175688	-0.349131	-0.28784	-0.180926	48817	58935	58452	44005	103500	55237	44440	82392	108370
JGIv7b.000069443:8201072-8208899_VV|arpc5	arpc5	JGIv7b.000069443:8201072-8208899_VV|mgc83272;arpc5	JGIv7b.000069443:8201072-8208899_VV|mgc83272;arpc5	>JGIv7b.000069443:8201072-8208899_VV|mgc83272;arpc5	3	1	1	0.31021	0.0462662	0.276144	0.211454	0.165741	0.713205	0.515489	0.540658	0.316059	281680	240190	275720	279110	323400	441290	314320	544600	314360
JGIv7b.000070222:1621815-1657850_VX|dctn2	dctn2	JGIv7b.000070222:1621815-1657850_VX|dctn2	JGIv7b.000070222:1621815-1657850_VX|dctn2	>JGIv7b.000070222:1621815-1657850_VX|dctn2	12	12	4	1.47212	1.4704	1.65185	1.53799	1.51402	1.45258	1.66022	1.88958	1.58557	3586800	4539800	5966200	4782300	5243900	2485500	4190000	11789000	4774100
JGIv7b.000070222:637123-664453_VV|shmt2	shmt2	JGIv7b.000070222:637123-664453_VV|shmt2;JGIv7b.000005732:533680-560869_VV|shmt2	JGIv7b.000070222:637123-664453_VV|shmt2;JGIv7b.000005732:533680-560869_VV|shmt2	>JGIv7b.000070222:637123-664453_VV|shmt2;>JGIv7b.000005732:533680-560869_VV|shmt2	16	16	16	1.59799	1.40981	1.71767	1.47506	1.52544	1.84398	1.86742	1.81442	1.68723	4725000	4006200	6911700	4179300	5369200	6205800	6696000	9932800	5936100
JGIv7b.000070461:2717240-2789385_VV|cpamd8	cpamd8	JGIv7b.000070461:2717240-2789385_VV|cpamd8	JGIv7b.000070461:2717240-2789385_VV|cpamd8	>JGIv7b.000070461:2717240-2789385_VV|cpamd8	2	2	2	0.978095	0.64913	0.949034	0.855822	0.819902	1.07331	0.943931	1.08957	0.89467	1215900	833520	1240400	1109500	1249600	1024100	828650	1903200	1086200
JGIv7b.000070461:3284163-3312911_VV|ccdc124	ccdc124	JGIv7b.000070461:3284163-3312911_VV|ccdc124	JGIv7b.000070461:3284163-3312911_VV|ccdc124	>JGIv7b.000070461:3284163-3312911_VV|ccdc124	3	3	1	1.02302	0.857993	0.703432	0.992621	0.910964	0.6977	0.844026	0.659567	0.496421	1341600	1282700	716450	1487200	1508300	425580	661000	714160	462680
JGIv7b.000071264:131598-134727_VV|srsf2	srsf2	JGIv7b.000071264:131598-134727_VV|sfrs2;srsf2;JGIv7b.000106323:671648-674489_VV|srsf2	JGIv7b.000071264:131598-134727_VV|sfrs2;srsf2;JGIv7b.000106323:671648-674489_VV|srsf2	>JGIv7b.000071264:131598-134727_VV|sfrs2;srsf2;>JGIv7b.000106323:671648-674489_VV|srsf2	2	2	2	0.194636	0.250523	0.672095	0.605678	0.560235	1.0981	1.13389	1.00681	0.50775	218700	366130	667990	649320	730720	1085200	1273600	1576000	474050
JGIv7b.000071264:1393578-1413488_VV|hn1	hn1	JGIv7b.000071264:1393578-1413488_VV|hn1;sumo2	JGIv7b.000071264:1393578-1413488_VV|hn1;sumo2	>JGIv7b.000071264:1393578-1413488_VV|hn1;sumo2	2	2	2	0.914266	1.0654	1.47683	1.08694	1.63918	1.64124	1.33991	2.00845	1.26806	1057300	1968000	4034900	1820100	6791600	3863300	2029900	15458000	2417700
JGIv7b.000071264:1420557-1431636_VV|nup85	nup85	JGIv7b.000071264:1420557-1431636_VV|nup85	JGIv7b.000071264:1420557-1431636_VV|nup85	>JGIv7b.000071264:1420557-1431636_VV|nup85	3	3	3	-0.16712	-0.438388	-0.0674953	-0.435574	0.00484642	-0.329728	0.375501	0.273812	0.185222	99044	88338	127920	69815	231930	38533	228990	296420	237500
JGIv7b.000071264:1506882-1512515_VV|atp5h	atp5h	JGIv7b.000071264:1506882-1512515_VV|atp5h	JGIv7b.000071264:1506882-1512515_VV|atp5h	>JGIv7b.000071264:1506882-1512515_VV|atp5h	6	6	6	1.27843	1.06888	1.53683	1.06471	0.915085	1.26492	1.01888	1.53325	0.988849	2347000	1982200	4613900	1735500	1521200	1602800	981780	5232600	1329100
JGIv7b.000071264:1994532-1998837_VV|mrpl27	mrpl27	JGIv7b.000071264:1994532-1998837_VV|mrpl27	JGIv7b.000071264:1994532-1998837_VV|mrpl27	>JGIv7b.000071264:1994532-1998837_VV|mrpl27	3	3	3	0.764978	0.87532	0.892959	0.48186	0.197003	0.877423	1.05188	0.942756	0.573564	762480	1329400	1094300	498070	344980	647820	1057900	1361900	545850
JGIv7b.000071264:2840340-2852335_VV|chmp4b	chmp4b	JGIv7b.000071264:2840340-2852335_VV|chmp4b;JGIv7b.000318577:1463047-1473603_VV|chmp4b;JGIv7b.000234771:2600297-2614468_VX|chmp4c;JGIv7b.000022127:2700298-2714411_XV|chmp4c	JGIv7b.000071264:2840340-2852335_VV|chmp4b;JGIv7b.000318577:1463047-1473603_VV|chmp4b	>JGIv7b.000071264:2840340-2852335_VV|chmp4b;>JGIv7b.000318577:1463047-1473603_VV|chmp4b	3	3	3	0.700361	0.63088	0.997597	0.856621	0.993968	0.906217	1.14517	1.34787	0.698383	661880	802710	1382600	1111400	1790500	692930	1306500	3429200	713240
JGIv7b.000071264:401731-423977_VV|ube2o	ube2o	JGIv7b.000071264:401731-423977_VV|tpt1;ube2o;JGIv7b.000071264:3693115-3711573_XV|tpt1;ube2o	JGIv7b.000071264:401731-423977_VV|tpt1;ube2o	>JGIv7b.000071264:401731-423977_VV|tpt1;ube2o	15	15	3	0.348834	0.316097	0.40485	0.428635	0.56337	0.853413	0.832833	0.934661	0.537735	306540	419190	367610	444410	735470	612460	644470	1337000	505510
JGIv7b.000071515:172322-181421_VX|ap1s1	ap1s1	JGIv7b.000071515:172322-181421_VX|ap1s1;JGIv7b.000175714:1702877-1720661_VV|ap1s1	JGIv7b.000071515:172322-181421_VX|ap1s1;JGIv7b.000175714:1702877-1720661_VV|ap1s1	>JGIv7b.000071515:172322-181421_VX|ap1s1;>JGIv7b.000175714:1702877-1720661_VV|ap1s1	2	2	2	0.322037	0.257004	0.441973	0.60183	0.0832171	0.562099	0.579092	0.556106	0.16699	289070	371060	399410	643990	272700	309960	362970	564120	228400
JGIv7b.000071614:134317-145655_VV|unnamed	unnamed	JGIv7b.000071614:134317-145655_VV|ppp1ca	JGIv7b.000071614:134317-145655_VV|ppp1ca	>JGIv7b.000071614:134317-145655_VV|ppp1ca	2	1	1	0.716627	0.608053	0.750202	0.624093	0.697388	1.04654	0.887922	1.26518	0.954469	685880	765770	795390	675440	970130	961960	730020	2840100	1234700
JGIv7b.000072621:818901-834641_VV|ifi30	ifi30	JGIv7b.000072621:818901-834641_VV|ifi30	JGIv7b.000072621:818901-834641_VV|ifi30	>JGIv7b.000072621:818901-834641_VV|ifi30	3	3	2	2.29582	2.28036	2.6815	2.60131	2.29226	2.86494	2.71345	2.81311	2.80727	21778000	24156000	59574000	46631000	26184000	67512000	45409000	96772000	65444000
JGIv7b.000072641:62225-74742_VX|ctsc	ctsc	JGIv7b.000072641:62225-74742_VX|ctsc	JGIv7b.000072641:62225-74742_VX|ctsc	>JGIv7b.000072641:62225-74742_VX|ctsc	19	19	15	1.85557	1.81946	2.08706	2.00778	1.86679	2.11693	2.16722	2.19442	2.05221	8305200	9330700	15780000	13080000	10870000	11747000	13195000	23619000	12977000
JGIv7b.000074352:1900586-1933361_VV|caprin1	caprin1	JGIv7b.000074352:1900586-1933361_VV|loc402786;caprin1	JGIv7b.000074352:1900586-1933361_VV|loc402786;caprin1	>JGIv7b.000074352:1900586-1933361_VV|loc402786;caprin1	8	8	5	1.32278	1.2912	0.999245	1.35051	1.41694	1.58501	1.32089	1.63662	1.28239	2586300	3136300	1387700	3200800	4290800	3387400	1944400	6623000	2493100
JGIv7b.000074352:2000750-2018569_VV|cat.2	cat.2	JGIv7b.000074352:2000750-2018569_VV|cat.2	JGIv7b.000074352:2000750-2018569_VV|cat.2	>JGIv7b.000074352:2000750-2018569_VV|cat.2	17	6	5	0.469577	0.625265	0.960782	0.597898	1.61663	2.25296	2.09639	1.26659	0.754587	399310	793460	1273400	638590	6482400	16145000	11241000	2849300	804530
JGIv7b.000074352:2324933-2341210_VV|nthl1	nthl1	JGIv7b.000074352:2324933-2341210_VV|nthl1;psmc3	JGIv7b.000074352:2324933-2341210_VV|nthl1;psmc3	>JGIv7b.000074352:2324933-2341210_VV|nthl1;psmc3	24	24	2	2.17879	2.20912	2.4373	2.39	2.32326	2.54048	2.50452	2.47693	2.22574	16855000	20853000	34518000	29657000	27916000	31620000	28304000	44972000	18822000
JGIv7b.000074352:2525751-2560763_VV|celf1	celf1	JGIv7b.000074352:2525751-2560763_VV|cugbp1;celf1	JGIv7b.000074352:2525751-2560763_VV|cugbp1;celf1	>JGIv7b.000074352:2525751-2560763_VV|cugbp1;celf1	3	3	1	0.518426	-0.234948	0.48312	0.0392752	0.219734	0.763129	0.312259	0.890078	0.545989	444390	134430	437880	193030	361570	495920	198460	1207800	514530
JGIv7b.000074352:2604987-2611788_VV|ndufs3	ndufs3	JGIv7b.000074352:2604987-2611788_VV|loc495365;ndufs3;JGIv7b.000331559:253745-262724_VV|ndufs3	JGIv7b.000074352:2604987-2611788_VV|loc495365;ndufs3;JGIv7b.000331559:253745-262724_VV|ndufs3	>JGIv7b.000074352:2604987-2611788_VV|loc495365;ndufs3;>JGIv7b.000331559:253745-262724_VV|ndufs3	4	4	4	0.694807	0.823394	1.09431	0.547238	0.671043	0.670638	1.12774	1.30503	1.15142	653880	1194300	1716200	572930	918730	399490	1256000	3110200	1883000
JGIv7b.000074352:4027137-4048498_VV|eif3m	eif3m	JGIv7b.000074352:4027137-4048498_VV|eif3m	JGIv7b.000074352:4027137-4048498_VV|eif3m	>JGIv7b.000074352:4027137-4048498_VV|eif3m	7	7	2	1.03694	0.682006	0.815798	1.02433	0.835263	1.40705	1.35317	1.22848	1.28325	1383100	892040	920970	1591700	1289900	2234500	2091700	2612200	2497700
JGIv7b.000074352:791516-808956_XX|nadsyn1	nadsyn1	JGIv7b.000074352:791516-808956_XX|nadsyn1	JGIv7b.000074352:791516-808956_XX|nadsyn1	>JGIv7b.000074352:791516-808956_XX|nadsyn1	4	4	4	0.211245	0.309838	0.515641	0.428709	0.245536	0.337604	-0.0519483	0.782885	0.390807	226800	413810	470890	444480	381370	183390	87055	945970	368970
JGIv7b.000074488:901519-905148_VV|nme2	nme2	JGIv7b.000074488:901519-905148_VV|nme1;nme2	JGIv7b.000074488:901519-905148_VV|nme1;nme2	>JGIv7b.000074488:901519-905148_VV|nme1;nme2	12	12	6	3.17229	3.12881	3.22294	3.08541	3.11762	3.27182	2.93757	3.27806	3.11127	148430000	139160000	199790000	131510000	144110000	174780000	75400000	279280000	125540000
JGIv7b.000074548:167534-192499_VV|shmt1	shmt1	JGIv7b.000074548:167534-192499_VV|shmt1	JGIv7b.000074548:167534-192499_VV|shmt1	>JGIv7b.000074548:167534-192499_VV|shmt1	15	15	15	2.11348	2.04942	2.04602	1.96711	2.02362	1.91332	1.96831	2.12386	1.55019	14609000	14998000	14397000	11989000	15030000	7298000	8413100	20110000	4425600
JGIv7b.000075398:1064403-1077953_VX|neu1	neu1	JGIv7b.000075398:1064403-1077953_VX|neu1	JGIv7b.000075398:1064403-1077953_VX|neu1	>JGIv7b.000075398:1064403-1077953_VX|neu1	5	5	5	0.687499	0.560245	0.920396	1.1262	0.996045	1.00596	1.11753	1.45909	0.981809	643500	693820	1163500	1979800	1798200	874910	1227300	4418800	1309200
JGIv7b.000075398:1166724-1185557_XV|bag6	bag6	JGIv7b.000075398:1166724-1185557_XV|bag6;bat2	JGIv7b.000075398:1166724-1185557_XV|bag6;bat2	>JGIv7b.000075398:1166724-1185557_XV|bag6;bat2	11	11	4	1.09073	1.04999	1.23467	1.19034	1.06421	1.26516	1.23512	1.33905	1.02025	1556000	1906400	2348500	2271300	2070200	1603700	1601400	3361000	1421600
JGIv7b.000075398:1684037-1693452_VV|csnk2b	csnk2b	JGIv7b.000075398:1684037-1693452_VV|csnk2b;JGIv7b.000134683:121106-129706_VV|csnk2b	JGIv7b.000075398:1684037-1693452_VV|csnk2b;JGIv7b.000134683:121106-129706_VV|csnk2b	>JGIv7b.000075398:1684037-1693452_VV|csnk2b;>JGIv7b.000134683:121106-129706_VV|csnk2b	2	2	2	0.57835	1.65072	1.6602	1.16854	1.08991	1.24431	1.7604	1.5804	1.67154	506700	6586700	6078600	2167700	2183100	1527400	5256000	5826300	5739900
JGIv7b.000075398:2000612-2010432_VV|ddah2	ddah2	JGIv7b.000075398:2000612-2010432_VV|mgc85472;ddah2;JGIv7b.000134683:254783-263707_XX|mgc85472;ddah2	JGIv7b.000075398:2000612-2010432_VV|mgc85472;ddah2;JGIv7b.000134683:254783-263707_XX|mgc85472;ddah2	>JGIv7b.000075398:2000612-2010432_VV|mgc85472;ddah2;>JGIv7b.000134683:254783-263707_XX|mgc85472;ddah2	8	8	8	1.12835	0.974657	1.05675	1.18755	1.05525	1.44599	1.07213	1.53895	1.00459	1689600	1631900	1578000	2257800	2032200	2447500	1107500	5301100	1374700
JGIv7b.000075398:2303829-2327508_VV|gnl1	gnl1	JGIv7b.000075398:2303829-2327508_VV|gnl1	JGIv7b.000075398:2303829-2327508_VV|gnl1	>JGIv7b.000075398:2303829-2327508_VV|gnl1	8	8	3	0.886623	0.827917	1.00011	0.929519	0.603007	1.04915	1.08231	1.17479	0.89057	995200	1205500	1390400	1299200	798240	967850	1133300	2311300	1076700
JGIv7b.000075398:2327474-2357688_VV|abcf1	abcf1	JGIv7b.000075398:2327474-2357688_VV|abcf1	JGIv7b.000075398:2327474-2357688_VV|abcf1	>JGIv7b.000075398:2327474-2357688_VV|abcf1	22	22	22	1.58953	1.53939	1.54099	1.83818	1.48735	1.69867	1.98764	1.77382	1.83119	4638300	5234500	4657000	9096200	4962800	4418400	8789100	9054800	8081300
JGIv7b.000075398:904721-940846_VV|skiv2l	skiv2l	JGIv7b.000075398:904721-940846_VV|skiv2l	JGIv7b.000075398:904721-940846_VV|skiv2l	>JGIv7b.000075398:904721-940846_VV|skiv2l	7	7	7	0.114818	-0.144019	0.325786	0.101547	-0.0954451	0.214665	0.238194	0.445746	0.0633427	183630	162180	308070	220570	188520	137580	167840	438650	182910
JGIv7b.000075417:1775894-1783083_XV|nmt2	nmt2	JGIv7b.000075417:1775894-1783083_XV|nmt2	JGIv7b.000075417:1775894-1783083_XV|nmt2	>JGIv7b.000075417:1775894-1783083_XV|nmt2	3	3	1	0.59336	0.635781	1.0037	0.430386	0.698062	1.13735	0.287928	1.26184	0.772716	523630	810870	1401600	446080	971480	1189500	187830	2818600	836400
JGIv7b.000075417:2101549-2120694_VV|psmd11	psmd11	JGIv7b.000075417:2101549-2120694_VV|psmd11	JGIv7b.000075417:2101549-2120694_VV|psmd11	>JGIv7b.000075417:2101549-2120694_VV|psmd11	21	21	2	1.95152	1.80351	2.02554	1.82783	1.91787	2.07564	2.12272	2.22051	1.92782	10247000	9028500	13753000	8896700	12080000	10666000	11931000	25066000	9940400
JGIv7b.000075417:2777128-2801374_VV|grn	grn	JGIv7b.000075417:2777128-2801374_VV|grn;rps21	JGIv7b.000075417:2777128-2801374_VV|grn;rps21	>JGIv7b.000075417:2777128-2801374_VV|grn;rps21	4	4	3	0.896744	0.645881	1.07375	0.927466	1.18988	1.24818	1.02193	1.55249	0.100619	1017500	827950	1639100	1293500	2684000	1541300	988580	5467200	198120
JGIv7b.000075417:3496812-3505334_VV|phb	phb	JGIv7b.000075417:3496812-3505334_VV|phb	JGIv7b.000075417:3496812-3505334_VV|phb	>JGIv7b.000075417:3496812-3505334_VV|phb	9	9	2	1.26838	1.16334	1.40397	1.13453	0.521368	0.793491	1.65146	1.3108	1.20064	2295900	2408900	3428600	2015400	674330	532400	4107800	3151400	2092500
JGIv7b.000075417:3800377-3805638_VV|eif6	eif6	JGIv7b.000075417:3800377-3805638_VV|eif6	JGIv7b.000075417:3800377-3805638_VV|eif6	>JGIv7b.000075417:3800377-3805638_VV|eif6	4	4	1	1.7291	1.1977	1.44616	1.29765	1.64495	1.40056	1.32221	1.73133	1.60047	6296200	2585900	3767600	2858200	6873100	2200900	1950200	8218900	4929000
JGIv7b.000075417:4091119-4107531_VX|pabpc1l	pabpc1l	JGIv7b.000075417:4091119-4107531_VX|pabpc1l	JGIv7b.000075417:4091119-4107531_VX|pabpc1l	>JGIv7b.000075417:4091119-4107531_VX|pabpc1l	25	25	7	1.60486	1.44937	1.73668	1.7856	1.93441	1.84302	1.69479	1.93122	1.71536	4796600	4347000	7211700	8127300	12500000	6192000	4530900	12963000	6305000
JGIv7b.000075417:4112000-4123724_VV|ywhab	ywhab	JGIv7b.000075417:4112000-4123724_VV|ywhab;thdl17	JGIv7b.000075417:4112000-4123724_VV|ywhab;thdl17	>JGIv7b.000075417:4112000-4123724_VV|ywhab;thdl17	16	12	2	2.11929	1.77734	2.2126	2.19937	2.07533	2.34081	2.48356	2.25288	2.15622	14796000	8553700	20891000	19716000	16725000	19826000	26993000	26986000	16217000
JGIv7b.000075417:5139904-5163064_VV|npepps	npepps	JGIv7b.000075417:5139904-5163064_VV|npepps	JGIv7b.000075417:5139904-5163064_VV|npepps	>JGIv7b.000075417:5139904-5163064_VV|npepps	33	33	15	1.76743	1.61792	1.78793	1.80251	1.64643	1.96888	1.89773	1.81332	1.85189	6847600	6155500	8086800	8427200	6894100	8310300	7171300	9907900	8447900
JGIv7b.000075417:5166153-5180184_VV|kpnb1	kpnb1	JGIv7b.000075417:5166153-5180184_VV|loc495201;kpnb1;JGIv7b.000075417:5172665-5173122_VX|kpnb1;JGIv7b.000075417:5178170-5178743_VX|unnamed;JGIv7b.000075417:5177025-5177975_VX|kpnb1	JGIv7b.000075417:5166153-5180184_VV|loc495201;kpnb1	>JGIv7b.000075417:5166153-5180184_VV|loc495201;kpnb1	33	4	4	1.18782	0.711967	1.13816	1.00293	0.939285	1.2873	1.2702	1.23445	1.16028	1924600	948940	1892900	1520400	1599200	1688900	1733700	2648000	1919100
JGIv7b.000075417:5253100-5258484_VV|rpl23	rpl23	JGIv7b.000075417:5253100-5258484_VV|rpl23	JGIv7b.000075417:5253100-5258484_VV|rpl23	>JGIv7b.000075417:5253100-5258484_VV|rpl23	5	1	1	2.69211	2.51339	2.59816	2.5983	2.71596	2.79907	2.72008	2.82405	2.90851	51866000	39075000	49451000	46331000	62842000	57877000	46096000	99215000	81299000
JGIv7b.000075417:5831856-5839145_VV|psmd3	psmd3	JGIv7b.000075417:5831856-5839145_VV|psmd3;JGIv7b.000013265:2985941-2992174_VV|psmd3	JGIv7b.000075417:5831856-5839145_VV|psmd3;JGIv7b.000013265:2985941-2992174_VV|psmd3	>JGIv7b.000075417:5831856-5839145_VV|psmd3;>JGIv7b.000013265:2985941-2992174_VV|psmd3	22	22	22	1.76296	1.79381	1.95373	1.8417	1.73198	1.94051	1.97868	1.97686	1.78212	6780900	8849500	11714000	9164900	8227100	7776900	8612700	14384000	7274700
JGIv7b.000075417:6780755-6785375_VV|krt19	krt19	JGIv7b.000075417:6780755-6785375_VV|krt19;CON__Q99456;JGIv7b.000075417:6516672-6534130_XX|xak;krt24;krt10;JGIv7b.000075417:6556222-6561164_XX|ak;xak;JGIv7b.000013265:3587028-3593589_XX|krt10;JGIv7b.000075417:6563356-6569434_XX|xak;JGIv7b.000013265:3711111-3728915_XX|krt27;JGIv7b.000013265:3838404-3842124_VV|xk70a;krt;ttc34;JGIv7b.000075417:6704887-6723366_XX|krt27;JGIv7b.000075417:6869521-6873145…	JGIv7b.000075417:6780755-6785375_VV|krt19	>JGIv7b.000075417:6780755-6785375_VV|krt19	14	11	5	1.42927	1.11543	1.55134	1.53454	1.52002	1.76909	1.61789	1.71612	1.47933	3265500	2182100	4765900	4747100	5309400	5209100	3807300	7938900	3802100
JGIv7b.000075417:6986504-6996497_VV|fkbp10	fkbp10	JGIv7b.000075417:6986504-6996497_VV|fkbp10;JGIv7b.000013265:3953247-3968838_XV|fkbp10	JGIv7b.000075417:6986504-6996497_VV|fkbp10	>JGIv7b.000075417:6986504-6996497_VV|fkbp10	13	13	13	1.60461	1.5769	1.72037	1.62022	1.57488	1.77928	1.66209	1.78504	1.67149	4794000	5655900	6953500	5703300	5946600	5334700	4207800	9289300	5739200
JGIv7b.000075417:7017771-7047479_VV|acly	acly	JGIv7b.000075417:7017771-7047479_VV|acly;loc495316	JGIv7b.000075417:7017771-7047479_VV|acly;loc495316	>JGIv7b.000075417:7017771-7047479_VV|acly;loc495316	27	27	4	1.59883	1.4154	1.58059	1.62209	1.49293	1.75209	1.8136	1.85579	1.70121	4733700	4052700	5087900	5726200	5020300	5006200	5928300	10915000	6116600
JGIv7b.000075417:7525101-7562307_XV|atp6v0a1	atp6v0a1	JGIv7b.000075417:7525101-7562307_XV|atp6v0a1;JGIv7b.000013265:4423932-4459451_VV|atp6v0a1	JGIv7b.000075417:7525101-7562307_XV|atp6v0a1;JGIv7b.000013265:4423932-4459451_VV|atp6v0a1	>JGIv7b.000075417:7525101-7562307_XV|atp6v0a1;>JGIv7b.000013265:4423932-4459451_VV|atp6v0a1	2	2	2	-0.754402	-0.676588	-0.394269	-0.818925	-0.271979	-0.109406	-0.344658	-0.110314	-0.665081	27374	54031	61628	30717	130900	64495	44892	123490	38400
JGIv7b.000075488:1464-5747_XX|stx7	stx7	JGIv7b.000075488:1464-5747_XX|stx7	JGIv7b.000075488:1464-5747_XX|stx7	>JGIv7b.000075488:1464-5747_XX|stx7	2	2	2	1.08431	0.914377	0.821038	1.21794	1.1178	1.14165	1.18298	1.07905	0.967403	1534300	1441000	931820	2409600	2312600	1201500	1423200	1858100	1269400
JGIv7b.000075698:148647-161477_VV|vcp	vcp	JGIv7b.000075698:148647-161477_VV|vcp	JGIv7b.000075698:148647-161477_VV|vcp	>JGIv7b.000075698:148647-161477_VV|vcp	61	61	10	2.98074	2.99469	3.06148	3.00041	3.05324	3.08515	3.16191	3.07313	3.16876	97579000	105510000	139270000	109620000	126160000	112970000	125260000	175050000	142000000
JGIv7b.000075698:50254-77968_XX|vwa5a	vwa5a	JGIv7b.000075698:50254-77968_XX|vwa5a	JGIv7b.000075698:50254-77968_XX|vwa5a	>JGIv7b.000075698:50254-77968_XX|vwa5a	6	3	2	-0.63392	0.666762	-0.765008	1.02969	0.898582	0.117408	1.40427	1.10244	-0.854514	35638	864410	26912	1610100	1470200	109600	2348100	1959900	25588
JGIv7b.000075833:491983-515973_VV|asl	asl	JGIv7b.000075833:491983-515973_VV|asl	JGIv7b.000075833:491983-515973_VV|asl	>JGIv7b.000075833:491983-515973_VV|asl	15	15	15	1.3974	1.20892	1.36266	1.4957	1.27506	1.66339	1.54775	1.6886	1.49009	3045400	2646500	3126200	4368200	3200500	4068600	3248600	7456100	3890800
JGIv7b.000075833:604550-610298_VV|chchd2	chchd2	JGIv7b.000075833:604550-610298_VV|chchd2;JGIv7b.000084303:79282-83354_VV|chchd2;mgc78963	JGIv7b.000075833:604550-610298_VV|chchd2;JGIv7b.000084303:79282-83354_VV|chchd2;mgc78963	>JGIv7b.000075833:604550-610298_VV|chchd2;>JGIv7b.000084303:79282-83354_VV|chchd2;mgc78963	3	3	3	0.946209	1.22127	1.14301	1.39166	1.00945	1.69257	1.39743	2.17464	1.24118	1133900	2714800	1913500	3495700	1848700	4355900	2312000	22578000	2282400
JGIv7b.000075833:669353-688370_VV|cct6a	cct6a	JGIv7b.000075833:669353-688370_VV|cct6a	JGIv7b.000075833:669353-688370_VV|cct6a	>JGIv7b.000075833:669353-688370_VV|cct6a	29	29	11	2.77268	2.797	2.74485	2.87128	2.87306	2.96562	2.85788	2.93761	2.89764	61873000	70163000	68635000	83135000	86942000	85428000	62961000	128530000	79427000
JGIv7b.000075966:1556639-1576839_VV|stt3a	stt3a	JGIv7b.000075966:1556639-1576839_VV|stt3a;loc779022	JGIv7b.000075966:1556639-1576839_VV|stt3a;loc779022	>JGIv7b.000075966:1556639-1576839_VV|stt3a;loc779022	5	5	1	1.1179	0.792921	1.06252	0.967633	1.02323	1.12325	1.32239	1.30537	0.997373	1651400	1121500	1598500	1409700	1902100	1150900	1951000	3112600	1353600
JGIv7b.000076000:975760-982733_VV|hspa8	hspa8	JGIv7b.000076000:975760-982733_VV|hspa8;hsc70;hspa1l	JGIv7b.000076000:975760-982733_VV|hspa8;hsc70;hspa1l	>JGIv7b.000076000:975760-982733_VV|hspa8;hsc70;hspa1l	38	7	7	2.00981	1.71202	1.97761	1.8577	1.98145	2.0984	1.98933	2.22853	1.74957	11642000	7474900	12356000	9484500	13776000	11249000	8822900	25529000	6784600
JGIv7b.000076530:542-57021_VV|eif4g1	eif4g1	JGIv7b.000076530:542-57021_VV|loc733435;eif4g1;JGIv7b.000036295:1380464-1419389_XV|eif4g3;eif4g1	JGIv7b.000076530:542-57021_VV|loc733435;eif4g1	>JGIv7b.000076530:542-57021_VV|loc733435;eif4g1	33	33	14	1.2355	0.908389	1.35204	1.25879	1.15896	1.41112	1.49023	1.63899	1.35648	2136400	1423300	3052900	2629900	2517900	2255900	2852200	6658800	2922100
JGIv7b.000077809:129753-136976_VV|pitpnb	pitpnb	JGIv7b.000077809:129753-136976_VV|pitpnb;JGIv7b.000112554:2238345-2274510_VV|pitpna;JGIv7b.000159212:947060-987468_VV|pitpna	JGIv7b.000077809:129753-136976_VV|pitpnb	>JGIv7b.000077809:129753-136976_VV|pitpnb	3	3	2	0.838303	0.480656	0.965258	0.374607	0.618207	1.17621	1.0457	1.15489	0.690298	895280	588720	1286200	395850	823710	1302600	1043200	2208800	700990
JGIv7b.000078302:2690622-2742793_VV|ranbp2	ranbp2	JGIv7b.000078302:2690622-2742793_VV|loc100126652;ranbp2	JGIv7b.000078302:2690622-2742793_VV|loc100126652;ranbp2	>JGIv7b.000078302:2690622-2742793_VV|loc100126652;ranbp2	16	16	9	0.222364	0.0376366	0.30769	-0.00894446	0.19776	0.373148	0.457659	0.361698	0.094478	232390	235950	295860	174090	345520	199280	275770	362170	195530
JGIv7b.000078349:424613-439011_VV|psma5	psma5	JGIv7b.000078349:424613-439011_VV|psma5	JGIv7b.000078349:424613-439011_VV|psma5	>JGIv7b.000078349:424613-439011_VV|psma5	11	11	4	2.45325	2.49492	2.55508	2.65287	2.4854	2.72475	2.62935	2.69964	2.44361	30742000	37613000	44912000	52075000	39026000	48646000	37541000	74717000	30021000
JGIv7b.000078584:1400925-1425351_VV|ppp2r1b	ppp2r1b	JGIv7b.000078584:1400925-1425351_VV|ppp2r1b;loc398563;JGIv7b.000129653:26841-36290_VX|ppp2r1a	JGIv7b.000078584:1400925-1425351_VV|ppp2r1b;loc398563	>JGIv7b.000078584:1400925-1425351_VV|ppp2r1b;loc398563	25	25	4	1.75722	1.73741	1.84081	1.88307	1.827	1.885	1.87843	2.09272	2.08016	6696100	7877100	9101200	10014000	10012000	6830400	6864900	18732000	13778000
JGIv7b.000078584:1736306-1759705_VV|dlat	dlat	JGIv7b.000078584:1736306-1759705_VV|dlat	JGIv7b.000078584:1736306-1759705_VV|dlat	>JGIv7b.000078584:1736306-1759705_VV|dlat	12	12	6	1.74484	1.58028	1.81613	1.50972	1.61537	1.72499	1.89013	1.92085	1.91941	6517100	5695500	8612900	4501400	6465600	4698800	7049100	12660000	9762900
JGIv7b.000078587:17638-37287_VV|nup88	nup88	JGIv7b.000078587:17638-37287_VV|nup88;nup88b	JGIv7b.000078587:17638-37287_VV|nup88;nup88b	>JGIv7b.000078587:17638-37287_VV|nup88;nup88b	3	3	2	-0.262475	-0.952546	-0.0294893	-0.0986492	-0.454601	-0.221628	-0.131421	0.03852	-0.640373	80380	30570	139260	143660	89755	49612	72728	173370	40488
JGIv7b.000078587:516-8141_VV|c1qbp	c1qbp	JGIv7b.000078587:516-8141_VV|c1qbp	JGIv7b.000078587:516-8141_VV|c1qbp	>JGIv7b.000078587:516-8141_VV|c1qbp	5	5	3	2.48791	2.60221	2.64058	2.66465	2.45951	2.74151	2.62619	2.55587	2.81739	33166000	46936000	54368000	53406000	36993000	50590000	37274000	53838000	66879000
JGIv7b.000078649:88564-98986_VV|rpl27a	rpl27a	JGIv7b.000078649:88564-98986_VV|rpl27a;JGIv7b.000287959:146430-152075_VV|rpl27a	JGIv7b.000078649:88564-98986_VV|rpl27a;JGIv7b.000287959:146430-152075_VV|rpl27a	>JGIv7b.000078649:88564-98986_VV|rpl27a;>JGIv7b.000287959:146430-152075_VV|rpl27a	9	9	9	2.51621	2.70335	2.81914	2.67087	2.63245	2.89025	2.95256	2.90249	2.81946	35286000	57831000	81030000	54122000	52883000	71627000	78001000	118640000	67176000
JGIv7b.000078814:4841-22418_VX|tmx2	tmx2	JGIv7b.000078814:4841-22418_VX|tmx2	JGIv7b.000078814:4841-22418_VX|tmx2	>JGIv7b.000078814:4841-22418_VX|tmx2	5	5	5	1.1393	1.01064	1.01511	0.918869	0.825753	1.21231	1.09847	1.39716	1.10261	1730600	1757700	1437800	1269900	1264800	1417300	1175500	3837000	1696000
JGIv7b.000078860:1234249-1272771_VV|ggps1	ggps1	JGIv7b.000078860:1234249-1272771_VV|ggps1;JGIv7b.000025196:17639-105248_XV|ggps1	JGIv7b.000078860:1234249-1272771_VV|ggps1;JGIv7b.000025196:17639-105248_XV|ggps1	>JGIv7b.000078860:1234249-1272771_VV|ggps1;>JGIv7b.000025196:17639-105248_XV|ggps1	2	2	2	0.095385	0.147907	-0.0363209	-0.235993	-0.323421	0.254392	0.603916	0.21701	0.43282	175980	296250	137150	107050	117700	150970	383940	260420	403730
JGIv7b.000078860:2085380-2124527_VV|ipo5	ipo5	JGIv7b.000078860:2085380-2124527_VV|tmsb4x;ranbp6;ipo5	JGIv7b.000078860:2085380-2124527_VV|tmsb4x;ranbp6;ipo5	>JGIv7b.000078860:2085380-2124527_VV|tmsb4x;ranbp6;ipo5	29	29	4	1.49336	1.51418	1.65184	1.61321	1.53079	1.533	1.47375	1.72473	1.64004	3757500	4969100	5966100	5618300	5428800	2999600	2747800	8096100	5365200
JGIv7b.000078860:2825403-2964017_VV|uggt2	uggt2	JGIv7b.000078860:2825403-2964017_VV|uggt2;uggt1	JGIv7b.000078860:2825403-2964017_VV|uggt2;uggt1	>JGIv7b.000078860:2825403-2964017_VV|uggt2;uggt1	18	18	13	0.577737	0.463458	0.660202	0.607408	0.565734	0.753613	0.585859	0.754901	0.546107	506020	568190	650470	651730	739070	485010	368570	887510	514660
JGIv7b.000078860:7475913-7479453_VV|unnamed	unnamed	JGIv7b.000078860:7475913-7479453_VV|c21orf33;loc100137677	JGIv7b.000078860:7475913-7479453_VV|c21orf33;loc100137677	>JGIv7b.000078860:7475913-7479453_VV|c21orf33;loc100137677	8	7	7	2.19958	2.332	2.45437	2.39163	2.37308	2.61327	2.35181	2.55121	2.55057	17640000	26873000	35860000	29761000	30943000	37485000	20035000	53269000	37755000
JGIv7b.000078860:7887850-7926581_VV|uchl3	uchl3	JGIv7b.000078860:7887850-7926581_VV|uchl3	JGIv7b.000078860:7887850-7926581_VV|uchl3	>JGIv7b.000078860:7887850-7926581_VV|uchl3	13	13	8	1.7992	1.84318	1.9463	1.79825	1.81567	2.11117	1.93203	2.27837	1.92597	7340900	9798800	11521000	8350500	9780300	11590000	7750100	28600000	9901100
JGIv7b.000078978:1068918-1074246_VV|unnamed	unnamed	JGIv7b.000078978:1068918-1074246_VV|phpt1	JGIv7b.000078978:1068918-1074246_VV|phpt1	>JGIv7b.000078978:1068918-1074246_VV|phpt1	6	6	6	2.12643	1.76652	2.29053	2.22008	2.1553	2.05648	2.34512	2.33089	1.9408	15029000	8364900	24865000	20610000	19730000	10199000	19734000	32238000	10221000
JGIv7b.000078978:1626386-1641588_VV|mgst3	mgst3	JGIv7b.000078978:1626386-1641588_VV|mgst3;loc495981	JGIv7b.000078978:1626386-1641588_VV|mgst3;loc495981	>JGIv7b.000078978:1626386-1641588_VV|mgst3;loc495981	6	6	5	1.3741	1.0764	1.34428	1.34948	0.992696	1.38242	1.30514	1.69714	1.31904	2893900	2013200	3000400	3193700	1785800	2109500	1876300	7602600	2696800
JGIv7b.000078978:2884478-2905094_VV|aco2	aco2	JGIv7b.000078978:2884478-2905094_VV|loc398139;aco2	JGIv7b.000078978:2884478-2905094_VV|loc398139;aco2	>JGIv7b.000078978:2884478-2905094_VV|loc398139;aco2	42	42	13	2.8449	2.78384	2.88087	2.77649	2.79421	2.84315	2.88602	2.96523	2.87018	72474000	68283000	93017000	67861000	73871000	64159000	67099000	136880000	74888000
JGIv7b.000078978:3480160-3484404_VV|rpl3	rpl3	JGIv7b.000078978:3480160-3484404_VV|rpl3	JGIv7b.000078978:3480160-3484404_VV|rpl3	>JGIv7b.000078978:3480160-3484404_VV|rpl3	25	25	4	2.85986	2.73794	2.93679	2.82627	2.9295	2.73116	2.92757	3.03322	2.96974	74887000	62111000	105400000	75495000	97697000	49381000	73713000	159830000	92698000
JGIv7b.000078978:35325-55353_VV|uchl5	uchl5	JGIv7b.000078978:35325-55353_VV|uchl5	JGIv7b.000078978:35325-55353_VV|uchl5	>JGIv7b.000078978:35325-55353_VV|uchl5	8	2	2	1.30346	1.28726	1.52269	1.49356	1.33513	1.52261	1.09941	1.72954	1.5703	2479200	3110900	4470400	4348200	3623500	2927600	1178000	8185500	4620400
JGIv7b.000078978:4533772-4559057_VX|adsl	adsl	JGIv7b.000078978:4533772-4559057_VX|adsl	JGIv7b.000078978:4533772-4559057_VX|adsl	>JGIv7b.000078978:4533772-4559057_VX|adsl	20	20	20	1.73269	1.5687	1.67547	1.92474	1.55008	1.87219	1.85484	2.064	1.86547	6345900	5560900	6289600	10949000	5649600	6628900	6508100	17545000	8697200
JGIv7b.000078978:4613366-4648321_VV|rangap1	rangap1	JGIv7b.000078978:4613366-4648321_VV|rangap1;JGIv7b.000298452:821447-844030_VV|rangap1	JGIv7b.000078978:4613366-4648321_VV|rangap1;JGIv7b.000298452:821447-844030_VV|rangap1	>JGIv7b.000078978:4613366-4648321_VV|rangap1;>JGIv7b.000298452:821447-844030_VV|rangap1	8	8	8	0.925782	0.94167	1.06853	0.861386	0.929287	1.36065	1.14279	1.29413	0.820383	1084300	1524500	1620100	1122800	1566500	2004800	1299500	3033900	926350
JGIv7b.000078978:4838511-4913600_XV|tom1	tom1	JGIv7b.000078978:4838511-4913600_XV|tom1;JGIv7b.000298452:573370-649885_VV|tom1	JGIv7b.000078978:4838511-4913600_XV|tom1;JGIv7b.000298452:573370-649885_VV|tom1	>JGIv7b.000078978:4838511-4913600_XV|tom1;>JGIv7b.000298452:573370-649885_VV|tom1	4	4	4	0.0405237	0.0186864	0.510326	0.548947	0.42234	0.494289	0.447527	0.753282	0.123643	156060	226900	465330	575030	549550	264520	269520	884240	208140
JGIv7b.000078978:4950593-4963139_VV|eif3l	eif3l	JGIv7b.000078978:4950593-4963139_VV|eif3l	JGIv7b.000078978:4950593-4963139_VV|eif3l	>JGIv7b.000078978:4950593-4963139_VV|eif3l	18	18	2	1.76334	1.59794	1.77937	1.75659	1.64489	1.9272	1.94195	1.96168	1.74107	6786500	5906900	7933600	7637700	6872200	7538700	7925900	13895000	6662100
JGIv7b.000078978:5732240-5755193_XV|gga1	gga1	JGIv7b.000078978:5732240-5755193_XV|gga1;JGIv7b.000166365:195466-224677_XV|gga1;JGIv7b.000227943:114693-124988_XV|gga3	JGIv7b.000078978:5732240-5755193_XV|gga1;JGIv7b.000166365:195466-224677_XV|gga1	>JGIv7b.000078978:5732240-5755193_XV|gga1;>JGIv7b.000166365:195466-224677_XV|gga1	6	6	6	0.376424	0.305876	0.526373	0.624031	0.491002	0.61514	0.720536	0.818812	0.746908	325630	410440	482320	675350	633320	350880	499870	1026700	791400
JGIv7b.000079166:523323-534390_VV|mcm4	mcm4	JGIv7b.000079166:523323-534390_VV|mcm4	JGIv7b.000079166:523323-534390_VV|mcm4	>JGIv7b.000079166:523323-534390_VV|mcm4	22	21	7	1.51833	1.26362	1.23484	1.29086	1.17583	1.55585	1.61797	1.77127	1.77859	3968700	2962800	2349400	2816900	2607200	3164200	3808000	9002400	7219900
JGIv7b.000079772:2518145-2532251_VV|tfam	tfam	JGIv7b.000079772:2518145-2532251_VV|tfam;mttfa;JGIv7b.000018192:3339059-3350837_VV|tfam	JGIv7b.000079772:2518145-2532251_VV|tfam;mttfa	>JGIv7b.000079772:2518145-2532251_VV|tfam;mttfa	5	5	5	0.855748	0.686241	0.921049	0.762957	0.760429	1.17502	0.820672	0.828615	1.05554	930140	899870	1165200	909390	1105100	1299000	626980	1049900	1533300
JGIv7b.000079772:4803076-4835691_VV|usp5	usp5	JGIv7b.000079772:4803076-4835691_VV|cdca3;usp5;rabif	JGIv7b.000079772:4803076-4835691_VV|cdca3;usp5;rabif	>JGIv7b.000079772:4803076-4835691_VV|cdca3;usp5;rabif	17	3	3	0.783534	0.0179812	0.84387	0.982304	0.725147	1.00501	0.33169	0.370429	0.309587	794100	226570	980600	1454700	1027400	872970	207380	369450	310030
JGIv7b.000079772:4997412-5021596_VV|chd4	chd4	JGIv7b.000079772:4997412-5021596_VV|chd4;JGIv7b.000018192:711858-735184_VV|na;chd4;JGIv7b.000208071:3112204-3246213_XV|chd5;JGIv7b.000087017:2993119-3127720_XV|chd5;JGIv7b.000083691:1409501-1475533_XX|chd3;JGIv7b.000063696:436499-486612_XX|chd3	JGIv7b.000079772:4997412-5021596_VV|chd4;JGIv7b.000018192:711858-735184_VV|na;chd4	>JGIv7b.000079772:4997412-5021596_VV|chd4;>JGIv7b.000018192:711858-735184_VV|na;chd4	5	5	5	-0.525151	-0.541931	-0.10884	-0.322549	-0.38611	0.0102021	0.0656411	-0.221541	-0.209791	45222	71341	116630	88936	103400	85303	113590	95834	101870
JGIv7b.000079772:5087110-5093673_VV|gapdh	gapdh	JGIv7b.000079772:5087110-5093673_VV|gapdh;mg:bb02e05	JGIv7b.000079772:5087110-5093673_VV|gapdh;mg:bb02e05	>JGIv7b.000079772:5087110-5093673_VV|gapdh;mg:bb02e05	18	18	15	3.3979	3.45657	3.42968	3.37385	3.31914	3.27251	3.2973	3.39117	3.51206	243260000	273710000	317120000	243920000	218540000	175060000	170160000	361420000	296330000
JGIv7b.000080512:187739-342770_VV|huwe1	huwe1	JGIv7b.000080512:187739-342770_VV|na;huwe1;nedd4;JGIv7b.000303154:12513-13778_VX|unnamed	JGIv7b.000080512:187739-342770_VV|na;huwe1;nedd4	>JGIv7b.000080512:187739-342770_VV|na;huwe1;nedd4	31	31	10	0.667198	0.650702	1.0289	0.839419	0.757795	1.05439	0.905605	1.4136	0.692291	615520	836230	1482800	1071200	1099100	979780	759820	3983500	703990
JGIv7b.000080512:534882-583413_VV|flna	flna	JGIv7b.000080512:534882-583413_VV|flna	JGIv7b.000080512:534882-583413_VV|flna	>JGIv7b.000080512:534882-583413_VV|flna	62	62	19	1.63143	1.56861	1.73676	1.7171	1.62637	1.83808	1.79418	1.90317	1.68499	5084000	5559900	7213000	7018400	6614200	6120900	5673500	12160000	5907700
JGIv7b.000080512:610717-615304_VV|atp6v1g1	atp6v1g1	JGIv7b.000080512:610717-615304_VV|atp6v1g1;JGIv7b.000044061:107358-110753_VV|cnih1;atp6v1g1;JGIv7b.000024596:306344-311957_XV|unnamed	JGIv7b.000080512:610717-615304_VV|atp6v1g1;JGIv7b.000044061:107358-110753_VV|cnih1;atp6v1g1	>JGIv7b.000080512:610717-615304_VV|atp6v1g1;>JGIv7b.000044061:107358-110753_VV|cnih1;atp6v1g1	5	5	5	2.25229	1.87087	2.37508	2.32093	2.29035	2.1399	2.25736	2.45722	2.24519	19798000	10375000	30037000	25579000	26081000	12395000	16180000	42996000	19623000
JGIv7b.000080512:906823-944460_VV|hcfc1	hcfc1	JGIv7b.000080512:906823-944460_VV|loc494675;hcfc1	JGIv7b.000080512:906823-944460_VV|loc494675;hcfc1	>JGIv7b.000080512:906823-944460_VV|loc494675;hcfc1	5	5	5	0.0808307	-0.539216	-0.0591094	-0.136336	-0.107848	0.198216	-0.149862	-0.212364	-0.318335	170460	71742	130340	132520	183750	132390	69756	97860	80729
JGIv7b.000080529:122924-155440_VX|cad	cad	JGIv7b.000080529:122924-155440_VX|otc;cad;JGIv7b.000002409:250294-253013_XX|cad;JGIv7b.000013787:1644657-1702576_XX|cps1	JGIv7b.000080529:122924-155440_VX|otc;cad	>JGIv7b.000080529:122924-155440_VX|otc;cad	41	41	41	1.13225	0.885312	1.21073	1.20591	0.941278	1.21468	1.23526	1.44474	1.02074	1704100	1357100	2226200	2348300	1605800	1425200	1601900	4276600	1423100
JGIv7b.000080529:435541-445094_XV|eif2b4	eif2b4	JGIv7b.000080529:435541-445094_XV|eif2b4;JGIv7b.000002409:529018-530185_XX|unnamed	JGIv7b.000080529:435541-445094_XV|eif2b4	>JGIv7b.000080529:435541-445094_XV|eif2b4	4	4	4	0.362542	0.00570141	0.416693	0.172866	0.25758	0.549111	0.300135	0.815036	0.213838	315880	220900	377470	256970	390980	300690	193090	1017900	252520
JGIv7b.000081122:238781-260018_VX|gsn	gsn	JGIv7b.000081122:238781-260018_VX|gsn	JGIv7b.000081122:238781-260018_VX|gsn	>JGIv7b.000081122:238781-260018_VX|gsn	18	12	12	2.16629	1.95436	2.16439	2.08323	2.08992	2.28655	2.09287	2.20548	2.09352	16400000	12326000	18757000	15374000	17237000	17464000	11152000	24222000	14178000
JGIv7b.000081122:349269-353773_VV|rpl7a	rpl7a	JGIv7b.000081122:349269-353773_VV|loc100037086;rpl7a;JGIv7b.000081122:351413-352356_VV|rpl7a	JGIv7b.000081122:349269-353773_VV|loc100037086;rpl7a	>JGIv7b.000081122:349269-353773_VV|loc100037086;rpl7a	17	17	5	2.93589	3.0246	3.05728	3.08052	3.17416	3.07847	3.04284	3.31767	3.05734	88452000	112230000	137970000	130140000	161970000	111220000	95678000	305670000	111840000
JGIv7b.000081267:631573-660513_VV|capza1	capza1	JGIv7b.000081267:631573-660513_VV|capza1	JGIv7b.000081267:631573-660513_VV|capza1	>JGIv7b.000081267:631573-660513_VV|capza1	7	7	5	1.61569	1.2978	1.58399	1.62371	1.33996	1.76573	1.81329	1.83332	1.77764	4911700	3179300	5126700	5746100	3659800	5168400	5924100	10370000	7205100
JGIv7b.000081267:701247-728565_VX|mov10	mov10	JGIv7b.000081267:701247-728565_VX|mov10	JGIv7b.000081267:701247-728565_VX|mov10	>JGIv7b.000081267:701247-728565_VX|mov10	4	4	4	-0.171558	-0.33195	0.0331629	0.0257533	-0.038135	0.500582	0.365901	0.224592	0.129724	98086	110040	160190	187520	212220	268440	224070	264960	210870
JGIv7b.000081573:37462-61869_VX|anxa5	anxa5	JGIv7b.000081573:37462-61869_VX|mgc81121;anxa5;P08758ups	JGIv7b.000081573:37462-61869_VX|mgc81121;anxa5	>JGIv7b.000081573:37462-61869_VX|mgc81121;anxa5	20	20	13	1.77852	1.66892	2.06327	2.06948	2.11894	2.13935	2.13488	2.19046	1.98178	7015900	6838800	14963000	14928000	18302000	12379000	12264000	23407000	11159000
JGIv7b.000081941:2154424-2256934_XV|tbcd	tbcd	JGIv7b.000081941:2154424-2256934_XV|unnamed;JGIv7b.000163806:1737858-1769594_XX|tbcd	JGIv7b.000081941:2154424-2256934_XV|unnamed	>JGIv7b.000081941:2154424-2256934_XV|unnamed	4	4	4	0.336314	-1.12245	0.443918	0.220565	-0.437433	-0.161611	-0.0812208	0.471338	0.470467	298250	21528	401150	284610	92996	57085	81476	465000	437650
JGIv7b.000082102:2070140-2098609_VV|gmps	gmps	JGIv7b.000082102:2070140-2098609_VV|gmps	JGIv7b.000082102:2070140-2098609_VV|gmps	>JGIv7b.000082102:2070140-2098609_VV|gmps	12	3	3	0.0332081	0.4116	0.592135	0.558709	-0.0858876	0.562319	-0.371487	0.118958	0.635137	153580	510520	558680	587180	192280	310120	42248	208260	622840
JGIv7b.000082102:3834946-3861591_VV|eif2a	eif2a	JGIv7b.000082102:3834946-3861591_VV|eif2a	JGIv7b.000082102:3834946-3861591_VV|eif2a	>JGIv7b.000082102:3834946-3861591_VV|eif2a	13	13	7	0.855482	0.855189	1.11719	0.994344	0.949703	1.18927	1.03206	1.34388	0.98536	929600	1275300	1806200	1492700	1634000	1343000	1011500	3398200	1319200
JGIv7b.000083106:2521550-2544232_XX|siae	siae	JGIv7b.000083106:2521550-2544232_XX|siae;JGIv7b.000075966:1009783-1028288_VX|siae;loc495015	JGIv7b.000083106:2521550-2544232_XX|siae	>JGIv7b.000083106:2521550-2544232_XX|siae	5	5	5	0.0982049	0.285331	0.483324	0.189026	0.431188	0.419523	0.364083	1.01041	0.547003	177070	393400	438080	266020	559690	222100	223150	1589000	515650
JGIv7b.000083691:2335690-2339832_VX|unnamed	unnamed	JGIv7b.000083691:2335690-2339832_VX|na;zp3;orc1	JGIv7b.000083691:2335690-2339832_VX|na;zp3;orc1	>JGIv7b.000083691:2335690-2339832_VX|na;zp3;orc1	5	5	2	0.890962	0.832159	1.00787	0.92544	0.890348	1.36949	1.17836	1.13171	1.13242	1004700	1216100	1414700	1287900	1445400	2046700	1408400	2095100	1807900
JGIv7b.000084188:1489744-1496574_VX|cd151	cd151	JGIv7b.000084188:1489744-1496574_VX|na;loc100036800;cd63	JGIv7b.000084188:1489744-1496574_VX|na;loc100036800;cd63	>JGIv7b.000084188:1489744-1496574_VX|na;loc100036800;cd63	4	4	4	1.38955	1.33844	1.63087	1.65851	1.32785	1.82339	1.48582	1.91706	1.40177	2993500	3457500	5692900	6190700	3569400	5914200	2823900	12551000	3219900
JGIv7b.000084188:1949700-1973149_VV|pdia5	pdia5	JGIv7b.000084188:1949700-1973149_VV|pdia5;mgc84594	JGIv7b.000084188:1949700-1973149_VV|pdia5;mgc84594	>JGIv7b.000084188:1949700-1973149_VV|pdia5;mgc84594	15	15	6	1.39254	1.47347	1.48062	1.7448	1.50046	1.5459	1.58156	1.55059	1.40717	3013200	4568700	4069200	7447400	5099100	3091400	3506900	5443600	3257400
[truncated: 649 more rows]
