# Supplementary material for: Global absolute quantification reveals tight regulation of protein expression in single Xenopus eggs
Source: Nucleic Acids Res. 2014 Jul 23;42(15):9880–91. doi: 10.1093/nar/gku661 (PMC4150773; doi:10.1093/nar/gku661)
Supplement: SUPPLEMENTARY DATA [file supp_gku661_nar-01175-h-2014-File011.xlsx]

## Sheet: Egg versus Embryo replicates
Table S4 - Protein and mRNA amounts for the eggs and embryos. Significant differential expressed proteins between egg and embryo are indicated.								Protein Amounts - log10 (fmoles)										Transcriptome - RPKM
The second column, called 'names', contains the best blast result and has to be used to identify your protein of interest.
								Egg					Embryo					Egg					Embryo					Technical
pita_v1.71	name	Protein.IDs	Majority.protein.IDs	=-Log t-test p value	t-test Difference	t-test Significant	t-test Significant	1	2	3	4	5	1	2	3	4	5	1	2	3	4	5	1	2	3	4	5	1	2	3
JGIv7b.000203280:322662-350135_XV|tfrc	tfrc	JGIv7b.000203280:322662-350135_XV|tfrc	JGIv7b.000203280:322662-350135_XV|tfrc	3.86171	3.38265	Egg	+	1.29469	1.22028	1.49725	1.21214	1.23858	-2.76726	-1.86229	-3.60548	-0.832047	-1.38322	12.8131	13.727	10.8319	12.5965	15.1978	6.732	7.36047	5.15327	6.77315	7.86179	6.67569	4.51869	7.64643
JGIv7b.000021603:4449676-4454147_VX|unnamed	unnamed	JGIv7b.000021603:4449676-4454147_VX|nbr1;sae1;dnaja1;hist1h2bi	JGIv7b.000021603:4449676-4454147_VX|nbr1;sae1;dnaja1;hist1h2bi	5.60491	2.96604	Egg	+	0.800297	0.179681	0.23369	0.207339	0.869246	-2.35524	-2.7924	-2.50067	-1.86225	-3.02939	85.3014	84.1045	168.554	82.01	65.7018	110.482	122.664	60.1371	98.3058	195.686	309.14	220.183	249.831
JGIv7b.000155038:94518-230795_VV|itpr1	itpr1	JGIv7b.000155038:94518-230795_VV|itpr1;JGIv7b.000132123:672576-692534_XX|unnamed	JGIv7b.000155038:94518-230795_VV|itpr1	7.03112	2.82564	Egg	+	0.801128	0.907066	1.00034	0.888309	0.867025	-1.76709	-1.90378	-2.46231	-1.53386	-1.99729	3.31035	3.87546	2.28831	3.20971	4.37628	2.33243	3.44423	1.86703	2.34484	1.72666	2.76411	4.53533	3.82026
JGIv7b.000000222:91604-94565_VV|timm8b	timm8b	JGIv7b.000000222:91604-94565_VV|timm8a;timm8b;JGIv7b.000154389:9943-13672_VV|timm8b	JGIv7b.000000222:91604-94565_VV|timm8a;timm8b;JGIv7b.000154389:9943-13672_VV|timm8b	3.70399	2.73417	Egg	+	1.21552	0.659001	1.17739	0.61645	1.06151	-2.16527	-1.99431	-2.29512	-0.188552	-2.29775	34.6845	51.9306	6.78793	49.2326	65.6367	36.7511	26.788	17.0104	37.3865	34.8715	62.4345	31.4399	38.7614
JGIv7b.000011136:1660463-1724175_VV|nup153	nup153	JGIv7b.000011136:1660463-1724175_VV|nup153;loc398042	JGIv7b.000011136:1660463-1724175_VV|nup153;loc398042	3.45467	2.54288	Egg	+	0.876436	0.985379	1.05345	0.899363	-1.09785	-2.3787	-1.6227	-2.07613	-1.96844	-1.95169	25.8274	23.7414	35.3883	26.9605	30.1197	3.37773	5.34857	4.78004	4.34454	2.28013	2.60724	4.46393	4.09483
JGIv7b.000120240:6718960-6736191_VV|fastkd2	fastkd2	JGIv7b.000120240:6718960-6736191_VV|fastkd2	JGIv7b.000120240:6718960-6736191_VV|fastkd2	2.61038	2.50732	Egg	+	1.99052	-0.17584	-0.0986802	1.909	1.89612	-1.18431	-1.36124	-2.20377	-0.554686	-1.7115	76.7963	71.8159	57.5026	74.1785	65.2933	66.7135	54.5152	57.9713	62.2331	57.902	61.8662	48.3693	55.7152
JGIv7b.000185843:400965-403091_VX|btg4	btg4	JGIv7b.000185843:400965-403091_VX|btg4;b9;JGIv7b.000078584:1125227-1127450_VX|btg4;b9	JGIv7b.000185843:400965-403091_VX|btg4;b9	4.88189	2.46901	Egg	+	1.10615	0.211245	0.45897	0.115917	0.333812	-1.92558	-2.02415	-2.2438	-1.37419	-2.55124	190.519	179.021	352.871	204.443	184.876	317.88	338.432	241.106	336.067	451.114	696.886	720.222	453.679
JGIv7b.000085380:396900-402156_VX|zar1l	zar1l	JGIv7b.000085380:396900-402156_VX|zar1l;JGIv7b.000032686:37672-40879_VX|zar1l	JGIv7b.000085380:396900-402156_VX|zar1l;JGIv7b.000032686:37672-40879_VX|zar1l	5.36706	2.39789	Egg	+	0.0989268	0.256252	0.52591	0.332763	0.48215	-2.02376	-2.01871	-1.4828	-2.76681	-2.00138	297.294	212.058	278.064	277.309	284.017	73.9303	82.9876	102.346	66.0924	66.4125	55.4773	59.5664	49.1475
JGIv7b.000051988:3615771-3631400_VV|depdc7	depdc7	JGIv7b.000051988:3615771-3631400_VV|depdc7b;depdc7;tbc1d7	JGIv7b.000051988:3615771-3631400_VV|depdc7b;depdc7;tbc1d7	5.41695	2.38685	Egg	+	-0.33547	-0.838177	-0.305121	-0.5266	-0.569041	-2.16282	-3.08235	-3.28011	-2.98414	-2.99923	124.931	130.019	215.417	145.102	116.523	184.536	169.037	225.975	163.912	93.4633	88.0915	83.5332	112.385
JGIv7b.000104110:498392-514491_VV|tmem209	tmem209	JGIv7b.000104110:498392-514491_VV|tmem209;JGIv7b.000012518:8349711-8366421_VV|tmem209;mgc83764	JGIv7b.000104110:498392-514491_VV|tmem209;JGIv7b.000012518:8349711-8366421_VV|tmem209;mgc83764	4.69008	2.32571	Egg	+	-1.21064	-0.706523	-0.579053	-0.169636	-0.589033	-3.27752	-2.84684	-3.5729	-2.42417	-2.76201	7.85443	9.80441	9.84301	9.20185	6.7197	13.9833	10.1472	9.39669	10.7478	9.55926	7.82533	8.93198	10.9246
JGIv7b.000200825:707367-714989_VV|unnamed	unnamed	JGIv7b.000200825:707367-714989_VV|na;zar1l;ppa1;JGIv7b.000031941:1695935-1702980_VV|na;xzar2;zar1l	JGIv7b.000200825:707367-714989_VV|na;zar1l;ppa1;JGIv7b.000031941:1695935-1702980_VV|na;xzar2;zar1l	6.16851	2.22562	Egg	+	0.618143	0.76272	1.01317	0.672885	0.678984	-1.48293	-0.944308	-1.67332	-1.50694	-1.77469	81.3987	86.0721	88.939	91.1379	74.1319	14.6265	17.7244	12.8347	17.6693	11.0784	12.7895	17.5178	17.3549
JGIv7b.000050341:379093-386963_XV|myl9	myl9	JGIv7b.000050341:379093-386963_XV|mgc81583;myl9	JGIv7b.000050341:379093-386963_XV|mgc81583;myl9	2.93158	2.2255	Egg	+	0.749371	1.06396	1.009	1.27723	1.02623	-1.69772	-1.9056	-2.12841	0.0678788	-0.337875	7.44264	1.44189	1.39587	2.84188	3.89119	4.79841	5.87593	6.2187	5.36952	9.05809	7.04889	8.62043	9.10961
JGIv7b.000111469:225814-228178_VV|nop10	nop10	JGIv7b.000111469:225814-228178_VV|nop10	JGIv7b.000111469:225814-228178_VV|nop10	2.75085	2.13384	Egg	+	0.292374	0.426975	0.28657	0.2297	0.282548	-0.0620108	-1.98216	-2.76248	-2.32251	-2.02187	76.1679	95.7245	114.654	55.2404	39.5638	75.191	68.5296	44.6321	95.7598	121.995	151.771	136.113	140.447
JGIv7b.000036991:1333688-1347153_VX|unnamed	unnamed	JGIv7b.000036991:1333688-1347153_VX|na	JGIv7b.000036991:1333688-1347153_VX|na	5.75653	2.07531	Egg	+	-0.665852	-0.634378	0.0629489	-0.371116	-0.365379	-2.16351	-2.3407	-2.79729	-2.5545	-2.49432	93.7592	77.8866	241.921	77.5685	84.9177	68.6913	60.0031	109.202	51.8037	42.0068	43.8228	35.5407	57.9591
JGIv7b.000287959:3093065-3110304_VV|hmbs	hmbs	JGIv7b.000287959:3093065-3110304_VV|hmbs	JGIv7b.000287959:3093065-3110304_VV|hmbs	3.21037	2.05402	Egg	+	-1.11538	0.414753	0.247927	0.554716	-0.815011	-2.41414	-2.49426	-1.77459	-2.45437	-1.84571	19.5156	17.0137	9.45154	14.6442	19.1794	16.3407	13.6034	9.75277	13.7069	18.0391	20.4551	14.4207	17.537
JGIv7b.000053349:882915-916273_XV|tfrc	tfrc	JGIv7b.000053349:882915-916273_XV|tfrc	JGIv7b.000053349:882915-916273_XV|tfrc	4.40599	2.0464	Egg	+	-0.241998	-0.127967	0.185521	-0.510111	-0.603895	-1.89549	-1.80733	-2.90735	-2.61385	-2.30646	6.43498	7.51345	6.07753	6.12087	6.89394	5.36746	4.08246	3.24045	4.54457	5.0813	6.15673	4.31227	5.34461
JGIv7b.000043791:2568794-2572854_VV|rplp1	rplp1	JGIv7b.000043791:2568794-2572854_VV|rps6;rplp1;JGIv7b.000296242:1195179-1199424_VV|mgc114621;rplp1	JGIv7b.000043791:2568794-2572854_VV|rps6;rplp1;JGIv7b.000296242:1195179-1199424_VV|mgc114621;rplp1	1.43767	2.02341	Egg	+	2.04494	2.36865	2.37891	2.38897	2.1718	1.22361	1.49627	-1.74657	-1.6588	1.92169	570.974	567.033	458.144	490.544	767.063	953.585	1014.26	1204.1	832.329	640.522	592.492	786.695	668.473
JGIv7b.000193569:502377-526861_VV|unnamed	unnamed	JGIv7b.000193569:502377-526861_VV|na;mgc115599;JGIv7b.000055259:94974-118581_VV|na;loc733168	JGIv7b.000193569:502377-526861_VV|na;mgc115599	4.00259	1.98518	Egg	+	-0.222318	-0.468764	-0.0909054	-0.163613	-0.0676745	-2.25262	-2.80095	-1.26981	-2.62176	-1.99406	27.3183	25.8829	44.5877	26.9616	35.0575	10.8733	13.0342	18.2512	8.39591	8.79283	14.0209	10.3554	16.5803
JGIv7b.000098382:950927-1008191_VV|cox16	cox16	JGIv7b.000098382:950927-1008191_VV|cox16	JGIv7b.000098382:950927-1008191_VV|cox16	3.34236	1.96389	Egg	+	-0.464226	-0.369478	0.0635756	0.344082	0.212759	-1.6406	-2.74778	-2.22001	-1.01873	-2.40559	39.4693	30.1083	23.3178	12.716	17.0243	14.8863	10.5168	5.56513	16.3085	9.60724	19.2246	16.4575	12.0774
JGIv7b.000162663:681324-702701_VV|smpd4	smpd4	JGIv7b.000162663:681324-702701_VV|smpd4	JGIv7b.000162663:681324-702701_VV|smpd4	2.7176	1.96336	Egg	+	0.933664	-1.10924	-0.882676	0.344618	0.363324	-2.38591	-2.42093	-1.71015	-1.52652	-2.12362	20.0442	24.4131	22.2241	22.4122	24.2726	4.70355	6.02158	6.37284	2.43594	3.10915	3.23043	6.14546	3.60789
JGIv7b.000332973:1550687-1581675_VV|gramd3	gramd3	JGIv7b.000332973:1550687-1581675_VV|gramd3	JGIv7b.000332973:1550687-1581675_VV|gramd3	5.04879	1.94927	Egg	+	-0.404192	-0.265458	-0.395502	-0.460118	-0.296203	-1.9727	-2.03673	-2.4344	-2.10731	-3.01669	31.4646	29.1335	41.1456	38.4045	32.1634	87.5087	91.9336	68.7398	116.433	160.131	147.972	141.151	111.02
JGIv7b.000036586:96537-108567_VV|coq5	coq5	JGIv7b.000036586:96537-108567_VV|coq5	JGIv7b.000036586:96537-108567_VV|coq5	5.70878	1.94452	Egg	+	0.260565	-0.0731995	-0.162022	-0.0598661	-0.0601698	-2.11177	-1.70632	-2.26566	-1.54306	-2.1905	15.1596	13.8112	16.99	14.1934	7.48412	6.9066	6.61954	8.09775	8.16131	9.08651	11.388	7.82319	6.12415
JGIv7b.000007479:3146348-3165838_VV|myef2	myef2	JGIv7b.000007479:3146348-3165838_VV|hnrnpab;wbp2;myef2	JGIv7b.000007479:3146348-3165838_VV|hnrnpab;wbp2;myef2	5.95286	1.93699	Egg	+	-0.542508	-0.24191	0.186259	-0.117781	-0.103577	-2.24764	-1.89345	-2.37352	-1.99057	-1.99929	5.00426	2.73672	10.8993	4.66329	5.19049	20.9421	25.4704	18.9324	23.7932	11.624	41.9179	41.7324	35.893
JGIv7b.000001301:695784-699061_VV|mrpl32	mrpl32	JGIv7b.000001301:695784-699061_VV|mrpl32	JGIv7b.000001301:695784-699061_VV|mrpl32	2.83598	1.91296	Egg	+	0.65007	0.394697	0.56644	0.19184	0.810944	-1.99462	-1.29398	-1.12593	-0.138414	-2.39784	26.7773	23.8275	7.24732	11.5186	13.9006	11.6109	11.6175	11.1236	13.3739	23.8052	24.5229	24.3038	11.7076
JGIv7b.000064164:1113644-1141395_VV|sec14l5	sec14l5	JGIv7b.000064164:1113644-1141395_VV|sec14l1;sec14l5;JGIv7b.000106323:542022-567091_XV|sec14l1;sec14l5;JGIv7b.000096766:1070917-1140636_XX|sec14l1	JGIv7b.000064164:1113644-1141395_VV|sec14l1;sec14l5;JGIv7b.000106323:542022-567091_XV|sec14l1;sec14l5	4.56674	1.90649	Egg	+	-1.52261	-1.32796	-1.12742	-0.932038	-0.991601	-3.05108	-2.77135	-3.79749	-3.11488	-2.69927	47.6984	36.8286	35.984	48.5137	32.5422	6.51586	6.26925	8.44449	6.56539	3.73126	2.60458	4.01343	8.90125
JGIv7b.000004363:585333-601791_VV|ncln	ncln	JGIv7b.000004363:585333-601791_VV|na;ncln	JGIv7b.000004363:585333-601791_VV|na;ncln	3.46774	1.88454	Egg	+	0.0480113	-0.127946	-0.146889	-0.32878	-0.622895	-2.21374	-1.91603	-2.76807	-1.09968	-2.60367	101.179	106.34	72.1096	116.546	84.4912	19.6784	19.9701	30.6458	20.3504	14.1384	14.1458	14.0629	28.4375
JGIv7b.000303743:417226-424428_VV|sdhb	sdhb	JGIv7b.000303743:417226-424428_VV|sdhb	JGIv7b.000303743:417226-424428_VV|sdhb	4.14436	1.8813	Egg	+	0.0507684	-0.328371	0.0347813	0.0627576	-0.0508742	-1.4527	-1.24578	-2.44393	-2.21925	-2.27576	22.7633	27.7832	21.0048	10.5607	17.8518	10.8309	18.6006	19.6856	12.3618	6.27962	3.32625	11.3899	5.57236
JGIv7b.000025194:1356-57809_VX|ano1	ano1	JGIv7b.000025194:1356-57809_VX|ano1;JGIv7b.000043483:1267557-1364468_XX|mgc115353;ano1	JGIv7b.000025194:1356-57809_VX|ano1;JGIv7b.000043483:1267557-1364468_XX|mgc115353;ano1	4.79673	1.87908	Egg	+	-1.15519	-1.33322	-0.967856	-1.20155	-1.30395	-3.20965	-3.01861	-3.41811	-2.34662	-3.36418	12.3803	9.01552	9.6702	11.0118	14.8492	8.78942	10.3492	11.7744	7.04995	7.68149	2.83774	8.50249	8.55713
JGIv7b.000106782:1647103-1689704_VV|vldlr	vldlr	JGIv7b.000106782:1647103-1689704_VV|rprd1b;vldlr	JGIv7b.000106782:1647103-1689704_VV|rprd1b;vldlr	6.83196	1.85041	Egg	+	0.195885	0.330584	0.536416	0.156358	0.140235	-1.6471	-1.52893	-1.84601	-1.49872	-1.37184	52.2392	45.9986	46.4154	40.2036	55.0069	29.8864	28.4525	27.5536	29.9088	22.2544	12.4928	13.532	16.4013
JGIv7b.000135348:1226292-1234398_VX|unnamed	unnamed	JGIv7b.000135348:1226292-1234398_VX|na	JGIv7b.000135348:1226292-1234398_VX|na	3.57225	1.8488	Egg	+	0.0530419	-0.221402	0.129418	-0.0219306	-0.0993665	-1.41325	-3.00151	-1.84371	-1.40596	-1.73978	100.507	110.199	210.473	110.894	108.641	57.9609	58.4168	76.8942	45.3749	33.8532	36.5407	36.8518	27.6727
JGIv7b.000021980:1299851-1302557_VX|zfp36l2.2	zfp36l2.2	JGIv7b.000021980:1299851-1302557_VX|zfp36l2.2	JGIv7b.000021980:1299851-1302557_VX|zfp36l2.2	6.10365	1.83892	Egg	+	-0.489321	-0.484869	-0.0975433	-0.350416	-0.0792273	-1.92858	-2.21032	-2.48976	-2.08269	-1.98466	221.407	235.358	429.345	298.986	239.825	82.8519	97.5548	124.981	60.7394	42.6827	42.2359	67.4924	43.8689
JGIv7b.000012462:1839779-1853201_VV|ppox	ppox	JGIv7b.000012462:1839779-1853201_VV|ppox	JGIv7b.000012462:1839779-1853201_VV|ppox	2.35371	1.82577	Egg	+	0.688723	2.40727	2.59248	1.00719	0.848053	0.233313	-0.424583	-0.791774	0.178357	-0.780451	34.3665	21.1133	23.8784	20.4102	20.4397	9.36828	11.0623	12.1412	8.1688	7.48561	8.98746	18.2729	10.163
JGIv7b.000071264:1521514-1526479_VV|ict1	ict1	JGIv7b.000071264:1521514-1526479_VV|ict1	JGIv7b.000071264:1521514-1526479_VV|ict1	1.9554	1.79778	Egg	+	0.719238	0.838758	0.801572	0.636288	0.759778	0.0219679	-1.5666	-2.73915	0.24272	-1.19219	47.6203	38.4174	38.3909	56.7888	41.2473	12.7848	16.4132	14.6982	9.22993	14.417	27.6953	14.8181	19.1387
JGIv7b.000013471:3417451-3428578_VV|lsm14b	lsm14b	JGIv7b.000013471:3417451-3428578_VV|lsm14b;mgc86453	JGIv7b.000013471:3417451-3428578_VV|lsm14b;mgc86453	5.17658	1.79642	Egg	+	1.68515	1.73566	1.83694	1.55512	1.4504	-0.127747	0.108947	-0.763103	-0.00954962	0.0726547	59.7206	68.617	48.9461	73.6998	53.8738	28.944	26.6747	30.1777	24.2484	15.1248	31.5266	35.9851	24.9289
JGIv7b.000003586:2181888-2222249_VX|kif14	kif14	JGIv7b.000003586:2181888-2222249_VX|kif14	JGIv7b.000003586:2181888-2222249_VX|kif14	4.28579	1.77685	Egg	+	-0.999909	-0.493887	-0.167283	-0.445957	-0.458073	-2.69704	-2.70402	-2.20268	-2.08976	-1.75585	14.9774	14.0674	10.8947	11.4458	16.7427	19.3978	17.051	17.4234	18.561	21.0146	10.0762	5.52056	13.3692
JGIv7b.000075398:677934-694910_XV|crat.2	crat.2	JGIv7b.000075398:677934-694910_XV|crat.2	JGIv7b.000075398:677934-694910_XV|crat.2	3.0272	1.76541	Egg	+	-1.49626	-1.10623	-1.03615	-0.970119	-0.716816	-1.69847	-2.94335	-2.82184	-2.982	-3.70698	13.846	3.68018	8.93054	6.52806	5.16442	2.74335	3.59935	3.80931	2.59144	0.959017	4.52346	2.81627	2.89342
JGIv7b.000133644:554547-587902_VV|ppm1a	ppm1a	JGIv7b.000133644:554547-587902_VV|ppm1a	JGIv7b.000133644:554547-587902_VV|ppm1a	3.0434	1.76526	Egg	+	0.347162	-0.67193	0.399547	-0.458736	0.647319	-2.02038	-1.02253	-2.035	-2.16181	-1.32321	33.3761	47.1378	33.4268	29.2481	34.8124	30.4052	26.6797	31.3733	32.31	25.1847	27.6365	18.0919	14.7066
JGIv7b.000137809:521952-533518_VV|coq9	coq9	JGIv7b.000137809:521952-533518_VV|coq9	JGIv7b.000137809:521952-533518_VV|coq9	3.82092	1.7639	Egg	+	-0.541076	0.335223	-0.212074	-0.0840527	0.175437	-1.02802	-1.74007	-2.12355	-2.15074	-2.10363	40.9192	19.3577	38.61	26.7897	27.68	5.57074	7.51779	5.36704	5.33654	6.5727	3.09005	5.43964	6.21198
JGIv7b.000023301:490291-516844_XV|fam210a	fam210a	JGIv7b.000023301:490291-516844_XV|fam210a;JGIv7b.000044494:1493011-1514625_VV|c18orf19;fam210a	JGIv7b.000023301:490291-516844_XV|fam210a;JGIv7b.000044494:1493011-1514625_VV|c18orf19;fam210a	4.22087	1.7559	Egg	+	-0.099296	-0.343929	-0.284382	0.133042	-0.403989	-1.34519	-1.60752	-2.31515	-2.42912	-2.08107	7.90584	3.05071	6.70881	3.21135	6.6066	7.19666	5.48977	7.06596	7.01762	9.55463	7.84096	4.32327	5.32242
JGIv7b.000025254:1917920-1958986_VV|rfc5	rfc5	JGIv7b.000025254:1917920-1958986_VV|rfc5	JGIv7b.000025254:1917920-1958986_VV|rfc5	2.39421	1.72265	Egg	+	0.473976	0.891328	0.86823	0.700333	0.49326	-1.81298	-1.29863	-1.97115	-0.269782	0.166416	15.695	18.8884	10.7505	14.9498	16.9911	4.55348	3.93956	4.81081	3.42381	3.46044	7.47848	1.42268	5.01137
JGIv7b.000014557:667267-676053_VV|lsm14b	lsm14b	JGIv7b.000014557:667267-676053_VV|lsm14b	JGIv7b.000014557:667267-676053_VV|lsm14b	7.98903	1.71347	Egg	+	2.52563	2.70075	2.77981	2.60649	2.69925	0.951241	0.837452	0.970045	1.14824	0.837613	220.833	162.999	113.137	203.364	148.01	81.8773	92.1171	98.1538	68.3003	63.8284	77.3217	104.437	80.3113
JGIv7b.000035524:3943163-3951117_VX|unnamed	unnamed	JGIv7b.000035524:3943163-3951117_VX|na;JGIv7b.000107347:2892831-2902890_VX|loc733265;na	JGIv7b.000035524:3943163-3951117_VX|na	5.67259	1.71316	Egg	+	-0.41056	0.116533	0.295345	-0.0446911	0.151317	-1.518	-1.78033	-1.66676	-1.93364	-1.55913	52.4888	64.2986	103.895	45.7888	54.0404	9.99597	7.65026	7.08459	6.35531	9.56701	9.83312	11.2237	9.88385
JGIv7b.000052441:3224092-3290132_VV|mtmr12	mtmr12	JGIv7b.000052441:3224092-3290132_VV|mtmr12	JGIv7b.000052441:3224092-3290132_VV|mtmr12	2.90473	1.70453	Egg	+	1.16216	1.19221	0.970257	1.53527	1.04669	-1.70428	-0.307779	-0.0274581	-0.771795	0.195237	2.72079	2.48495	4.37388	3.67326	4.57231	4.36031	5.52357	5.84578	5.50639	4.62538	4.10193	6.48279	8.24617
JGIv7b.000012020:11523178-11546872_XV|ndufaf5	ndufaf5	JGIv7b.000012020:11523178-11546872_XV|ndufaf5;c20orf7	JGIv7b.000012020:11523178-11546872_XV|ndufaf5;c20orf7	4.30524	1.69071	Egg	+	-0.970839	-0.729015	-0.451679	-0.497467	-0.793961	-2.42718	-2.12942	-2.95814	-1.82398	-2.5578	1.44833	5.66646	1.06814	2.97325	2.53181	2.14058	3.04117	4.10821	4.30321	2.24629	1.60551	0	2.38736
JGIv7b.000050079:4828192-4833860_VV|unnamed	unnamed	JGIv7b.000050079:4828192-4833860_VV|na;comt;mgc84460	JGIv7b.000050079:4828192-4833860_VV|na;comt;mgc84460	1.916	1.68945	Egg	+	0.343465	0.549006	0.439292	0.819314	0.474156	-2.14818	-2.63668	-0.718126	-0.189221	-0.129817	32.8982	13.002	8.39131	20.727	22.36	16.7984	18.7006	19.7914	11.9104	14.592	16.024	14.6321	22.5493
JGIv7b.000232882:1332971-1354725_XV|isoc2	isoc2	JGIv7b.000232882:1332971-1354725_XV|isoc2	JGIv7b.000232882:1332971-1354725_XV|isoc2	5.13716	1.68332	Egg	+	0.969821	1.40502	1.2597	1.3426	1.1691	-0.318352	-0.718212	-0.870662	-0.0859364	-0.277187	4.04617	8.46593	0	7.30005	5.71168	3.75645	2.87499	3.0427	3.8214	2.29806	6.8978	3.37426	1.98097
JGIv7b.000011405:468000-469312_VX|timm10b	timm10b	JGIv7b.000011405:468000-469312_VX|fxc1;timm10b	JGIv7b.000011405:468000-469312_VX|fxc1;timm10b	2.3571	1.67491	Egg	+	-0.279446	0.149322	0.236277	0.0899587	0.300343	-1.90077	-2.13904	-1.56835	0.0111697	-2.2811	87.5005	107.995	138.228	116.113	104.4	69.3298	80.7585	103.846	54.7302	65.3971	76.6622	70.3529	96.4161
JGIv7b.000229342:6857-18731_VV|ung	ung	JGIv7b.000229342:6857-18731_VV|ung	JGIv7b.000229342:6857-18731_VV|ung	3.62836	1.67058	Egg	+	0.192009	0.297165	0.253434	0.037076	0.222104	-1.324	-1.60805	-2.2924	-1.46579	-0.660885	18.6084	19.1585	16.9516	17.8904	15.4273	42.0588	40.7683	36.3164	46.4475	55.72	48.1242	41.3822	39.6958
JGIv7b.000097703:1724712-1801292_XV|txnrd2	txnrd2	JGIv7b.000097703:1724712-1801292_XV|txnrd2	JGIv7b.000097703:1724712-1801292_XV|txnrd2	2.37023	1.66002	Egg	+	-0.501312	0.143308	-0.138968	-0.622494	-1.30787	-2.52646	-2.29779	-2.20409	-0.85384	-2.84526	4.87309	6.11766	3.29022	3.01438	4.12738	6.67312	4.15506	6.22971	2.53131	6.95881	5.22186	2.43831	3.81731
JGIv7b.000026680:276246-289107_VV|pkmyt1	pkmyt1	JGIv7b.000026680:276246-289107_VV|pkmyt1;JGIv7b.000102068:259040-269359_VV|pkmyt1	JGIv7b.000026680:276246-289107_VV|pkmyt1;JGIv7b.000102068:259040-269359_VV|pkmyt1	2.0023	1.64227	Egg	+	-1.49002	0.438275	-0.564203	-0.692553	0.391969	-1.02154	-2.8235	-1.55404	-2.53018	-2.19862	6.05785	3.96889	2.73556	5.36993	2.47161	3.38717	3.64438	5.38518	2.95346	1.8722	3.4985	5.454	2.41249
JGIv7b.000118142:1635247-1639319_VV|unnamed	unnamed	JGIv7b.000118142:1635247-1639319_VV|ac007390.5;mtrf1l	JGIv7b.000118142:1635247-1639319_VV|ac007390.5;mtrf1l	3.06468	1.64201	Egg	+	0.257755	0.101749	-0.450286	-0.528426	-0.548945	-2.28734	-1.75004	-2.47956	-0.935406	-1.92587	58.7263	26.3746	60.0772	39.7515	37.6816	32.0106	37.9343	36.8016	25.2109	54.8682	108.349	37.1016	74.0577
JGIv7b.000075398:416803-437609_XV|agpat1	agpat1	JGIv7b.000075398:416803-437609_XV|agpat1;JGIv7b.000012933:4991737-5022839_VV|agpat1	JGIv7b.000075398:416803-437609_XV|agpat1;JGIv7b.000012933:4991737-5022839_VV|agpat1	2.7161	1.63761	Egg	+	0.0256975	-0.0381811	0.376033	-0.18368	-0.207493	-1.86988	-1.9471	-2.3622	-1.70781	-0.328707	4.43386	2.30948	2.72442	1.29557	6.61276	3.64443	2.34543	2.76272	2.95328	2.27619	1.59179	3.61345	3.65988
JGIv7b.000012020:13204271-13210079_VV|mrpl2	mrpl2	JGIv7b.000012020:13204271-13210079_VV|mgc84466;mrpl2	JGIv7b.000012020:13204271-13210079_VV|mgc84466;mrpl2	2.52627	1.62413	Egg	+	0.874429	1.12392	0.879561	1.04915	0.918243	-0.148773	-0.407504	-2.11494	0.0412836	-0.64543	143.99	69.5651	101.27	110.821	89.8671	58.1367	58.616	73.3144	46.7469	63.2824	29.2226	55.0361	44.0601
JGIv7b.000052341:1687469-1711737_VX|mboat7	mboat7	JGIv7b.000052341:1687469-1711737_VX|mboat7	JGIv7b.000052341:1687469-1711737_VX|mboat7	2.26461	1.60088	Egg	+	0.316756	-0.353432	0.555699	0.271618	0.232037	-1.15527	-1.40138	-2.72111	-0.243254	-1.46072	1.27187	1.38602	11.4499	9.56117	11.9693	3.68998	2.2593	7.17327	4.87992	1.54793	4.64623	10.6066	7.78367
JGIv7b.000043242:296156-325882_VV|mcm3ap	mcm3ap	JGIv7b.000043242:296156-325882_VV|mcm3ap	JGIv7b.000043242:296156-325882_VV|mcm3ap	2.97877	1.58522	Egg	+	-1.2492	-2.0342	-1.58756	-0.898654	-1.4267	-3.42259	-2.42354	-3.77803	-2.92949	-2.56873	16.454	15.1597	34.0858	20.9232	18.9525	3.56691	4.23477	4.62407	2.86635	2.3115	2.84601	3.08493	3.007
JGIv7b.000287959:3664414-3669088_VV|atp5l	atp5l	JGIv7b.000287959:3664414-3669088_VV|atp5l;JGIv7b.000185843:2844591-2847189_VV|unnamed	JGIv7b.000287959:3664414-3669088_VV|atp5l;JGIv7b.000185843:2844591-2847189_VV|unnamed	2.02937	1.58384	Egg	+	2.48426	2.84401	2.74936	2.66335	2.64607	1.93382	0.163273	0.98532	2.34666	0.0387851	121.197	132.075	224.059	199.573	166.332	54.4176	61.5116	54.2498	40.8802	36.2905	80.8182	72.1936	70.6393
JGIv7b.000003272:298604-319993_VV|ndufa8	ndufa8	JGIv7b.000003272:298604-319993_VV|ndufa8	JGIv7b.000003272:298604-319993_VV|ndufa8	2.38444	1.57739	Egg	+	0.127524	-0.319635	-0.0145471	-0.0929764	-0.156506	-1.50054	-1.51198	-1.68429	-0.608971	-3.03733	37.6574	26.8968	58.2032	24.9468	46.6112	5.79173	4.83566	5.11774	3.74937	4.04933	9.9445	22.7017	24.4342
JGIv7b.000097703:949957-986350_VV|mapk1	mapk1	JGIv7b.000097703:949957-986350_VV|mapk1;JGIv7b.000015893:5345671-5534461_XX|flt4;JGIv7b.000032657:1619386-1643170_XX|kdr;JGIv7b.000031653:1725102-1752537_XX|kdr;JGIv7b.000007546:1195948-1322412_XX|flt1;JGIv7b.000097342:302607-361960_XX|flt4;JGIv7b.000187759:1261048-1335976_XX|pdgfrb;JGIv7b.000031653:1986774-2012228_XV|pdgfra;JGIv7b.000032657:1914179-1937592_XV|pdgfra;JGIv7b.000031653:1827255-1866…	JGIv7b.000097703:949957-986350_VV|mapk1	1.53551	1.57471	Egg	+	0.679659	0.654259	0.777543	0.764855	0.687397	-0.278377	-2.05608	-2.50562	0.147228	0.383001	16.6905	20.1086	15.5409	25.5814	18.7821	70.3106	54.8735	69.4033	56.5279	53.6167	58.3053	60.5774	63.1588
JGIv7b.000094404:277158-297226_VV|ncoa5	ncoa5	JGIv7b.000094404:277158-297226_VV|ncoa5	JGIv7b.000094404:277158-297226_VV|ncoa5	5.12154	1.57047	Egg	+	-0.614654	-0.815467	-0.50499	-0.426707	-0.303887	-1.74199	-2.2835	-2.03773	-2.48143	-1.97341	38.435	47.3939	42.4717	50.87	38.6959	48.0192	41.2108	55.3322	51.0978	39.8943	51.0185	38.9827	37.2958
JGIv7b.000165627:987867-999832_XX|alb	alb	JGIv7b.000165627:987867-999832_XX|cars2;afp;alb;loc100189571	JGIv7b.000165627:987867-999832_XX|cars2;afp;alb;loc100189571	3.24399	1.55334	Egg	+	-1.35723	-1.0776	-0.900003	-1.03342	-1.2246	-3.6054	-2.06729	-2.43912	-2.33101	-2.91675	0	0	0	0	0	0	0	0	0	0	0	0	0
JGIv7b.000030987:3471520-3479719_VX|hrg	hrg	JGIv7b.000030987:3471520-3479719_VX|hrg;fetub;JGIv7b.000136959:478043-485938_VX|hrg	JGIv7b.000030987:3471520-3479719_VX|hrg;fetub	3.13023	1.54958	Egg	+	0.185611	0.473222	0.358029	0.417894	0.388603	-1.10011	-1.84291	-0.726709	-1.83974	-0.415099	0	0	0	0.273176	0	0	0	0	0.375379	0	0	1.32582	0
JGIv7b.000006290:142006-148355_XX|unnamed	unnamed	JGIv7b.000006290:142006-148355_XX|unnamed	JGIv7b.000006290:142006-148355_XX|unnamed	3.88147	1.54364	Egg	+	-0.648603	-1.03191	-0.951214	-0.36405	-0.707278	-2.87607	-1.89464	-2.58688	-2.11802	-1.94562	0	0	0	1.78362	0.651248	0.240926	0	0	0	0	0	0	0
JGIv7b.000159240:2392-8005_VV|hells	hells	JGIv7b.000159240:2392-8005_VV|hells	JGIv7b.000159240:2392-8005_VV|hells	2.67179	1.54054	Egg	+	-0.169349	-0.27289	-0.0536324	-0.182111	-0.229672	-2.62399	-1.17771	-1.79478	-0.745923	-2.26797	2.38986	13.5427	26.8932	11.2927	12.1824	11.0937	10.6132	2.24645	18.3389	16.482	11.6405	14.9475	14.6256
JGIv7b.000239737:3339-134063_VX|ano10	ano10	JGIv7b.000239737:3339-134063_VX|ano10	JGIv7b.000239737:3339-134063_VX|ano10	3.5634	1.53468	Egg	+	-0.42485	-0.451266	-0.403369	-0.089579	-0.592737	-1.53888	-2.07881	-2.69435	-1.34177	-1.98139	10.5944	6.39434	9.85854	10.8525	6.55096	20.6883	18.4577	13.4059	23.5716	26.2839	28.7787	21.2383	22.9422
JGIv7b.000200825:4119003-4156477_VV|mrps31	mrps31	JGIv7b.000200825:4119003-4156477_VV|mrps31	JGIv7b.000200825:4119003-4156477_VV|mrps31	2.37758	1.5173	Egg	+	-0.961487	0.434975	0.553129	0.496733	-0.706758	-1.11332	-1.48937	-2.19364	-1.20019	-1.77338	1.86736	11.1245	5.25336	5.6151	4.63742	25.6435	18.2441	15.7977	22.4127	38.6355	48.5093	42.8247	20.5704
JGIv7b.000013523:5826733-5845942_VV|slc25a20.2	slc25a20.2	JGIv7b.000013523:5826733-5845942_VV|slc25a20.2;slc25a20;JGIv7b.000277614:1396631-1421238_VV|slc25a20.2;slc25a20	JGIv7b.000013523:5826733-5845942_VV|slc25a20.2;slc25a20	3.5464	1.51693	Egg	+	0.877788	1.33831	1.24558	1.36135	1.13868	-0.145042	-0.370407	-1.02905	0.397842	-0.476263	26.6265	28.6459	27.4128	28.7164	28.4343	5.91699	12.0762	9.58546	6.0193	4.59657	12.4173	7.08665	4.16044
JGIv7b.000022127:525219-563864_VV|nbn	nbn	JGIv7b.000022127:525219-563864_VV|nbn	JGIv7b.000022127:525219-563864_VV|nbn	2.95582	1.51025	Egg	+	-1.22984	-0.838218	-0.270246	-0.66244	-1.10527	-2.97478	-1.94323	-2.73755	-2.40674	-1.59495	3.42115	4.14246	1.71104	2.93923	2.23582	11.249	8.7782	8.2183	11.6679	14.4959	7.40607	4.75505	7.44427
JGIv7b.000047606:6191456-6204343_VV|dbt	dbt	JGIv7b.000047606:6191456-6204343_VV|dbt;JGIv7b.000181903:510521-522862_XV|dbt	JGIv7b.000047606:6191456-6204343_VV|dbt;JGIv7b.000181903:510521-522862_XV|dbt	2.6531	1.50865	Egg	+	-0.392245	0.446729	0.846079	0.755942	0.554609	-0.829066	-1.25887	-1.94606	-0.381933	-0.916211	10.7702	13.2882	15.9609	10.3594	15.7564	15.0839	15.4753	15.9879	15.0769	12.3646	14.3244	9.59537	14.8879
JGIv7b.000091366:785882-795038_VV|ccna1	ccna1	JGIv7b.000091366:785882-795038_VV|loc397885;ccna1;JGIv7b.000091366:789931-791592_VX|unnamed	JGIv7b.000091366:785882-795038_VV|loc397885;ccna1;JGIv7b.000091366:789931-791592_VX|unnamed	4.55312	1.50628	Egg	+	-0.442777	-0.427426	-0.033008	-0.290588	-0.744471	-1.84965	-1.66143	-2.3895	-1.65352	-1.91556	62.3185	67.8691	110.681	58.031	82.4564	44.6992	30.3674	41.1834	23.8098	34.7752	27.45	23.7654	18.9421
JGIv7b.000013523:5508062-5537179_VV|ndufaf3	ndufaf3	JGIv7b.000013523:5508062-5537179_VV|ndufaf3	JGIv7b.000013523:5508062-5537179_VV|ndufaf3	1.99948	1.50475	Egg	+	0.311931	0.474335	2.0436	0.459636	2.13424	-0.144412	-0.659674	-0.467889	0.089482	-0.917521	37.315	42.3726	42.7133	37.882	39.014	22.9277	22.725	26.2351	17.8007	14.6885	14.7357	14.4553	15.8531
JGIv7b.000046073:2813735-2818735_VV|rpl12	rpl12	JGIv7b.000046073:2813735-2818735_VV|nip7;rpl12	JGIv7b.000046073:2813735-2818735_VV|nip7;rpl12	2.27873	1.50093	Egg	+	0.407969	0.263201	0.23416	0.336812	0.202947	-0.449186	-0.227209	-2.30491	-1.80217	-1.27607	135.686	102.193	191.538	86.2226	98.8543	277.657	330.879	445.273	215.161	167.418	197.487	244.386	206.368
JGIv7b.000013576:6644779-6653377_VV|oxa1l	oxa1l	JGIv7b.000013576:6644779-6653377_VV|oxa1l;JGIv7b.000326511:1101594-1112567_VV|oxa1l	JGIv7b.000013576:6644779-6653377_VV|oxa1l;JGIv7b.000326511:1101594-1112567_VV|oxa1l	4.38291	1.49712	Egg	+	-0.469572	-0.00667206	-0.119434	0.0646653	-0.29658	-1.35287	-2.03504	-2.04527	-1.33993	-1.54009	16.3157	7.78298	7.96758	24.5965	11.5882	15.1831	20.78	21.4134	16.7177	18.4833	12.7452	15.4033	6.78226
JGIv7b.000015893:5847759-5855829_VX|zp4	zp4	JGIv7b.000015893:5847759-5855829_VX|zp1;zp4;gp37	JGIv7b.000015893:5847759-5855829_VX|zp1;zp4;gp37	1.39003	1.4937	Egg	+	-0.0480328	2.67271	-0.110867	0.287141	-0.288152	-0.272055	-0.584656	-1.63792	-1.57393	-0.88716	254.163	191.533	213.976	189.24	177.325	101.302	87.0389	140.287	92.0751	53.6155	35.58	33.7389	73.1614
JGIv7b.000160841:3898376-3911467_VX|unnamed	unnamed	JGIv7b.000160841:3898376-3911467_VX|zp1;zp4.2	JGIv7b.000160841:3898376-3911467_VX|zp1;zp4.2	1.08897	1.47647	Egg	+	-0.43835	1.31195	-1.17994	-1.257	-2.91396	-3.05427	-3.06354	-1.87903	-2.07473	-1.78807	21.501	14.246	6.0488	21.2432	14.5012	18.8386	20.6246	18.9982	21.322	19.8876	25.6581	17.034	27.3694
JGIv7b.000030711:1549574-1583543_VV|hnrnpr	hnrnpr	JGIv7b.000030711:1549574-1583543_VV|hnrnpr	JGIv7b.000030711:1549574-1583543_VV|hnrnpr	3.72342	1.47457	Egg	+	-0.818671	-0.807964	-0.548745	-0.836311	-0.774696	-2.27235	-2.06095	-2.94121	-2.3117	-1.57305	0.525501	3.66507	3.54809	2.25738	4.32723	8.38532	8.86808	6.42158	10.8568	12.1517	10.8783	14.2427	8.36161
JGIv7b.000020345:4401470-4415208_VV|c2orf47	c2orf47	JGIv7b.000020345:4401470-4415208_VV|loc432279;c2orf47	JGIv7b.000020345:4401470-4415208_VV|loc432279;c2orf47	2.78738	1.47059	Egg	+	-0.802739	-0.518774	-1.03048	-0.896418	-0.818124	-2.23691	-2.96088	-1.85164	-1.41457	-2.95549	7.56494	2.4227	1.73732	9.28473	5.08517	4.83745	2.74247	2.90245	6.56145	7.26534	12.7837	14.8061	7.55861
JGIv7b.000082179:252423-263288_XX|unnamed	unnamed	JGIv7b.000082179:252423-263288_XX|carm1;carm1p1	JGIv7b.000082179:252423-263288_XX|carm1;carm1p1	2.14252	1.44868	Egg	+	0.200863	0.0216801	0.287705	0.00522102	0.0836603	-2.02011	-1.49174	-1.44967	-1.89601	0.213235	13.0921	6.47344	20.8894	12.2551	13.1789	5.32898	9.37194	8.44921	8.07401	4.12216	11.4212	15.4807	14.8285
JGIv7b.000007281:1964744-1974524_VV|chchd4	chchd4	JGIv7b.000007281:1964744-1974524_VV|chchd4;JGIv7b.000255257:1401576-1409925_VV|chchd4	JGIv7b.000007281:1964744-1974524_VV|chchd4;JGIv7b.000255257:1401576-1409925_VV|chchd4	3.57902	1.44808	Egg	+	-0.105286	-0.381464	-0.0688883	0.0262958	-0.0928562	-1.88756	-0.979387	-2.062	-1.08605	-1.84759	179.473	125.908	180.102	158.182	141.411	32.0992	35.2566	31.7559	45.8655	44.1996	69.9338	80.9975	56.8559
JGIv7b.000008129:8928976-8930118_VV|atp5b	atp5b	JGIv7b.000008129:8928976-8930118_VV|atp5b	JGIv7b.000008129:8928976-8930118_VV|atp5b	5.24016	1.44166	Egg	+	3.16268	3.39048	3.2074	3.35321	3.22206	1.85653	1.7972	1.41529	2.23231	1.8262	3201.15	2894.97	2966.46	2409.41	1989.54	563.957	286.141	531.718	497.502	176.374	119.409	114.882	605.696
JGIv7b.000133382:1100575-1135230_XV|gtsf1	gtsf1	JGIv7b.000133382:1100575-1135230_XV|gtsf1	JGIv7b.000133382:1100575-1135230_XV|gtsf1	3.64542	1.43721	Egg	+	-1.09338	-1.26699	-0.242229	-1.21216	-0.578264	-2.54281	-2.5454	-2.18859	-1.98668	-2.31562	0.476041	5.39519	0	0.817968	4.47994	10.2202	8.45623	3.57981	15.7359	15.8361	11.5935	3.96989	8.15728
JGIv7b.000047457:264255-269944_VV|mrpl20	mrpl20	JGIv7b.000047457:264255-269944_VV|mrpl20	JGIv7b.000047457:264255-269944_VV|mrpl20	2.02189	1.43717	Egg	+	0.440129	0.802505	0.424599	0.629568	0.167183	-0.517364	-0.678426	-0.796824	-0.194215	-2.53503	82.9421	124.769	157.388	141.12	63.7707	244.409	196.447	165.102	232.316	304.814	423.796	379.749	390.152
JGIv7b.000036586:1236121-1296769_VX|prodh	prodh	JGIv7b.000036586:1236121-1296769_VX|prodh	JGIv7b.000036586:1236121-1296769_VX|prodh	3.61005	1.43013	Egg	+	-0.425936	0.422934	0.0315692	0.074216	-0.0836701	-1.37871	-1.68086	-1.97827	-0.964941	-1.12876	28.2546	37.0488	66.4334	27.8269	38.7319	47.7177	52.6388	36.7077	36.8817	52.3731	46.9928	42.1445	31.4901
JGIv7b.000298574:1297710-1309066_XX|unnamed	unnamed	JGIv7b.000298574:1297710-1309066_XX|na	JGIv7b.000298574:1297710-1309066_XX|na	3.70462	1.42178	Egg	+	-0.182264	0.838135	0.848043	0.918627	0.67106	-0.717811	-0.573555	-0.744458	-1.02473	-0.954732	19.2033	19.5318	5.60248	15.5817	20.9166	11.7617	15.161	8.69123	10.0759	35.2015	36.3748	28.1735	25.2455
JGIv7b.000039437:2515918-2544147_VV|dazap1	dazap1	JGIv7b.000039437:2515918-2544147_VV|dazap1	JGIv7b.000039437:2515918-2544147_VV|dazap1	2.37653	1.42067	Egg	+	-0.496981	0.0473466	0.0187169	-0.0318526	0.372784	-0.980585	-2.7509	-1.25784	-1.11832	-1.08567	16.2032	18.1925	7.18289	15.3972	18.098	20.5131	17.4441	20.7694	20.8678	21.1145	27.5031	14.3314	22.2362
JGIv7b.000064233:53997-75260_VV|prpf19	prpf19	JGIv7b.000064233:53997-75260_VV|prpf19	JGIv7b.000064233:53997-75260_VV|prpf19	4.11892	1.42003	Egg	+	0.383894	0.404771	0.398068	0.457299	0.52522	-0.999794	-0.286606	-1.39813	-1.23658	-1.00978	40.3131	38.7427	53.7587	47.4519	49.5385	28.8251	32.1403	30.733	25.6698	19.1875	13.5285	12.5739	19.0376
JGIv7b.000126823:122917-161135_VV|vldlr	vldlr	JGIv7b.000126823:122917-161135_VV|vldlr;JGIv7b.000053263:3028058-3112223_XV|lrp8;JGIv7b.000069443:5818555-5898010_XV|lrp8	JGIv7b.000126823:122917-161135_VV|vldlr	5.82514	1.41965	Egg	+	0.900283	1.05568	1.44525	0.997923	1.19677	-0.350587	-0.254308	-0.516809	-0.186339	-0.194311	55.7408	47.527	52.7306	39.6005	54.5223	36.1642	36.995	27.6375	34.349	29.8196	32.0729	37.6728	35.2373
JGIv7b.000005732:2715608-2768666_VX|tsfm	tsfm	JGIv7b.000005732:2715608-2768666_VX|tsfm;na	JGIv7b.000005732:2715608-2768666_VX|tsfm;na	3.21551	1.41468	Egg	+	-0.726626	-0.355437	-0.0159318	-0.359213	-0.688929	-1.25396	-2.11333	-1.7671	-1.54	-2.54513	31.5464	15.7156	13.0405	7.74361	24.7398	10.0863	8.00541	4.84137	6.84044	12.0143	4.70373	8.05339	9.456
JGIv7b.000067832:2782-38512_VV|smc5	smc5	JGIv7b.000067832:2782-38512_VV|smc5	JGIv7b.000067832:2782-38512_VV|smc5	4.472	1.41225	Egg	+	-2.12458	-1.68446	-1.52049	-1.69451	-1.46617	-3.01423	-3.29562	-3.1468	-2.68684	-3.40796	4.9449	3.77211	7.23386	2.86763	6.30169	23.241	21.3011	12.0852	20.5781	33.8022	46.0635	42.7838	30.8674
JGIv7b.000012518:682789-724015_VV|cpeb1	cpeb1	JGIv7b.000012518:682789-724015_VV|cpeb1;JGIv7b.000007197:229380-271310_VV|cpeb1	JGIv7b.000012518:682789-724015_VV|cpeb1;JGIv7b.000007197:229380-271310_VV|cpeb1	4.11356	1.41144	Egg	+	0.274848	0.471938	0.613781	0.39784	0.38887	-0.951676	-0.859111	-0.73389	-0.677989	-1.68727	174.076	153.832	299.926	182.688	213.786	29.2752	43.6383	41.2179	30.2491	19.9321	43.1018	37.4486	38.7978
JGIv7b.000012020:13526121-13528951_VV|mrps18a	mrps18a	JGIv7b.000012020:13526121-13528951_VV|mrps18a	JGIv7b.000012020:13526121-13528951_VV|mrps18a	3.0204	1.41108	Egg	+	0.0558964	-0.539208	0.229237	0.11373	0.140984	-1.64348	-1.59347	-1.21711	-0.587965	-2.01276	44.5464	36.5952	61.6963	49.3113	38.9658	11.4327	9.13047	20.9367	16.1815	19.4619	4.17261	7.14404	6.2912
JGIv7b.000019259:2354101-2357262_VV|c6orf57	c6orf57	JGIv7b.000019259:2354101-2357262_VV|c6orf57	JGIv7b.000019259:2354101-2357262_VV|c6orf57	2.35145	1.40621	Egg	+	-0.0110344	-0.00589844	0.10226	0.305776	0.345396	-0.61027	-0.820769	-2.50948	-0.805654	-1.54839	91.7657	147.372	97.8294	155.604	92.7982	58.8518	34.3178	27.2398	54.1675	72.4965	135.267	110.763	118.231
JGIv7b.000003467:1162274-1169038_VV|mrpl35	mrpl35	JGIv7b.000003467:1162274-1169038_VV|mrpl35	JGIv7b.000003467:1162274-1169038_VV|mrpl35	3.55941	1.40506	Egg	+	0.283547	0.464009	0.36975	0.209828	0.266554	-1.84626	-0.968169	-1.26461	-0.523084	-0.829512	23.9892	13.2454	19.4045	19.2359	20.6019	39.821	49.5805	41.8325	43.425	50.588	48.6858	50.0137	56.6532
JGIv7b.000155530:1121027-1172783_XX|muc5ac	muc5ac	JGIv7b.000155530:1121027-1172783_XX|unnamed	JGIv7b.000155530:1121027-1172783_XX|unnamed	1.48071	1.40108	Egg	+	-2.23261	-0.325542	-1.01912	-1.40183	-0.386578	-1.14404	-3.11876	-2.61125	-2.00747	-3.48957	0	0	0	0	0	0	0	0	0	0	0	0	0
JGIv7b.000004321:2387814-2408561_VV|nup35	nup35	JGIv7b.000004321:2387814-2408561_VV|mgc80197;nup35	JGIv7b.000004321:2387814-2408561_VV|mgc80197;nup35	5.28036	1.40066	Egg	+	0.416146	0.527624	0.674665	0.400017	0.399276	-1.00299	-0.568764	-1.25243	-1.0293	-0.732113	107.769	89.0656	171.044	93.1233	101.615	91.088	73.0338	86.0775	68.7618	84.4078	33.3763	51.9496	50.3228
JGIv7b.000070461:1246496-1253897_VV|c19orf70	c19orf70	JGIv7b.000070461:1246496-1253897_VV|c19orf70	JGIv7b.000070461:1246496-1253897_VV|c19orf70	2.91609	1.40027	Egg	+	1.34244	1.83847	1.51375	1.56269	1.55383	0.346127	0.123619	-0.31282	1.10099	-0.448099	26.2853	56.7909	23.7918	32.4012	31.8171	8.28912	13.1957	7.51984	10.1189	7.88175	26.441	14.2959	13.9881
JGIv7b.000075426:23260-26634_VX|c15orf57	c15orf57	JGIv7b.000075426:23260-26634_VX|unnamed	JGIv7b.000075426:23260-26634_VX|unnamed	2.70177	1.39941	Egg	+	-0.496167	-0.403097	-0.457923	-0.367407	-0.367618	-1.81823	-2.41506	-2.12481	-2.09233	-0.638838	32.3323	35.7041	36.3837	16.6667	18.5945	12.5072	3.82894	8.10458	10.1787	10.4934	10.4989	17.9755	10.5531
JGIv7b.000003490:278487-285437_VV|sco1	sco1	JGIv7b.000003490:278487-285437_VV|sco1	JGIv7b.000003490:278487-285437_VV|sco1	4.24268	1.39882	Egg	+	-0.230432	-0.0715091	-0.00495864	-0.135835	-0.164832	-1.21806	-1.04854	-1.92454	-1.50095	-1.90956	23.019	33.2946	24.1372	29.6646	52.926	12.1424	14.8691	12.7859	22.8519	16.979	36.9487	8.72564	24.3326
JGIv7b.000145462:176142-272497_VV|slc25a13	slc25a13	JGIv7b.000145462:176142-272497_VV|slc25a13	JGIv7b.000145462:176142-272497_VV|slc25a13	3.44008	1.39765	Egg	+	0.356015	0.426726	0.456758	0.529226	0.408317	-0.744895	-0.87885	-1.66126	-0.270655	-1.25556	5.74576	5.44475	10.5419	6.00951	4.01624	4.20369	5.32517	4.93133	2.6543	2.73635	2.12939	5.20827	6.11537
JGIv7b.000046492:1419002-1431033_XV|selenbp1	selenbp1	JGIv7b.000046492:1419002-1431033_XV|selenbp1	JGIv7b.000046492:1419002-1431033_XV|selenbp1	1.91756	1.39604	Egg	+	-0.494462	0.121811	0.0237544	0.208439	0.449682	-0.87462	-2.18207	-1.88773	-1.75039	0.0238344	0	2.94894	3.26264	0	1.13689	0.981364	0	1.81691	0.570476	0	0.588419	0	0
JGIv7b.000135961:492007-493800_VV|tmem111	tmem111	JGIv7b.000135961:492007-493800_VV|tmem111	JGIv7b.000135961:492007-493800_VV|tmem111	1.82061	1.39303	Egg	+	0.116468	0.402093	0.406979	-0.188394	-0.0927891	-2.60134	-0.430589	-1.67152	-0.206525	-1.4108	0.00490984	0	0	11.428	4.05795	3.94396	7.22934	4.83405	3.78489	2.10924	0	0	2.53317
JGIv7b.000065414:48680-67409_VV|spsb1	spsb1	JGIv7b.000065414:48680-67409_VV|spsb1;JGIv7b.000066475:149849-163040_VV|spsb1	JGIv7b.000065414:48680-67409_VV|spsb1;JGIv7b.000066475:149849-163040_VV|spsb1	3.08569	1.39046	Egg	+	-0.574186	-1.40122	-0.426638	-0.590378	-0.496687	-2.4908	-2.42388	-1.86731	-1.41957	-2.23985	97.4347	94.9705	149.342	123.122	111.273	23.6192	32.8255	24.051	26.2397	23.1714	18.8826	17.7812	22.776
JGIv7b.000325141:1951904-1993333_VV|dmap1	dmap1	JGIv7b.000325141:1951904-1993333_VV|dmap1	JGIv7b.000325141:1951904-1993333_VV|dmap1	2.2858	1.38334	Egg	+	-1.61708	-1.19709	-1.35468	-1.06883	-1.68267	-2.88439	-3.04679	-3.73495	-2.53427	-1.63664	8.6592	23.4932	29.006	18.3201	23.1315	34.2426	41.6028	29.4916	42.5066	49.786	62.1416	71.3267	64.8196
JGIv7b.000009266:9386504-9399037_VV|mrps11	mrps11	JGIv7b.000009266:9386504-9399037_VV|mrps11	JGIv7b.000009266:9386504-9399037_VV|mrps11	1.59639	1.38037	Egg	+	0.64269	0.704089	0.746486	0.572565	0.682647	-0.287476	-0.245469	-2.66239	0.193242	-0.551265	255.143	175.515	191.783	137.002	91.4486	28.9153	24.7859	35.6003	35.2983	43.6673	50.972	78.9591	63.4338
JGIv7b.000122517:1514479-1552735_VV|atad3a	atad3a	JGIv7b.000122517:1514479-1552735_VV|atad3a	JGIv7b.000122517:1514479-1552735_VV|atad3a	1.72866	1.37922	Egg	+	-0.501066	-0.474588	-0.245739	-0.183244	-0.810108	-1.13226	-2.77207	-3.03096	-0.745261	-1.43032	14.2172	14.9299	15.0897	11.5205	11.7831	8.8866	13.4884	10.3268	12.7789	8.52047	9.3633	3.36826	8.70076
JGIv7b.000049342:887642-907745_VV|aaas	aaas	JGIv7b.000049342:887642-907745_VV|aaas	JGIv7b.000049342:887642-907745_VV|aaas	3.83028	1.37764	Egg	+	0.566182	0.663873	0.853684	0.78191	0.686768	-0.867483	-0.578456	-1.31825	-0.172428	-0.399188	40.0999	35.3962	24.2544	45.4326	45.9924	23.7041	34.2804	43.3477	31.0671	17.6914	23.8043	30.3058	38.038
JGIv7b.000215393:207299-209852_VV|hsd17b10	hsd17b10	JGIv7b.000215393:207299-209852_VV|hsd17b10	JGIv7b.000215393:207299-209852_VV|hsd17b10	5.88236	1.37096	Egg	+	1.20399	1.13595	1.09603	1.1088	1.15277	-0.304942	-0.479998	-0.39411	0.0858747	-0.0640709	40.9632	66.7656	45.4279	46.4138	28.8657	11.0232	11.6003	10.0448	18.2224	11.5604	14.4581	7.42626	13.0795
JGIv7b.000056777:4868157-4903957_VV|cpt1a	cpt1a	JGIv7b.000056777:4868157-4903957_VV|cpt1a;JGIv7b.000188120:2329196-2374286_XX|cpt1a;JGIv7b.000183929:1857870-1906348_XV|cpt1a	JGIv7b.000056777:4868157-4903957_VV|cpt1a	2.94447	1.36919	Egg	+	-0.96806	-0.689977	-0.757448	-0.504396	-1.48225	-2.37208	-2.93866	-2.17354	-1.55915	-2.20467	5.82563	6.20743	4.0062	4.72695	3.29959	5.63384	5.46168	6.69295	5.54021	5.25193	3.15281	2.02426	4.75362
JGIv7b.000071264:1994532-1998837_VV|mrpl27	mrpl27	JGIv7b.000071264:1994532-1998837_VV|mrpl27	JGIv7b.000071264:1994532-1998837_VV|mrpl27	4.72856	1.36724	Egg	+	0.915737	1.00952	1.00334	1.12089	1.00531	-0.214605	-0.163767	-0.935027	-0.135603	-0.332414	34.9747	39.529	55.8733	35.3639	29.0817	20.9158	14.5622	19.7419	15.8271	18.9379	20.6281	15.8721	23.2219
JGIv7b.000198991:96603-111788_VV|mrpl48	mrpl48	JGIv7b.000198991:96603-111788_VV|mrpl48	JGIv7b.000198991:96603-111788_VV|mrpl48	2.94885	1.36722	Egg	+	0.326885	0.0507617	0.0589865	-0.0411561	-0.0734233	-1.59582	-1.87497	-1.43864	-0.304484	-1.30012	47.927	35.0699	46.8818	26.4588	42.9632	30.6617	28.139	40.5707	24.9243	28.8318	27.8262	20.4643	35.8883
JGIv7b.000109418:2504101-2544071_VV|suclg1	suclg1	JGIv7b.000109418:2504101-2544071_VV|suclg1	JGIv7b.000109418:2504101-2544071_VV|suclg1	4.73849	1.36172	Egg	+	1.26748	1.42944	1.55427	1.50625	1.44548	0.330813	0.167021	-0.318421	0.405734	-0.19084	45.1911	43.5282	50.8537	34.4418	41.4425	23.4729	23.9533	25.3506	22.8032	13.6021	10.6508	6.07849	8.92142
JGIv7b.000133382:1857154-1859157_VX|birc5.1	birc5.1	JGIv7b.000133382:1857154-1859157_VX|loc398389;birc5.1	JGIv7b.000133382:1857154-1859157_VX|loc398389;birc5.1	4.45528	1.3587	Egg	+	-0.282603	0.0440224	0.347703	0.578775	0.45105	-1.22956	-1.1002	-1.28838	-1.02956	-1.00684	88.36	68.6595	206.429	88.2904	80.5932	100.312	85.3042	84.8635	103.181	83.3816	93.5613	88.1039	63.4797
JGIv7b.000007281:181409-421180_VX|chchd6	chchd6	JGIv7b.000007281:181409-421180_VX|chchd6;JGIv7b.000013523:8231758-8460889_XX|chchd6;loc495402	JGIv7b.000007281:181409-421180_VX|chchd6	2.34222	1.3575	Egg	+	0.770701	1.37718	1.22296	1.26169	1.06587	0.146937	-0.652059	-0.000243763	0.663113	-1.24685	16.8359	16.3084	26.664	27.3214	21.5165	45.9503	39.8755	49.2352	46.3768	50.593	48.5948	65.0004	44.2662
JGIv7b.000049179:731493-749104_VV|wbscr16	wbscr16	JGIv7b.000049179:731493-749104_VV|wbscr16	JGIv7b.000049179:731493-749104_VV|wbscr16	5.36287	1.35617	Egg	+	-1.15334	-1.26425	-0.929956	-1.29161	-0.904573	-2.24369	-2.58803	-2.30328	-2.43612	-2.75347	4.40537	3.43635	6.78378	5.37842	4.54585	2.82528	2.8831	6.53846	3.01099	4.89126	4.51738	2.90038	1.70276
JGIv7b.000011978:538119-555284_VV|mrpl16	mrpl16	JGIv7b.000011978:538119-555284_VV|mrpl16	JGIv7b.000011978:538119-555284_VV|mrpl16	2.86337	1.35532	Egg	+	0.7633	0.890109	0.956456	0.956807	0.838109	-0.0491116	-0.580277	-1.43077	0.206821	-0.518487	33.1101	25.7355	40.4013	31.8733	27.2175	36.5724	43.226	33.7482	42.8561	76.7096	104.924	84.8315	74.2163
JGIv7b.000075698:239441-243628_VV|stoml2	stoml2	JGIv7b.000075698:239441-243628_VV|stoml2	JGIv7b.000075698:239441-243628_VV|stoml2	3.40276	1.35269	Egg	+	0.793736	1.31879	1.13208	1.01431	1.06101	-0.00949329	-0.0850143	-1.14819	-0.0463061	-0.154497	110.659	89.4141	89.5974	88.1149	120.649	26.6235	28.7665	35.5187	25.4907	20.804	19.7194	16.881	13.2141
JGIv7b.000020641:2660822-2671159_VV|dclre1a	dclre1a	JGIv7b.000020641:2660822-2671159_VV|loc733261;dclre1a	JGIv7b.000020641:2660822-2671159_VV|loc733261;dclre1a	1.48919	1.34048	Egg	+	-0.573262	-0.504551	-0.55826	-0.670947	-0.345878	-2.36401	-2.63189	0.156317	-2.47506	-2.04066	60.359	49.1827	92.9691	53.6025	72.6501	28.0313	31.0081	29.6391	23.3269	20.6829	19.2485	19.1357	24.3408
JGIv7b.000272406:2539013-2593215_VV|zp3.2	zp3.2	JGIv7b.000272406:2539013-2593215_VV|zp3.2;gal3st1	JGIv7b.000272406:2539013-2593215_VV|zp3.2;gal3st1	1.46637	1.33498	Egg	+	-0.00429787	2.79461	0.261764	0.630378	0.148367	-0.568073	-0.724167	-0.750587	-0.448681	-0.352598	150.017	103.924	113.966	100.834	110.933	88.1159	74.0622	92.6672	50.1102	49.7114	31.6839	31.6825	36.7235
JGIv7b.000265107:1765621-1777992_VV|exd2	exd2	JGIv7b.000265107:1765621-1777992_VV|exd2	JGIv7b.000265107:1765621-1777992_VV|exd2	3.45915	1.33453	Egg	+	-0.33412	0.190365	0.125672	-0.0945394	-0.27931	-1.27806	-1.44904	-1.71679	-0.736712	-1.884	43.819	49.2213	33.4263	63.3553	45.3684	44.9185	52.8985	50.0385	43.1455	32.8148	22.7835	19.4646	33.0052
JGIv7b.000052045:51732-60802_VV|dnajc25	dnajc25	JGIv7b.000052045:51732-60802_VV|dnajc25	JGIv7b.000052045:51732-60802_VV|dnajc25	2.96576	1.32909	Egg	+	-0.183963	-1.04133	-0.103038	-0.345893	-0.220311	-2.41425	-1.7696	-1.67612	-1.15022	-1.5298	5.21698	3.41113	6.75128	6.72314	3.6822	6.05427	9.26726	7.35589	8.62254	4.23289	7.62322	6.52596	6.38546
JGIv7b.000203041:87543-98545_VV|atp6ap1.2	atp6ap1.2	JGIv7b.000203041:87543-98545_VV|atp6ap1.2;x1311;JGIv7b.000182899:249117-266249_VV|taz;atp6ap1.2	JGIv7b.000203041:87543-98545_VV|atp6ap1.2;x1311	2.56832	1.32719	Egg	+	0.303132	0.763475	0.790642	0.28041	0.0866628	-0.583249	-0.532035	-1.07719	-0.342516	-1.87664	33.3376	21.8956	32.2998	23.504	30.8341	13.1852	14.0747	15.4578	10.7658	8.12686	6.91753	11.8437	7.31918
JGIv7b.000031034:557455-562625_VV|ndufb4	ndufb4	JGIv7b.000031034:557455-562625_VV|mgc130893;ndufb4	JGIv7b.000031034:557455-562625_VV|mgc130893;ndufb4	1.92499	1.31636	Egg	+	1.47097	1.85644	1.82484	1.67069	1.77254	0.202121	0.426466	0.80204	1.51227	-0.929208	162.781	212.87	273.132	162.327	131.078	37.95	51.6355	40.9857	44.6116	53.0661	99.1088	18.1807	67.5994
JGIv7b.000009266:9399130-9402745_VV|mrpl46	mrpl46	JGIv7b.000009266:9399130-9402745_VV|mrpl46	JGIv7b.000009266:9399130-9402745_VV|mrpl46	3.06221	1.3162	Egg	+	-0.4195	0.577809	-0.0787105	0.345798	0.377708	-1.0098	-1.11427	-1.69158	-0.605457	-1.35679	7.67194	14.6309	14.029	8.23904	19.554	4.72985	3.40704	7.21157	6.22682	3.50143	5.83879	7.99741	2.34757
JGIv7b.000005732:11148150-11185228_VV|mrps31	mrps31	JGIv7b.000005732:11148150-11185228_VV|mrps31	JGIv7b.000005732:11148150-11185228_VV|mrps31	3.72217	1.31551	Egg	+	-0.376688	0.141916	-0.0162975	-0.111309	-0.173428	-1.21831	-1.47552	-1.89839	-0.842044	-1.67909	21.4934	40.8321	23.8256	35.829	34.4665	32.2025	31.3419	28.3454	33.3274	42.1661	39.0632	30.7654	29.0559
JGIv7b.000005732:9656068-9659119_VV|c12orf62	c12orf62	JGIv7b.000005732:9656068-9659119_VV|unnamed	JGIv7b.000005732:9656068-9659119_VV|unnamed	1.82072	1.30928	Egg	+	0.283389	1.01939	1.46951	0.683728	0.77221	0.238903	0.423423	-1.66311	-0.818362	-0.499036	40.6234	9.44416	83.8083	30.2475	47.7874	18.0716	24.054	17.82	22.3806	29.6645	19.7868	11.2925	13.2592
JGIv7b.000014008:118256-125461_VV|ptges2	ptges2	JGIv7b.000014008:118256-125461_VV|ptges2;JGIv7b.000229341:82135-88295_XV|ptges2	JGIv7b.000014008:118256-125461_VV|ptges2	4.28043	1.30823	Egg	+	0.74107	0.930043	0.921113	0.743364	0.714399	-0.411061	-0.52354	-0.890058	0.055008	-0.721494	32.224	65.4688	36.8924	32.018	25.7107	8.61728	11.4483	14.2233	8.93168	6.59322	12.2835	9.34707	10.975
JGIv7b.000046073:498298-500182_VV|mrps2	mrps2	JGIv7b.000046073:498298-500182_VV|loc733351;mrps2	JGIv7b.000046073:498298-500182_VV|loc733351;mrps2	2.02541	1.30791	Egg	+	-0.100551	0.159311	0.123435	0.127506	0.0298118	-0.824084	-1.85194	-2.32985	-0.171758	-1.02243	31.5321	38.6721	39.6931	43.1609	32.2729	36.5929	32.2784	65.3085	30.9162	24.2833	19.5236	22.2846	13.0829
JGIv7b.000256136:48854-52042_VV|mrpl14	mrpl14	JGIv7b.000256136:48854-52042_VV|mrpl14	JGIv7b.000256136:48854-52042_VV|mrpl14	2.79097	1.3071	Egg	+	0.404503	0.33843	0.656254	0.207112	0.262395	-0.50613	-0.625093	-1.45404	-0.378226	-1.70333	226.7	153.599	176.079	177.83	196.145	66.486	91.9212	78.7532	56.7266	76.9739	99.0185	41.0987	60.3208
JGIv7b.000083691:1954976-1966414_VV|slc25a11	slc25a11	JGIv7b.000083691:1954976-1966414_VV|slc25a11	JGIv7b.000083691:1954976-1966414_VV|slc25a11	2.75318	1.30483	Egg	+	0.36522	-0.0942866	0.204603	1.04933	0.898231	-0.414438	-0.858432	-1.48697	-0.810317	-0.530903	35.4651	28.9369	41.7478	31.7889	25.1267	54.0005	66.0087	80.0698	41.0333	34.4899	40.6035	39.4723	44.2717
JGIv7b.000052702:1412461-1506345_VV|bckdhb	bckdhb	JGIv7b.000052702:1412461-1506345_VV|bckdhb;JGIv7b.000033518:103187-192269_XV|bckdhb	JGIv7b.000052702:1412461-1506345_VV|bckdhb;JGIv7b.000033518:103187-192269_XV|bckdhb	1.71992	1.304	Egg	+	0.312525	0.971039	1.03551	0.827145	0.420222	0.132922	-0.122214	-1.33425	0.219557	-1.84957	13.9077	12.721	17.4463	8.61864	8.94007	7.93759	7.69503	12.4302	9.15148	7.3995	7.21831	5.704	9.48803
JGIv7b.000023165:8221745-8241835_VV|slc25a24	slc25a24	JGIv7b.000023165:8221745-8241835_VV|slc25a24;JGIv7b.000245044:1915282-1942327_VV|slc25a24;JGIv7b.000175714:304702-318272_XX|slc25a23	JGIv7b.000023165:8221745-8241835_VV|slc25a24	3.96786	1.29946	Egg	+	0.683277	0.926215	0.635676	0.686479	0.652158	-0.600023	-0.586098	-1.09457	0.014954	-0.647766	21.9452	34.6063	32.3214	14.9722	28.0932	18.4451	16.0517	8.19067	17.9068	24.3519	25.1506	22.2034	19.7503
JGIv7b.000060608:392012-394847_VX|unnamed	unnamed	JGIv7b.000060608:392012-394847_VX|stat3.2;clta;hist1h2bi	JGIv7b.000060608:392012-394847_VX|stat3.2;clta;hist1h2bi	5.68114	1.29943	Egg	+	1.64394	1.52219	1.49881	1.45145	1.78493	0.19595	0.602609	0.335553	0.0904654	0.179587	529.914	373.138	726.28	510.134	381.479	1019.42	1057.18	873.618	848.564	1395.7	2551.31	1846.98	1829.39
JGIv7b.000115919:258533-440032_XV|clybl	clybl	JGIv7b.000115919:258533-440032_XV|clybl	JGIv7b.000115919:258533-440032_XV|clybl	2.71449	1.29781	Egg	+	0.377319	0.340037	0.442543	0.293112	0.208032	-0.620928	-0.617061	-1.50866	-0.310817	-1.77056	9.87867	5.93949	12.2665	11.7064	9.61722	16.6032	15.1277	18.5718	12.8688	12.7138	29.036	12.7834	25.8503
JGIv7b.000018274:402843-446764_VV|nup210	nup210	JGIv7b.000018274:402843-446764_VV|na;nup210	JGIv7b.000018274:402843-446764_VV|na;nup210	4.98558	1.29379	Egg	+	0.433665	0.368956	0.476913	0.381257	0.398382	-0.962574	-0.865429	-1.33346	-0.594628	-0.65368	8.85752	11.5145	8.37498	9.86124	7.56293	3.9535	2.32755	5.22224	3.71249	2.46645	3.31869	4.58933	5.51693
JGIv7b.000079772:6251561-6265116_VV|atad1	atad1	JGIv7b.000079772:6251561-6265116_VV|atad1	JGIv7b.000079772:6251561-6265116_VV|atad1	2.94561	1.29112	Egg	+	-1.23056	-0.411832	-0.573659	-0.676792	-1.17592	-1.84133	-2.53476	-2.6349	-1.90676	-1.60661	21.9921	23.1202	31.6627	15.0042	18.2616	5.6298	6.31952	7.29617	3.8181	3.67371	7.08875	2.69707	3.16681
JGIv7b.000027067:1176226-1186779_VV|mtg1	mtg1	JGIv7b.000027067:1176226-1186779_VV|mtg1	JGIv7b.000027067:1176226-1186779_VV|mtg1	2.43438	1.29029	Egg	+	-0.136382	-0.0227658	-0.211418	-0.22649	-0.230616	-0.743318	-2.41566	-1.54922	-0.78457	-1.78634	24.7298	42.7474	6.71724	28.9389	23.0722	15.8339	8.33141	7.21425	10.5706	29.4057	34.267	17.7786	16.7
JGIv7b.000012271:464656-477304_VV|fam134c	fam134c	JGIv7b.000012271:464656-477304_VV|fam134c	JGIv7b.000012271:464656-477304_VV|fam134c	5.45729	1.28734	Egg	+	-1.11085	-1.29756	-1.1114	-1.00183	-1.08362	-2.31571	-2.76605	-2.5103	-2.20927	-2.24061	15.4164	11.5344	22.5267	12.9483	12.7217	6.34184	5.31355	5.19092	5.43284	3.6405	3.64242	2.87829	3.94284
JGIv7b.000011136:610078-627196_VV|sirt5	sirt5	JGIv7b.000011136:610078-627196_VV|sirt5	JGIv7b.000011136:610078-627196_VV|sirt5	3.33888	1.28678	Egg	+	0.0269004	0.455388	0.0585028	0.22219	0.276073	-0.650435	-0.708372	-1.80396	-0.955756	-1.27634	18.9511	13.0267	27.0673	22.2306	21.1499	17.7633	11.0056	18.4991	20.2217	19.5161	20.414	22.7943	11.5978
JGIv7b.000021980:1925533-1933399_VV|mrpl49	mrpl49	JGIv7b.000021980:1925533-1933399_VV|mrpl49	JGIv7b.000021980:1925533-1933399_VV|mrpl49	3.36352	1.28194	Egg	+	0.973487	0.880885	1.20876	1.16554	1.05564	0.0156566	-0.129112	-0.989868	0.289298	-0.311366	84.1253	59.528	85.9933	49.4799	40.3706	40.2011	26.8854	38.6131	50.0094	57.1211	92.7833	88.0457	56.5749
JGIv7b.000169004:1076562-1082819_VV|mrpl30	mrpl30	JGIv7b.000169004:1076562-1082819_VV|mrpl30	JGIv7b.000169004:1076562-1082819_VV|mrpl30	3.01349	1.28091	Egg	+	0.907376	0.951685	1.08703	1.20978	1.07595	-0.288707	-0.129333	-0.515941	0.622654	-0.861409	71.9081	36.8383	25.8605	36.303	28.4871	26.6693	17.1191	15.3304	18.3787	18.0445	55.9675	40.1841	29.0355
JGIv7b.000294734:108713-112567_VV|tspo	tspo	JGIv7b.000294734:108713-112567_VV|tspo	JGIv7b.000294734:108713-112567_VV|tspo	2.85117	1.26447	Egg	+	1.30554	1.65321	1.53625	1.58241	1.49736	0.554012	0.0538192	-0.648689	0.851562	0.441732	312.609	345.124	408.492	352.659	232.557	79.6761	107.688	122.209	57.7724	68.1512	65.8153	106.593	69.7308
JGIv7b.000168805:51908-112454_XV|gnb4	gnb4	JGIv7b.000168805:51908-112454_XV|gnb4	JGIv7b.000168805:51908-112454_XV|gnb4	1.41299	1.26178	Egg	+	0.476763	0.00592376	0.262442	-0.310026	0.400347	-1.23839	-2.13959	-2.1608	0.103691	-0.038339	1.5348	4.15645	0	3.28503	1.04906	0.841518	2.02136	2.01903	2.41456	0.767985	0.449874	0	0.900874
JGIv7b.000347078:373170-378988_VV|unnamed	unnamed	JGIv7b.000347078:373170-378988_VV|wars2;JGIv7b.000338514:250073-260003_VX|wars2	JGIv7b.000347078:373170-378988_VV|wars2;JGIv7b.000338514:250073-260003_VX|wars2	3.57835	1.26113	Egg	+	-0.522961	0.0111389	-0.262425	-0.350324	0.0216297	-1.50316	-1.37753	-1.87347	-0.881729	-1.77269	93.1686	80.4258	61.8745	68.4971	88.6376	18.4339	25.5035	42.4968	19.8345	16.3581	26.7818	20.3795	32.1544
JGIv7b.000045784:2546766-2585579_VV|desi2	desi2	JGIv7b.000045784:2546766-2585579_VV|cox20;desi2;fam36a;pppde1	JGIv7b.000045784:2546766-2585579_VV|cox20;desi2;fam36a;pppde1	1.95513	1.2611	Egg	+	-0.126988	0.0179781	0.0772516	0.0201613	-0.0152589	-0.818206	-1.39722	-2.69896	-0.584096	-0.833868	11.379	9.92028	10.7963	12.0764	10.4986	8.28568	11.0975	8.80865	9.21916	9.77569	14.6712	10.2337	11.4698
JGIv7b.000039723:6552404-6556704_VV|unnamed	unnamed	JGIv7b.000039723:6552404-6556704_VV|loc779015;na;tmed10	JGIv7b.000039723:6552404-6556704_VV|loc779015;na;tmed10	2.6383	1.26107	Egg	+	0.196154	0.420791	0.222756	0.320308	0.389082	-0.603387	-0.312499	-1.98237	-0.846434	-1.01156	32.6011	50.5275	63.1816	42.7911	34.0892	36.257	33.7817	32.3473	42.7639	41.1468	46.3145	45.3122	31.0356
JGIv7b.000004754:3133464-3144789_VV|lman2l	lman2l	JGIv7b.000004754:3133464-3144789_VV|lman2l	JGIv7b.000004754:3133464-3144789_VV|lman2l	2.95224	1.25729	Egg	+	-0.871251	-1.0681	-1.22094	-0.949676	-0.864143	-2.17476	-1.84973	-3.20253	-2.1054	-1.92812	67.5803	102.927	68.7184	105.279	45.6557	28.8194	30.3734	33.676	22.1085	10.2398	12.8891	18.6728	17.9386
JGIv7b.000008355:3956082-3981704_VV|sec63	sec63	JGIv7b.000008355:3956082-3981704_VV|mgc80164;sec63	JGIv7b.000008355:3956082-3981704_VV|mgc80164;sec63	2.61313	1.25667	Egg	+	-0.130924	0.0887469	0.107619	0.139497	0.163211	-0.752508	-0.994463	-2.20328	-0.615484	-1.34944	11.5861	15.4971	13.9308	15.4082	13.1937	26.4307	21.7088	26.2573	26.9814	30.1333	26.6704	21.8389	18.6491
JGIv7b.000018726:1592541-1599878_VV|mrpl4	mrpl4	JGIv7b.000018726:1592541-1599878_VV|mrpl4;loc100037111	JGIv7b.000018726:1592541-1599878_VV|mrpl4;loc100037111	3.33871	1.2563	Egg	+	-0.253462	0.133466	-0.0970542	0.143559	-0.00318572	-1.00657	-1.16483	-1.77644	-0.696276	-1.71406	81.175	65.1393	45.6732	57.0603	39.7877	20.8746	31.1333	27.7469	16.335	14.2204	11.2325	11.5389	20.3229
JGIv7b.000173270:368847-372716_VX|unnamed	unnamed	JGIv7b.000173270:368847-372716_VX|mgc81075;trim7	JGIv7b.000173270:368847-372716_VX|mgc81075;trim7	4.68838	1.25592	Egg	+	0.0582921	0.0808841	0.379327	0.120068	0.100598	-0.990257	-1.49458	-1.22094	-0.714314	-1.12037	29.5043	24.1144	53.9521	27.0645	32.1767	27.1955	32.4836	21.0893	34.6502	55.7327	73.7257	69.201	43.636
JGIv7b.000055171:286711-296535_VV|gcdh	gcdh	JGIv7b.000055171:286711-296535_VV|gcdh	JGIv7b.000055171:286711-296535_VV|gcdh	2.94008	1.25534	Egg	+	1.00614	1.36742	1.00832	1.15109	0.663378	0.12687	-0.242039	-0.875872	0.413755	-0.503084	40.4433	57.238	72.1083	55.955	36.2481	17.067	9.33014	16.7865	13.6416	11.9325	10.2333	8.76032	19.2863
JGIv7b.000364164:22518-29875_VV|emc7	emc7	JGIv7b.000364164:22518-29875_VV|emc7;JGIv7b.000013941:2409578-2417386_VV|c15orf24;emc7	JGIv7b.000364164:22518-29875_VV|emc7	4.1248	1.24663	Egg	+	-0.216871	0.28639	0.35685	0.296833	0.179252	-0.96157	-0.702919	-1.37759	-0.921511	-1.36712	75.4762	65.8004	46.3274	77.8132	77.4866	51.7576	60.9425	58.0477	46.1722	36.7434	33.4207	25.7492	60.4676
JGIv7b.000007281:2618060-2623025_VV|mrps25	mrps25	JGIv7b.000007281:2618060-2623025_VV|na;mrps25;loc733400;JGIv7b.000255257:653329-659509_XV|na;mrps25	JGIv7b.000007281:2618060-2623025_VV|na;mrps25;loc733400;JGIv7b.000255257:653329-659509_XV|na;mrps25	2.88445	1.24565	Egg	+	0.0155326	0.69373	0.652353	0.66648	1.0459	-0.317726	-1.00523	-0.58191	-0.107808	-1.14158	21.4664	20.192	39.4128	33.0025	21.2649	21.306	18.0626	18.0543	22.6748	23.834	46.776	21.1994	48.4002
JGIv7b.000043242:3926802-3978399_VV|mtx2	mtx2	JGIv7b.000043242:3926802-3978399_VV|mtx2	JGIv7b.000043242:3926802-3978399_VV|mtx2	1.88775	1.24331	Egg	+	-0.104461	0.056173	-0.0771888	-0.0633418	-0.0133477	-0.581715	-1.26554	-1.60225	-0.398059	-2.57117	9.69359	8.33165	10.4284	5.47372	7.49478	18.1304	11.2753	16.3214	17.2512	24.6721	17.2507	14.7784	19.8341
JGIv7b.000164049:3178432-3209088_VV|ell2	ell2	JGIv7b.000164049:3178432-3209088_VV|ell2	JGIv7b.000164049:3178432-3209088_VV|ell2	1.76447	1.24212	Egg	+	-0.793068	-1.31741	-1.24163	-1.26563	-1.15795	-1.96471	-3.14204	-3.57801	-1.57254	-1.72898	7.419	17.5014	10.313	8.99848	12.4921	28.7412	26.3577	26.2543	34.0039	35.055	12.2226	16.3773	17.6272
JGIv7b.000023403:15950122-15952132_VV|ndufb7	ndufb7	JGIv7b.000023403:15950122-15952132_VV|ndufb7;loc495975	JGIv7b.000023403:15950122-15952132_VV|ndufb7;loc495975	2.97914	1.2416	Egg	+	-0.619119	-0.604807	-0.595008	-0.228838	-0.413526	-1.18325	-1.38814	-2.11775	-1.53421	-2.44595	8.29412	7.23084	2.54547	11.0126	6.50454	4.37513	0	2.83506	6.23109	1.22356	3.67262	15.72	5.53735
JGIv7b.000298574:1509615-1513830_VV|lsm10	lsm10	JGIv7b.000298574:1509615-1513830_VV|lsm10	JGIv7b.000298574:1509615-1513830_VV|lsm10	3.04822	1.24109	Egg	+	-0.429082	-0.341358	-0.817092	-0.724429	-0.939126	-1.50524	-2.58545	-2.04953	-1.9268	-1.38951	15.7742	45.8401	31.2752	33.5578	27.0977	54.046	29.3551	26.831	43.4523	83.4964	118.908	100.227	71.7127
JGIv7b.000337825:1447522-1522870_VV|nnt	nnt	JGIv7b.000337825:1447522-1522870_VV|nnt	JGIv7b.000337825:1447522-1522870_VV|nnt	2.57919	1.23949	Egg	+	0.0696294	0.451728	0.360413	0.0901358	0.126381	-0.813915	-0.729037	-1.96058	-0.332072	-1.26356	14.4953	11.7147	14.4066	10.7263	10.538	6.44629	8.08181	8.95107	6.4953	4.5499	5.15354	11.4706	6.99317
JGIv7b.000057875:2793435-2803466_VV|pdf	pdf	JGIv7b.000057875:2793435-2803466_VV|pdf	JGIv7b.000057875:2793435-2803466_VV|pdf	2.60067	1.2393	Egg	+	-0.121044	0.132704	0.0290039	0.224512	-0.220859	-0.602858	-0.931058	-1.68272	-2.06144	-0.874122	166.57	130.006	109.86	121.654	107.697	27.4206	30.7737	34.4316	29.6928	29.7749	24.2034	21.286	23.6215
JGIv7b.000113816:508609-510380_VV|dynll1	dynll1	JGIv7b.000113816:508609-510380_VV|dynll1a;dynll1	JGIv7b.000113816:508609-510380_VV|dynll1a;dynll1	3.75866	1.23707	Egg	+	1.84183	1.97119	2.21663	2.11652	2.13694	1.18884	0.822824	0.165822	0.870179	1.05008	191.189	153.136	111.607	136.539	132.132	49.2282	53.0658	40.4361	83.2305	84.349	180.427	134.527	99.4544
JGIv7b.000150991:1528384-1646891_VV|itpr1	itpr1	JGIv7b.000150991:1528384-1646891_VV|itpr1	JGIv7b.000150991:1528384-1646891_VV|itpr1	3.91102	1.23447	Egg	+	-0.67561	-1.02537	-0.619457	-0.826607	-0.760833	-1.78362	-1.80785	-2.66346	-1.90233	-1.92298	2.43742	3.04159	4.57139	3.03846	3.44821	1.16472	2.03753	1.79699	1.12844	1.04699	0.581966	1.59424	1.75491
JGIv7b.000033483:1440754-1456960_XV|sfxn3	sfxn3	JGIv7b.000033483:1440754-1456960_XV|sfxn3	JGIv7b.000033483:1440754-1456960_XV|sfxn3	2.63841	1.23219	Egg	+	-1.01204	-1.1488	-1.05089	-0.8682	-1.02815	-1.64167	-2.58309	-2.51644	-1.56449	-2.96334	3.24356	6.7159	0	3.83166	3.49761	3.99939	3.60109	4.57339	1.43596	4.93448	7.89933	3.38116	1.98502
JGIv7b.000082102:1805400-1812240_VV|ssr3	ssr3	JGIv7b.000082102:1805400-1812240_VV|ssr3b;ssr3	JGIv7b.000082102:1805400-1812240_VV|ssr3b;ssr3	4.76123	1.22919	Egg	+	1.40384	1.39034	1.42743	1.51391	1.30397	0.456016	-0.25318	0.0823208	0.444491	0.163897	64.1308	33.1883	56.6788	40.2535	62.6948	24.6379	23.4082	34.1326	36.6451	30.1748	37.0846	31.7468	34.4086
JGIv7b.000023872:206653-279509_VV|cers3	cers3	JGIv7b.000023872:206653-279509_VV|lass3;cers2;cers3	JGIv7b.000023872:206653-279509_VV|lass3;cers2;cers3	3.21032	1.22729	Egg	+	-0.529254	-1.26024	-0.702567	-0.56501	-0.712795	-2.37706	-1.77778	-1.37651	-2.29319	-2.08177	38.7193	34.6932	39.1331	26.1809	26.71	15.8099	16.558	18.1979	18.1995	19.7802	6.98492	11.9591	3.51048
JGIv7b.000032657:2828760-2837988_VV|ociad2	ociad2	JGIv7b.000032657:2828760-2837988_VV|ociad2	JGIv7b.000032657:2828760-2837988_VV|ociad2	2.77403	1.22406	Egg	+	-0.259488	-0.00891263	-0.0809154	0.422288	0.0818617	-0.89067	-1.78339	-1.72523	-0.579457	-0.986748	69.2273	46.4878	18.9491	49.0272	27.8789	9.228	6.64719	7.03494	6.62651	8.34943	20.5048	11.7023	6.87021
JGIv7b.000252273:62020-69755_VX|glt8d1	glt8d1	JGIv7b.000252273:62020-69755_VX|glt8d1;JGIv7b.000162385:59735-66296_XX|glt8d1	JGIv7b.000252273:62020-69755_VX|glt8d1;JGIv7b.000162385:59735-66296_XX|glt8d1	2.95529	1.22122	Egg	+	-0.761199	-0.304861	-0.475407	-0.855241	-0.506698	-2.66973	-1.53667	-1.47656	-1.51391	-1.81266	16.0856	20.9122	24.4524	19.6385	15.7133	29.3108	24.5635	39.7904	31.65	13.5093	21.3055	25.8874	37.3043
JGIv7b.000024235:941416-953461_VX|cdca9	cdca9	JGIv7b.000024235:941416-953461_VX|cdca9;JGIv7b.000046631:847779-858049_XV|cdca9	JGIv7b.000024235:941416-953461_VX|cdca9	5.70848	1.2212	Egg	+	0.857259	0.616391	0.973528	0.66491	0.750158	-0.317268	-0.347634	-0.729204	-0.351095	-0.49855	81.9571	98.0781	154.093	90.5301	98.6062	192.88	172.714	127.282	163.462	244.926	340.927	286.549	336.455
JGIv7b.000133382:4654028-4662937_VV|tsfm	tsfm	JGIv7b.000133382:4654028-4662937_VV|tsfm;na	JGIv7b.000133382:4654028-4662937_VV|tsfm;na	2.31224	1.22076	Egg	+	0.183811	0.332825	0.446239	0.234581	0.171545	-0.455324	-1.21402	-0.743517	-0.291853	-2.03009	8.66976	5.79472	5.85367	13.159	14.7315	16.7687	14.8873	5.97631	17.3998	22.979	29.5599	14.4601	21.2232
JGIv7b.000179492:951540-985431_XV|apool	apool	JGIv7b.000179492:951540-985431_XV|na;loc733308;apool	JGIv7b.000179492:951540-985431_XV|na;loc733308;apool	3.48711	1.22048	Egg	+	0.683549	0.917355	0.906496	0.932415	0.978047	-0.0280063	-0.486152	-0.826451	0.254999	-0.59893	10.6352	7.04654	9.09551	9.86801	7.33961	9.37995	7.55677	9.5971	11.2999	11.3903	10.3603	9.75598	10.4137
JGIv7b.000118743:234895-239694_VX|zhx3	zhx3	JGIv7b.000118743:234895-239694_VX|unnamed;JGIv7b.000045834:572503-592141_VV|loc100158416;zhx3	JGIv7b.000118743:234895-239694_VX|unnamed;JGIv7b.000045834:572503-592141_VV|loc100158416;zhx3	1.77111	1.21791	Egg	+	-1.05864	-0.625021	-0.720869	-0.388909	-1.86488	-3.06805	-1.66035	-2.69793	-1.43333	-1.88819	14.4898	9.67575	6.07115	9.27029	9.91274	65.5617	80.5032	53.9015	85.1662	133.824	112.997	92.555	71.6952
JGIv7b.000058038:4881780-4892321_VV|mrpl15	mrpl15	JGIv7b.000058038:4881780-4892321_VV|mrpl15	JGIv7b.000058038:4881780-4892321_VV|mrpl15	2.95414	1.21346	Egg	+	0.942686	1.12546	1.13422	1.14338	1.09835	0.266565	0.180175	-1.0243	0.19481	-0.240462	20.8176	46.9215	13.1415	48.857	29.8645	31.8188	29.7641	31.5004	37.1644	53.1441	70.4839	67.7487	53.4464
JGIv7b.000044494:1061184-1158858_VV|cep192	cep192	JGIv7b.000044494:1061184-1158858_VV|cep192	JGIv7b.000044494:1061184-1158858_VV|cep192	3.85733	1.21325	Egg	+	-0.685083	-0.844763	-0.530594	-0.959077	-1.03199	-1.89401	-2.16479	-2.55588	-1.70893	-1.79418	13.0564	9.7481	13.0261	10.7456	15.156	9.63484	6.89462	7.17492	10.5443	11.0576	8.40949	4.96115	5.50757
JGIv7b.000156846:61065-65337_VV|mrps21	mrps21	JGIv7b.000156846:61065-65337_VV|mrps21	JGIv7b.000156846:61065-65337_VV|mrps21	3.64858	1.2101	Egg	+	1.21552	1.14876	1.26045	1.41062	1.04624	0.18099	0.0975611	-0.688069	0.369262	0.0713481	34.044	17.1229	33.8895	42.7478	10.2687	4.55861	2.32595	4.92326	4.63743	7.43677	3.18886	10.9195	0
JGIv7b.000034423:1139088-1196022_VV|ahctf1	ahctf1	JGIv7b.000034423:1139088-1196022_VV|mgc86530;mgc83673;ahctf1	JGIv7b.000034423:1139088-1196022_VV|mgc86530;mgc83673;ahctf1	2.73032	1.20719	Egg	+	-1.50487	-1.71052	-1.534	-1.36898	-1.60354	-2.93707	-3.20681	-3.32774	-2.25888	-2.02735	12.8209	13.0256	15.0522	10.2777	16.5862	10.251	10.3114	9.58434	9.11729	10.3206	6.3923	7.57692	6.54884
JGIv7b.000005925:6226460-6234127_VV|slc25a3	slc25a3	JGIv7b.000005925:6226460-6234127_VV|slc25a3;serpinf1;ybx1	JGIv7b.000005925:6226460-6234127_VV|slc25a3;serpinf1;ybx1	3.67511	1.20649	Egg	+	1.06758	1.33356	1.33219	1.38301	1.20275	0.141845	0.0588921	-0.497241	0.625097	-0.0419392	290.289	331.441	368.701	355.041	278.923	49.4481	74.6532	78.2764	48.6952	39.1501	51.1746	40.5636	44.7706
JGIv7b.000104110:9520-37790_VV|chchd3	chchd3	JGIv7b.000104110:9520-37790_VV|chchd3;mgc53617	JGIv7b.000104110:9520-37790_VV|chchd3;mgc53617	3.33561	1.20202	Egg	+	0.511928	0.570032	0.52343	0.40527	0.551932	-0.620282	-0.710363	-1.01082	0.0517735	-1.15783	12.5012	6.81161	12.7488	19.131	11.6421	6.34705	7.63354	6.60995	5.9956	12.9958	9.51413	16.2894	5.73793
JGIv7b.000245044:5418581-5438706_VV|f8a1	f8a1	JGIv7b.000245044:5418581-5438706_VV|f8a1;f8a3	JGIv7b.000245044:5418581-5438706_VV|f8a1;f8a3	2.00102	1.19549	Egg	+	0.886981	-0.291722	0.953358	0.910894	-0.524428	-1.30817	-0.518642	-0.922498	-0.627549	-0.665497	21.5111	16.6518	14.19	16.4098	18.4695	5.16487	4.94116	4.53214	8.10018	7.07166	2.70972	4.63938	4.99345
JGIv7b.000152894:18691-22400_VV|pim3	pim3	JGIv7b.000152894:18691-22400_VV|pim3;pim1;JGIv7b.000108224:325641-332188_VV|pim3	JGIv7b.000152894:18691-22400_VV|pim3;pim1;JGIv7b.000108224:325641-332188_VV|pim3	2.43492	1.19495	Egg	+	-1.35323	-1.62667	-0.693314	-1.14265	-1.08844	-2.66681	-1.92739	-2.65325	-1.64753	-2.98407	138.022	127.764	242.864	187.418	133.174	25.1958	35.8124	36.9296	34.7856	28.1015	16.3662	12.9328	26.5741
JGIv7b.000030987:494039-504859_VV|mrpl47	mrpl47	JGIv7b.000030987:494039-504859_VV|ndufb5;mrpl47	JGIv7b.000030987:494039-504859_VV|ndufb5;mrpl47	2.54668	1.19251	Egg	+	0.29039	0.369798	0.483818	0.581124	0.395334	-0.75508	-1.19297	-1.37213	0.225223	-0.747127	2.8927	0.399352	0.498444	0.786652	2.74245	3.19208	1.78982	0	2.87798	2.54431	0.577177	4.01061	1.7554
JGIv7b.000081573:294931-299647_VV|ostc	ostc	JGIv7b.000081573:294931-299647_VV|ostc	JGIv7b.000081573:294931-299647_VV|ostc	2.15615	1.18909	Egg	+	-0.574896	-0.0214064	0.320402	0.641522	-0.0727992	-0.80712	-0.801465	-2.00812	-0.605645	-1.4303	13.9596	24.8933	24.9913	25.6219	22.8905	7.73186	4.50862	3.57872	5.2437	8.2374	13.9079	2.64579	7.76649
JGIv7b.000089584:74338-89467_VV|slc25a10	slc25a10	JGIv7b.000089584:74338-89467_VV|slc25a10	JGIv7b.000089584:74338-89467_VV|slc25a10	2.32438	1.1888	Egg	+	1.00997	1.19745	1.02921	1.32087	1.23096	0.263463	-0.0726653	-1.07232	0.770199	-0.0442341	18.9254	16.7697	29.6759	22.3901	23.6011	2.52032	2.20449	2.91635	3.29644	3.52421	1.51117	6.46828	0.759482
JGIv7b.000146478:435120-437259_VV|ndufaf4	ndufaf4	JGIv7b.000146478:435120-437259_VV|ndufaf4;JGIv7b.000336487:18811-21580_VV|ndufaf4	JGIv7b.000146478:435120-437259_VV|ndufaf4	2.77952	1.18857	Egg	+	-0.220594	0.092778	0.0935167	0.097514	-0.140947	-1.66908	-1.4958	-1.58296	-0.383978	-0.888735	41.7504	45.1338	13.1549	26.5433	26.8486	109.5	157.228	109.886	126.18	231.028	231.827	229.794	141.04
JGIv7b.000053263:2860433-2877917_XV|echdc2	echdc2	JGIv7b.000053263:2860433-2877917_XV|echdc2	JGIv7b.000053263:2860433-2877917_XV|echdc2	3.2767	1.18673	Egg	+	0.415302	1.02937	0.923316	0.998629	0.918596	-0.0131747	-0.213748	-0.94703	0.0303171	-0.504815	5.49278	3.29218	1.15895	4.12916	8.34604	0.796793	1.21965	0.645398	0	0.278542	0.836066	1.43145	0
JGIv7b.000013576:6808246-6996637_XX|ighv4-31	ighv4-31	JGIv7b.000013576:6808246-6996637_XX|loc100130811;loc398342;ighv3-7;ighx;vh4;loc443737;ighg3;ighcp;ighv4-31;loc779052;loc398774;igh;ighv3-74;JGIv7b.000013576:7009734-7012007_XX|unnamed;JGIv7b.000029869:1156983-1159861_XX|unnamed;JGIv7b.000013576:7017504-7019699_XX|unnamed;JGIv7b.000013576:7075174-7075662_XX|unnamed;JGIv7b.000013576:7002329-7002806_XX|unnamed;JGIv7b.000013576:7087993-7088466_XX|unn…	JGIv7b.000013576:6808246-6996637_XX|loc100130811;loc398342;ighv3-7;ighx;vh4;loc443737;ighg3;ighcp;ighv4-31;loc779052;loc398774;igh;ighv3-74	2.63912	1.18569	Egg	+	-0.589956	0.349578	-0.0261806	-0.273743	-0.419814	-1.43971	-2.14576	-1.25925	-1.18853	-0.855306	0	0	0	0	0	0	0	0	0	0	0	0	0
JGIv7b.000038656:971158-978260_VV|mcee	mcee	JGIv7b.000038656:971158-978260_VV|mcee	JGIv7b.000038656:971158-978260_VV|mcee	3.65011	1.18082	Egg	+	0.694996	1.07804	0.784406	0.836825	0.217434	-0.383296	-0.81159	-0.56298	-0.0660364	-0.468486	6.76534	24.4996	16.3974	11.1776	10.6112	6.34131	3.69776	7.82693	6.75814	14.7786	21.5458	4.33991	10.1915
JGIv7b.000138921:192971-197693_VV|ndufb6	ndufb6	JGIv7b.000138921:192971-197693_VV|ndufb6	JGIv7b.000138921:192971-197693_VV|ndufb6	4.04841	1.17717	Egg	+	1.53772	1.72417	1.58841	1.70911	1.54998	0.657636	0.458236	-0.0536121	0.86994	0.291358	54.9463	23.8493	81.7088	59.6232	27.3734	21.2294	23.9969	8.72578	25.9164	24.5842	10.0775	7.04121	0
JGIv7b.000265107:587537-786580_VV|slc25a21	slc25a21	JGIv7b.000265107:587537-786580_VV|slc25a21;ap3s1	JGIv7b.000265107:587537-786580_VV|slc25a21;ap3s1	2.82458	1.17504	Egg	+	0.0875594	0.347001	0.420027	0.390257	0.381356	-0.762307	-1.01804	-1.55941	-0.0589401	-0.850283	6.66856	4.75664	3.18358	7.46532	6.65601	5.27647	5.38445	2.65932	4.29417	5.08274	5.41351	1.6852	1.9787
JGIv7b.000012933:3155400-3163194_VV|opa3	opa3	JGIv7b.000012933:3155400-3163194_VV|opa3	JGIv7b.000012933:3155400-3163194_VV|opa3	1.86801	1.17481	Egg	+	0.375222	0.476371	0.700526	1.86982	0.670529	-0.127716	-0.26636	-1.22127	0.344362	-0.51059	53.1655	74.3069	64.5755	86.2776	62.8723	32.3181	28.4823	15.8652	24.9068	27.3885	43.1595	49.2631	35.1189
JGIv7b.000000243:5312312-5373514_VV|cenpe	cenpe	JGIv7b.000000243:5312312-5373514_VV|cenpe;JGIv7b.000167800:418734-470376_XV|cenpe	JGIv7b.000000243:5312312-5373514_VV|cenpe	3.65625	1.1725	Egg	+	-1.04625	-1.46083	-0.804171	-1.20466	-1.12892	-2.12518	-2.45882	-2.66191	-2.45448	-1.80693	4.82518	6.4608	9.61525	5.75761	5.9389	5.73569	5.11896	3.65371	7.6631	12.2887	11.2615	12.0158	7.79251
JGIv7b.000071264:2242150-2279328_XV|spata20	spata20	JGIv7b.000071264:2242150-2279328_XV|spata20	JGIv7b.000071264:2242150-2279328_XV|spata20	3.3571	1.1723	Egg	+	-1.41622	-1.09453	-0.943015	-1.33375	-1.52524	-2.43773	-2.29302	-2.46489	-1.94967	-3.02896	2.05413	1.23978	1.06685	1.01814	2.29246	0.458423	0.421024	0.445584	0.46635	0.32051	0.577222	0.329426	0.1934
JGIv7b.000005925:1937416-1943800_VV|mrpl42	mrpl42	JGIv7b.000005925:1937416-1943800_VV|mrpl42;JGIv7b.000037038:1331792-1345778_VV|unnamed	JGIv7b.000005925:1937416-1943800_VV|mrpl42	3.24074	1.1723	Egg	+	0.258021	-0.264184	0.681166	0.335483	0.447653	-0.935229	-0.749816	-1.25534	-0.402916	-1.06005	8.09606	12.0997	7.80902	29.8098	19.9547	27.5152	20.5451	21.7436	40.9624	59.1201	101.402	53.0485	50.9626
JGIv7b.000043483:262891-274288_XV|pex16	pex16	JGIv7b.000043483:262891-274288_XV|pex16	JGIv7b.000043483:262891-274288_XV|pex16	2.05737	1.17143	Egg	+	1.29616	0.00224071	0.367587	-0.369473	0.0964862	-0.690339	-1.10453	-1.51932	-0.402348	-0.747601	11.9956	7.5713	17.5291	12.427	11.5983	3.64069	3.0059	4.76088	3.25484	2.1902	4.47421	4.59838	2.96702
JGIv7b.000245384:639361-698513_VV|topbp1	topbp1	JGIv7b.000245384:639361-698513_VV|topbp1	JGIv7b.000245384:639361-698513_VV|topbp1	3.14103	1.1698	Egg	+	-0.80211	-0.0175571	0.0348372	-0.195029	-0.768587	-1.8471	-1.3138	-1.57662	-1.69527	-1.16467	8.38246	7.00413	9.78045	8.28283	8.76357	8.56066	9.08183	6.3162	10.0883	11.1409	5.51408	4.56813	5.18494
JGIv7b.000275079:18611-41067_VV|dgat1	dgat1	JGIv7b.000275079:18611-41067_VV|dgat1	JGIv7b.000275079:18611-41067_VV|dgat1	3.80102	1.16966	Egg	+	-0.339288	-0.231806	0.0849514	0.0429213	-0.70192	-1.65876	-1.07036	-1.43463	-1.29209	-1.53762	12.3896	13.8873	13.942	9.53841	12.1139	16.3387	27.1532	26.6197	16.9061	13.1858	21.5524	28.1786	24.0269
JGIv7b.000043729:460943-488341_VV|hic2	hic2	JGIv7b.000043729:460943-488341_VV|hic2;JGIv7b.000097703:666189-675038_VX|hic2	JGIv7b.000043729:460943-488341_VV|hic2;JGIv7b.000097703:666189-675038_VX|hic2	2.35152	1.16951	Egg	+	-1.18729	-1.10228	-0.242876	-1.82224	-0.376186	-1.91888	-2.09964	-2.19936	-2.00544	-2.35512	10.8924	10.6733	10.13	13.5344	10.7307	5.2234	6.23644	8.12337	5.20744	3.72502	4.60392	5.25499	5.72949
JGIv7b.000134683:167371-187792_VV|abhd16a	abhd16a	JGIv7b.000134683:167371-187792_VV|abhd16a;bat5	JGIv7b.000134683:167371-187792_VV|abhd16a;bat5	3.2899	1.1683	Egg	+	-0.617163	-0.434372	-0.777823	-0.338483	-0.279823	-1.68344	-1.78059	-2.13217	-0.980373	-1.7126	3.93847	6.54014	2.7436	6.92849	4.11825	3.91763	5.66356	5.99393	3.54255	3.80423	3.19723	3.12804	3.67283
JGIv7b.000025194:1224488-1255703_VV|tp53i11	tp53i11	JGIv7b.000025194:1224488-1255703_VV|tp53i11	JGIv7b.000025194:1224488-1255703_VV|tp53i11	1.98436	1.16779	Egg	+	0.587449	0.590126	0.632305	0.670239	0.688283	-0.172364	-1.16831	-1.55641	0.242171	-0.0156376	12.1626	20.176	29.4643	11.4653	13.2477	7.25337	8.40206	10.1625	7.37879	5.75656	3.70259	10.5655	7.02986
JGIv7b.000057316:176998-200220_VV|ece1	ece1	JGIv7b.000057316:176998-200220_VV|ece1;JGIv7b.000036295:1352512-1371129_VV|ece1	JGIv7b.000057316:176998-200220_VV|ece1;JGIv7b.000036295:1352512-1371129_VV|ece1	5.34725	1.16576	Egg	+	-0.244839	0.0106378	-0.161671	-0.136754	-0.17352	-1.1648	-1.52221	-1.55486	-1.23231	-1.06078	31.4395	29.854	22.5894	29.5471	22.1094	13.5321	13.3721	16.0946	11.3266	11.6168	15.0978	14.7711	16.2597
JGIv7b.000026819:862731-868900_VV|mrpl24	mrpl24	JGIv7b.000026819:862731-868900_VV|mrpl24	JGIv7b.000026819:862731-868900_VV|mrpl24	2.84817	1.16393	Egg	+	0.548566	0.923012	0.815251	0.85291	0.74312	-0.058699	-0.234649	-0.835381	0.220097	-1.02814	51.472	52.0125	29.619	36.1812	49.9991	49.8907	40.5215	48.3834	46.2649	49.8306	56.9793	65.8502	91.6372
JGIv7b.000045985:1061713-1147454_XV|rtn1	rtn1	JGIv7b.000045985:1061713-1147454_XV|rtn1;JGIv7b.000133644:662124-724925_XX|rtn1	JGIv7b.000045985:1061713-1147454_XV|rtn1;JGIv7b.000133644:662124-724925_XX|rtn1	2.93163	1.16228	Egg	+	-1.43502	-1.48899	-1.4084	-1.0435	-1.0577	-2.25831	-2.29332	-2.00787	-3.26911	-2.41643	7.26424	4.222	1.08993	3.74458	5.82347	12.4578	15.198	10.6219	14.4837	22.2662	16.5118	11.4428	17.3873
JGIv7b.000220448:1935009-1981944_VV|tmem65	tmem65	JGIv7b.000220448:1935009-1981944_VV|tmem65;JGIv7b.000110678:2549543-2600524_XV|tmem65	JGIv7b.000220448:1935009-1981944_VV|tmem65;JGIv7b.000110678:2549543-2600524_XV|tmem65	3.35114	1.16125	Egg	+	-0.18049	-0.391591	-0.126107	-0.43668	-0.0929637	-1.76881	-1.37214	-1.68833	-0.697019	-1.50776	6.82021	7.02695	7.32595	4.52778	10.9404	2.87811	2.75345	1.16563	0.73197	1.00613	4.52996	1.29265	3.03555
JGIv7b.000001187:123197-151674_VV|slc25a46	slc25a46	JGIv7b.000001187:123197-151674_VV|slc25a46;JGIv7b.000012879:5785527-5801907_VV|slc25a46	JGIv7b.000001187:123197-151674_VV|slc25a46;JGIv7b.000012879:5785527-5801907_VV|slc25a46	4.76777	1.16079	Egg	+	-0.82479	-0.580276	-0.363779	-0.504574	-0.881763	-1.81319	-1.87945	-1.85525	-1.47331	-1.93793	19.042	18.8749	18.4926	23.9792	23.7298	15.4384	23.6315	10.2982	12.3179	18.2014	10.7996	11.9643	18.5178
JGIv7b.000002511:1154496-1167634_XV|dpm1	dpm1	JGIv7b.000002511:1154496-1167634_XV|loc414689;dpm1;JGIv7b.000014557:4254597-4269361_XV|dpm1	JGIv7b.000002511:1154496-1167634_XV|loc414689;dpm1;JGIv7b.000014557:4254597-4269361_XV|dpm1	2.95651	1.15999	Egg	+	0.323427	1.10213	0.7008	1.10459	1.06567	-0.744189	-0.256569	-0.532909	-0.274072	0.304389	0	0	3.9185	0.747915	1.02407	2.02052	3.09281	0.818305	1.54159	3.53166	1.06006	3.6299	4.2621
JGIv7b.000016068:17177-26474_VV|mrps18c	mrps18c	JGIv7b.000016068:17177-26474_VV|mrps18c;JGIv7b.000086871:1959427-1966387_VV|mrps18c	JGIv7b.000016068:17177-26474_VV|mrps18c;JGIv7b.000086871:1959427-1966387_VV|mrps18c	2.6162	1.15767	Egg	+	-0.176124	-0.591013	-0.227765	-0.664653	-0.50894	-1.54281	-1.50134	-2.24345	-0.763894	-1.90534	3.13114	4.71111	6.29017	8.18056	6.16434	1.86965	0.96207	3.00093	0.876206	5.14673	5.36537	3.2352	5.03857
JGIv7b.000347078:948953-958908_VV|ttf2	ttf2	JGIv7b.000347078:948953-958908_VV|ttf2	JGIv7b.000347078:948953-958908_VV|ttf2	3.73409	1.15376	Egg	+	0.308631	0.06345	0.467256	0.660733	0.6648	-0.831308	-0.842193	-0.761593	-0.972975	-0.195872	31.6163	39.9567	21.5003	40.6463	26.9352	12.4062	10.3031	13.8974	11.1438	8.95069	8.03216	15.1747	14.1984
JGIv7b.000089040:383619-395170_VV|hnrnph3	hnrnph3	JGIv7b.000089040:383619-395170_VV|hnrnph1;hnrnph3	JGIv7b.000089040:383619-395170_VV|hnrnph1;hnrnph3	2.65878	1.15183	Egg	+	0.630414	0.756833	0.814912	0.496452	0.639127	-0.839198	-0.562411	-1.18887	-0.00115528	0.170208	15.3381	18.7774	34.1528	13.7383	14.332	22.5975	21.3213	15.2259	15.3086	23.4047	27.4765	28.5757	44.7368
JGIv7b.000275342:4079826-4257199_VV|fig4	fig4	JGIv7b.000275342:4079826-4257199_VV|na;fig4;sacm1l	JGIv7b.000275342:4079826-4257199_VV|na;fig4;sacm1l	2.91863	1.14788	Egg	+	-1.6499	-0.756311	-0.975314	-1.263	-0.707612	-1.63341	-2.38602	-2.22297	-2.2949	-2.55426	6.2741	7.03258	7.39647	2.69515	4.80322	9.6214	10.349	8.98684	9.87594	10.7872	10.5504	4.36018	13.1646
JGIv7b.000012518:15036586-15175511_XV|pclo	pclo	JGIv7b.000012518:15036586-15175511_XV|unnamed	JGIv7b.000012518:15036586-15175511_XV|unnamed	2.10809	1.1374	Egg	+	-1.46713	-1.48059	-2.93543	-2.29969	-2.60905	-3.35298	-2.89247	-3.39386	-3.65713	-3.18242	0.0424446	0	0	0.0546985	0	0.418682	0.339287	0.438874	0.425921	0.447697	0.310107	0.442452	0.103902
JGIv7b.000109184:2070980-2077344_VV|mrps16	mrps16	JGIv7b.000109184:2070980-2077344_VV|mrps16	JGIv7b.000109184:2070980-2077344_VV|mrps16	2.60852	1.13165	Egg	+	-0.376109	0.0630523	0.0592282	0.0749199	-0.0777973	-0.818815	-1.13286	-1.7052	-0.498227	-1.75983	79.5403	87.6276	93.2128	56.3654	67.0438	51.7644	46.1885	22.183	44.7637	85.0521	156.873	128.129	104.09
JGIv7b.000014692:768635-889661_VV|mtus1	mtus1	JGIv7b.000014692:768635-889661_VV|mtus1;JGIv7b.000123719:1666313-1762721_XX|mtus1	JGIv7b.000014692:768635-889661_VV|mtus1	2.9358	1.12902	Egg	+	-1.43012	-0.909513	-0.779031	-1.13657	-1.30561	-2.4335	-2.26804	-2.41843	-2.59661	-1.48938	3.80565	9.13166	7.46047	4.09768	6.73004	42.4302	43.2326	35.4445	45.8862	68.279	67.3037	60.1961	53.0767
JGIv7b.000030987:2168330-2224311_VV|opa1	opa1	JGIv7b.000030987:2168330-2224311_VV|opa1	JGIv7b.000030987:2168330-2224311_VV|opa1	3.89519	1.12374	Egg	+	0.50935	0.347191	0.536127	0.404949	0.473261	-0.495013	-1.09873	-0.932036	-0.195837	-0.626217	4.81794	4.05029	1.35541	4.2554	3.2636	4.64545	4.43552	5.56361	5.40549	4.57668	6.0815	3.47063	2.9433
JGIv7b.000001187:4031564-4061568_VV|ell2	ell2	JGIv7b.000001187:4031564-4061568_VV|ell2	JGIv7b.000001187:4031564-4061568_VV|ell2	3.34719	1.12365	Egg	+	-0.14696	-0.347425	-0.183172	-0.375713	-0.12463	-2.0875	-1.14287	-1.28079	-1.28803	-0.996956	0	3.73533	1.50922	0.479513	2.54084	5.04976	9.1943	3.75899	6.72378	6.14037	0	4.56394	0
JGIv7b.000075417:5118115-5130990_VV|mrpl45	mrpl45	JGIv7b.000075417:5118115-5130990_VV|mrpl45	JGIv7b.000075417:5118115-5130990_VV|mrpl45	3.0991	1.12302	Egg	+	1.13046	1.21164	0.992758	1.03663	0.896167	0.229154	-0.000598143	-0.862313	0.302332	-0.015999	21.2609	15.9059	13.9162	21.466	14.0875	6.94372	8.51805	10.8496	7.59859	8.93611	7.37571	4.20938	8.58343
JGIv7b.000137317:1608444-1734972_VV|vmp1	vmp1	JGIv7b.000137317:1608444-1734972_VV|vmp1;tmem49	JGIv7b.000137317:1608444-1734972_VV|vmp1;tmem49	3.10934	1.11855	Egg	+	-0.56014	-0.562553	-0.450002	-0.785994	-0.381057	-2.3424	-1.48258	-1.69048	-1.71705	-1.1	6.8155	7.31296	9.3214	5.13477	4.44043	10.4647	8.00913	8.47633	10.3981	15.0583	13.2787	17.9256	12.0638
JGIv7b.000026364:4603117-4605452_VV|atp5j2	atp5j2	JGIv7b.000026364:4603117-4605452_VV|atp5j2	JGIv7b.000026364:4603117-4605452_VV|atp5j2	3.27812	1.11659	Egg	+	2.27683	2.58545	2.69542	2.51192	2.55821	1.46223	1.33785	0.915614	2.06805	1.26114	2028.18	1039.79	1151.38	1310.77	735.937	73.7726	182.829	182.112	107.212	63.8594	132.701	50.489	148.206
JGIv7b.000008006:2211148-2300112_VV|smchd1	smchd1	JGIv7b.000008006:2211148-2300112_VV|smchd1	JGIv7b.000008006:2211148-2300112_VV|smchd1	7.07839	1.11537	Egg	+	0.304872	0.323879	0.444408	0.303616	0.34297	-0.81438	-0.632999	-0.909918	-0.6501	-0.849722	11.3455	9.73647	14.0305	9.64576	9.26825	4.9031	5.56326	3.55489	5.51108	6.6643	8.05893	7.63813	6.07538
JGIv7b.000139078:12093-21829_VV|ghitm	ghitm	JGIv7b.000139078:12093-21829_VV|ghitm	JGIv7b.000139078:12093-21829_VV|ghitm	3.88732	1.11148	Egg	+	-0.623115	-1.39251	-0.855065	-1.11909	-0.806993	-2.22292	-2.21019	-1.84402	-1.8533	-2.22373	24.3754	17.6335	38.8102	27.4026	32.538	5.56723	5.52762	8.7751	6.42883	5.89116	5.05223	3.24377	8.25222
JGIv7b.000232882:296304-301484_VV|ndufa3	ndufa3	JGIv7b.000232882:296304-301484_VV|ndufa3	JGIv7b.000232882:296304-301484_VV|ndufa3	3.40922	1.1112	Egg	+	1.6495	1.70074	1.79161	1.74989	1.77073	0.898342	0.547368	0.0416731	1.14371	0.475384	1.28394	11.1935	0	0	7.04839	0.745004	2.28075	0	7.57885	5.20875	9.38069	0	0
JGIv7b.000053263:3663742-3697525_VV|dars2	dars2	JGIv7b.000053263:3663742-3697525_VV|dars2	JGIv7b.000053263:3663742-3697525_VV|dars2	3.27493	1.11029	Egg	+	0.310986	0.352126	0.216605	0.334747	0.130834	-0.673223	-0.628878	-1.43818	-0.340579	-1.12531	15.9321	14.0353	17.8557	15.2244	12.5347	18.158	15.2634	11.9758	14.7672	15.1546	10.1732	11.5905	11.908
JGIv7b.000015893:177328-205286_XV|hars	hars	JGIv7b.000015893:177328-205286_XV|hars	JGIv7b.000015893:177328-205286_XV|hars	2.5833	1.10826	Egg	+	-0.595167	-0.268922	-0.331665	-0.556277	-0.551263	-1.5255	-0.889293	-2.16112	-1.17843	-2.09028	0.759071	0	3.13201	0.434764	1.78587	0.880898	0.449463	0.951363	1.49355	1.02648	1.23242	1.05503	1.23878
JGIv7b.000047457:695059-746805_VV|atad3a	atad3a	JGIv7b.000047457:695059-746805_VV|atad3a	JGIv7b.000047457:695059-746805_VV|atad3a	3.44466	1.10616	Egg	+	0.572454	0.73368	0.632868	0.704245	0.529363	-0.267659	-0.582354	-1.1279	-0.0699778	-0.310295	69.8839	59.6152	49.2312	50.9105	65.6957	23.1542	23.8979	24.951	23.7958	19.1195	15.9135	10.9171	16.723
JGIv7b.000007546:2030357-2094954_VX|abcb7	abcb7	JGIv7b.000007546:2030357-2094954_VX|abcb7	JGIv7b.000007546:2030357-2094954_VX|abcb7	3.91177	1.10414	Egg	+	-0.90934	-0.666433	-0.624775	-0.555401	-1.01447	-1.90492	-1.80727	-2.21994	-1.40158	-1.95742	10.2551	9.41943	12.3645	9.28256	10.7711	4.99419	5.53013	4.47561	5.83722	4.75469	4.45987	1.52717	5.37945
JGIv7b.000014978:642079-648008_VV|atp5b	atp5b	JGIv7b.000014978:642079-648008_VV|atp5b	JGIv7b.000014978:642079-648008_VV|atp5b	4.11629	1.10205	Egg	+	2.06129	2.03494	1.90696	2.17134	1.7452	0.603288	0.874797	0.712654	1.36202	0.856699	486.981	390.476	445.27	384.572	501.582	555.197	394.721	581.321	469.031	336.038	237.98	227.727	284.428
JGIv7b.000120240:2751785-2756267_VV|atp5j2	atp5j2	JGIv7b.000120240:2751785-2756267_VV|atp5j2	JGIv7b.000120240:2751785-2756267_VV|atp5j2	3.13525	1.10053	Egg	+	-0.342583	-0.200766	0.0390327	0.0556402	0.17666	-1.3592	-1.59213	-1.23236	-0.488996	-1.102	83.9522	48.1326	62.0885	55.8885	86.9723	3.26254	12.3095	13.2347	5.44036	12.4473	16.2123	9.96256	7.48555
JGIv7b.000009994:9858103-9900294_VV|sun1	sun1	JGIv7b.000009994:9858103-9900294_VV|sun1;loc733164	JGIv7b.000009994:9858103-9900294_VV|sun1;loc733164	4.20933	1.10047	Egg	+	-0.357602	-0.236824	-0.151291	-0.463141	-0.530686	-1.32939	-1.39764	-1.86499	-1.10319	-1.5467	39.0469	28.2771	31.8668	25.2939	20.7408	8.97589	4.87526	6.80136	6.18558	5.87069	3.03816	2.08069	5.4969
JGIv7b.000021603:17813-29306_XX|cyp27c1	cyp27c1	JGIv7b.000021603:17813-29306_XX|mgc86179;cyp27c1;JGIv7b.000163806:9233792-9248754_VV|mgc115496;cyp27c1;JGIv7b.000282164:5346-12329_XX|cyp27c1	JGIv7b.000021603:17813-29306_XX|mgc86179;cyp27c1;JGIv7b.000163806:9233792-9248754_VV|mgc115496;cyp27c1;JGIv7b.000282164:5346-12329_XX|cyp27c1	2.76075	1.09989	Egg	+	-0.831678	-1.26669	-1.05704	-1.55734	-1.48536	-2.74286	-2.34976	-1.61502	-2.63836	-2.35157	0	0	0	0	0	0	0	0	0.646079	0.444034	0	0	0
JGIv7b.000018239:466644-483866_VX|ccdc90b	ccdc90b	JGIv7b.000018239:466644-483866_VX|ccdc90a;ccdc90b	JGIv7b.000018239:466644-483866_VX|ccdc90a;ccdc90b	3.13697	1.09968	Egg	+	-0.492007	0.221288	0.351781	0.208975	0.103488	-1.00893	-1.06381	-1.12414	-0.505868	-1.40213	7.25308	11.1786	5.39269	11.0162	6.39914	5.86195	4.3714	5.84387	8.86851	4.41369	1.57715	1.62017	1.90234
JGIv7b.000054899:181226-200637_XV|mrps35	mrps35	JGIv7b.000054899:181226-200637_XV|mrps35	JGIv7b.000054899:181226-200637_XV|mrps35	4.26183	1.09118	Egg	+	0.420349	0.506964	0.623895	0.630153	0.543456	-0.500953	-0.659389	-0.984188	-0.168495	-0.418047	10.0943	11.1097	7.5759	12.1646	11.3137	6.41544	2.98976	8.13643	7.09635	5.07222	2.92782	2.00512	10.0059
JGIv7b.000014557:2187583-2198884_VV|aurka	aurka	JGIv7b.000014557:2187583-2198884_VV|loc398349;aurka	JGIv7b.000014557:2187583-2198884_VV|loc398349;aurka	3.25827	1.0892	Egg	+	-0.52197	-0.528779	-0.110938	-0.48215	-0.253149	-1.57753	-0.827612	-1.44535	-1.57845	-1.91405	65.6234	61.5312	93.4689	75.7302	67.8742	86.1278	61.2112	98.4102	80.0203	59.9517	39.0692	41.692	39.7399
JGIv7b.000075398:2430303-2436477_VV|mrps18b	mrps18b	JGIv7b.000075398:2430303-2436477_VV|mrps18b	JGIv7b.000075398:2430303-2436477_VV|mrps18b	2.93293	1.08856	Egg	+	0.0849232	0.481204	0.54086	0.598122	0.293922	-0.15044	-0.845506	-1.28465	-0.345765	-0.817386	53.7077	52.9648	50.797	41.9624	57.6067	50.6269	38.6495	37.1821	50.3406	63.3604	87.4852	89.8292	104.301
JGIv7b.000051988:712574-730265_VV|mrpl23	mrpl23	JGIv7b.000051988:712574-730265_VV|mrpl23	JGIv7b.000051988:712574-730265_VV|mrpl23	3.91564	1.08816	Egg	+	0.734296	1.14208	1.09863	0.936428	0.922668	0.22468	0.0678564	-0.0981173	-0.20458	-0.59654	100.689	92.5586	147.992	62.3784	103.674	54.8477	38.9358	45.0702	68.7343	83.3635	131.784	88.5385	100.605
JGIv7b.000061124:1129852-1161037_VV|nmt1	nmt1	JGIv7b.000061124:1129852-1161037_VV|nmt1	JGIv7b.000061124:1129852-1161037_VV|nmt1	2.98289	1.08809	Egg	+	0.815523	0.865941	0.776619	1.05855	0.735793	-0.158359	-0.045829	-0.895096	-0.45064	0.361894	10.7384	10.802	7.43626	10.1719	10.1489	42.9773	41.0852	31.5761	58.8357	79.7555	93.8794	83.811	51.9
JGIv7b.000043242:5899468-5920356_VV|pdk1	pdk1	JGIv7b.000043242:5899468-5920356_VV|pdk1;JGIv7b.000004321:6913893-6933604_VV|pdk1;loc494745;JGIv7b.000193569:68704-114575_XV|pdk3;JGIv7b.000262098:386897-433104_XV|pdk3	JGIv7b.000043242:5899468-5920356_VV|pdk1;JGIv7b.000004321:6913893-6933604_VV|pdk1;loc494745	3.10516	1.08752	Egg	+	-0.329921	-0.123638	-0.425758	-0.381243	-0.172799	-1.16131	-1.23401	-1.38281	-0.968495	-2.12433	15.9742	14.059	2.91037	11.8941	11.6924	9.97518	8.37767	11.4405	8.98023	11.1094	10.0037	8.88099	9.6829
JGIv7b.000143664:1409625-1418249_VV|mmab	mmab	JGIv7b.000143664:1409625-1418249_VV|mmab	JGIv7b.000143664:1409625-1418249_VV|mmab	2.17146	1.0868	Egg	+	1.05168	1.12734	0.989479	0.948812	0.976674	0.422838	0.412559	-0.924444	0.406394	-0.657346	15.8171	14.0859	23.7099	14.3102	15.7134	11.8942	9.73896	12.9954	11.7776	19.2909	20.1634	11.7682	14.2448
JGIv7b.000034527:100417-131242_VV|ccdc51	ccdc51	JGIv7b.000034527:100417-131242_VV|ccdc51	JGIv7b.000034527:100417-131242_VV|ccdc51	2.16812	1.08544	Egg	+	-1.74254	-1.63669	-1.12226	-1.46998	-1.59774	-3.07371	-2.66577	-3.19217	-1.61679	-2.44796	15.4002	28.4448	25.2606	23.098	28.6582	29.0796	31.5294	36.3129	34.821	35.5797	53.3977	47.8886	43.4497
JGIv7b.000128184:539001-548770_VV|samm50	samm50	JGIv7b.000128184:539001-548770_VV|samm50	JGIv7b.000128184:539001-548770_VV|samm50	2.29784	1.08523	Egg	+	-0.989063	-0.510456	-0.465886	-0.521094	-0.590041	-1.40671	-2.19311	-1.36189	-1.07335	-2.46762	6.40618	4.7031	5.31182	12.7456	10.5767	1.36948	0.598933	1.90161	1.99023	0.547134	4.9268	5.62354	4.12685
JGIv7b.000074352:2342267-2389604_VV|nup160	nup160	JGIv7b.000074352:2342267-2389604_VV|nup160;acp6;JGIv7b.000113759:20-4023_XV|unnamed	JGIv7b.000074352:2342267-2389604_VV|nup160;acp6	3.8696	1.08508	Egg	+	0.571429	0.715499	1.00108	0.989743	1.36009	-0.375951	-0.183361	-0.226193	-0.1352	0.133166	20.0829	17.142	22.2211	23.318	23.8552	10.1903	8.95594	10.4262	7.93608	7.56779	7.36713	7.70823	8.02223
JGIv7b.000052352:1864842-1876499_VV|yeats4	yeats4	JGIv7b.000052352:1864842-1876499_VV|yeats4	JGIv7b.000052352:1864842-1876499_VV|yeats4	2.84702	1.08209	Egg	+	-1.96252	-1.31247	-1.0938	-1.02385	-1.07615	-2.44028	-2.5912	-2.69364	-1.85951	-2.29462	4.83224	8.2149	8.4285	3.94398	4.9265	4.53613	3.00434	1.64177	4.84447	4.11677	7.64945	6.04469	5.91447
JGIv7b.000102974:15763509-15898642_VV|srbd1	srbd1	JGIv7b.000102974:15763509-15898642_VV|srbd1	JGIv7b.000102974:15763509-15898642_VV|srbd1	2.91334	1.08114	Egg	+	-1.38511	-1.07447	-0.745384	-1.33436	-1.03147	-1.86065	-1.76053	-2.81694	-2.1796	-2.35878	5.91856	0.491412	1.90291	2.17922	3.53642	2.344	3.83827	2.1194	3.65997	2.66786	4.11829	3.52552	2.06977
JGIv7b.000010177:511432-520952_VX|pabpn1l	pabpn1l	JGIv7b.000010177:511432-520952_VX|pabpn1l	JGIv7b.000010177:511432-520952_VX|pabpn1l	2.24065	1.07982	Egg	+	0.111859	0.667543	-0.00271955	0.560759	0.333155	-0.122285	-0.120552	-0.986498	-1.27175	-1.2274	57.585	64.8963	35.2979	38.2111	56.1749	19.0158	20.7911	16.7229	19.3446	35.3269	39.9062	33.1862	37.82
JGIv7b.000017127:2167731-2214793_VV|mrps9	mrps9	JGIv7b.000017127:2167731-2214793_VV|mrps9	JGIv7b.000017127:2167731-2214793_VV|mrps9	3.93211	1.07939	Egg	+	0.30647	0.870058	0.520952	0.736843	0.606301	-0.508423	-0.325943	-0.917782	-0.396342	-0.207848	0.718323	1.56559	0	3.70282	4.22501	4.37645	7.01802	6.07697	11.4483	6.9939	14.8699	20.9663	11.4297
JGIv7b.000052441:9225584-9309430_VV|nnt	nnt	JGIv7b.000052441:9225584-9309430_VV|nnt	JGIv7b.000052441:9225584-9309430_VV|nnt	4.10766	1.07928	Egg	+	1.77219	1.97465	1.94809	2.0191	1.8719	0.945486	0.859087	0.504692	1.29132	0.588961	12.0476	13.7241	9.30929	11.3856	14.3612	9.08777	10.4151	12.3816	9.29231	5.08303	12.1274	11.7215	9.24081
JGIv7b.000252273:98845-132108_VX|pbrm1	pbrm1	JGIv7b.000252273:98845-132108_VX|pbrm1	JGIv7b.000252273:98845-132108_VX|pbrm1	2.31694	1.07806	Egg	+	-1.16198	-1.00793	-1.05812	-0.914893	-0.706536	-1.78973	-1.58565	-3.09973	-1.90858	-1.85607	1.32846	1.48906	0.21356	2.28265	0.892993	2.03721	1.68559	3.21105	1.79237	1.92477	0.924375	3.1653	2.09057
JGIv7b.000058049:5935691-5953721_VV|casc4	casc4	JGIv7b.000058049:5935691-5953721_VV|casc4	JGIv7b.000058049:5935691-5953721_VV|casc4	3.33435	1.06643	Egg	+	-1.17618	-0.882705	-1.04884	-0.75732	-1.05003	-2.04885	-2.43801	-2.29101	-1.42687	-2.04247	20.4932	26.4107	10.3608	20.6684	19.5653	16.0272	15.8276	9.49215	17.5315	20.7242	17.3596	8.66888	7.27049
JGIv7b.000053263:3414765-3422659_VV|mrpl37	mrpl37	JGIv7b.000053263:3414765-3422659_VV|mrpl37	JGIv7b.000053263:3414765-3422659_VV|mrpl37	3.19049	1.06358	Egg	+	0.605311	1.00309	0.869469	0.704126	0.382116	-0.281572	-0.178159	-0.848771	0.116649	-0.56193	29.3517	21.668	23.7067	27.8608	29.3302	4.39516	6.30718	4.45006	5.30949	3.84114	6.91768	4.93498	4.05613
JGIv7b.000074488:749973-754546_VX|cdipt	cdipt	JGIv7b.000074488:749973-754546_VX|mgc81124;cdipt;JGIv7b.000197913:386899-389891_VV|cdipt	JGIv7b.000074488:749973-754546_VX|mgc81124;cdipt;JGIv7b.000197913:386899-389891_VV|cdipt	2.57986	1.06263	Egg	+	-0.464663	-0.234322	-0.287813	-0.0188848	-0.40866	-1.09973	-1.15766	-1.72314	-0.716567	-2.03038	8.7082	11.0427	1.7817	8.8418	13.0377	9.1871	12.6564	11.9064	4.67298	3.85394	3.85597	29.7086	13.5655
JGIv7b.000000939:4282473-4293464_VV|ndufab1	ndufab1	JGIv7b.000000939:4282473-4293464_VV|ndufab1	JGIv7b.000000939:4282473-4293464_VV|ndufab1	5.00586	1.05719	Egg	+	2.55717	2.79403	2.67258	2.75402	2.57334	1.68744	1.66245	1.32335	1.89914	1.4928	48.2567	51.2732	29.6972	36.2767	30.7487	4.37513	8.03639	9.92271	3.56062	6.11781	3.67262	6.28799	9.22891
JGIv7b.000036991:745434-762666_VV|unnamed	unnamed	JGIv7b.000036991:745434-762666_VV|na	JGIv7b.000036991:745434-762666_VV|na	4.64669	1.0557	Egg	+	-0.34505	-0.511098	-0.0878718	-0.379765	-0.269803	-1.40216	-1.26239	-1.70607	-1.11052	-1.39095	14.2195	13.9623	23.1149	11.0606	17.5644	33.1326	40.5308	39.0379	37.2634	41.6893	27.4056	19.839	20.3184
JGIv7b.000007197:1412320-1444725_XX|unnamed	unnamed	JGIv7b.000007197:1412320-1444725_XX|unnamed;JGIv7b.000012518:2006383-2036021_XX|unnamed	JGIv7b.000007197:1412320-1444725_XX|unnamed;JGIv7b.000012518:2006383-2036021_XX|unnamed	2.91542	1.05568	Egg	+	-0.459819	-0.554856	-1.32102	-1.37646	-1.24737	-2.01842	-1.91655	-1.84488	-2.14814	-2.30995	0	0	0	0	0	0	0.0998333	0	0	0	0.136871	0	0
JGIv7b.000267922:1056209-1071829_XV|l2hgdh	l2hgdh	JGIv7b.000267922:1056209-1071829_XV|l2hgdh	JGIv7b.000267922:1056209-1071829_XV|l2hgdh	3.69192	1.05558	Egg	+	0.82398	1.16825	1.04919	1.04776	0.932163	0.134598	0.0346393	-0.384633	0.37698	-0.418147	8.58893	4.71536	13.0912	3.21933	4.41058	5.55809	4.74065	7.07364	6.06416	7.99278	6.24341	2.94167	2.87833
JGIv7b.000013265:1971178-1977810_VV|mrpl10	mrpl10	JGIv7b.000013265:1971178-1977810_VV|mrpl10	JGIv7b.000013265:1971178-1977810_VV|mrpl10	2.57883	1.05146	Egg	+	0.251781	0.387794	0.476667	0.424035	0.435328	-0.368668	-0.358479	-1.42665	-0.123711	-1.00416	37.5613	54.6523	41.1748	45.2319	52.1816	20.4958	17.4126	34.7925	14.4857	19.4914	16.4661	21.5586	16.3763
JGIv7b.000045741:472876-493644_XV|reep4	reep4	JGIv7b.000045741:472876-493644_XV|reep4	JGIv7b.000045741:472876-493644_XV|reep4	4.21703	1.05016	Egg	+	0.0987134	-0.156125	0.050028	-0.229855	0.107147	-1.14145	-0.957888	-1.49561	-0.990197	-0.795746	5.56084	9.323	15.8848	13.5975	10.0639	5.70871	3.79926	4.82507	4.54494	4.51189	9.37579	8.91808	7.3299
JGIv7b.000253809:897294-904659_VV|lactb	lactb	JGIv7b.000253809:897294-904659_VV|lactb	JGIv7b.000253809:897294-904659_VV|lactb	4.51822	1.04744	Egg	+	-0.373269	-0.423637	-0.224771	-0.57588	-0.316998	-1.23716	-1.74465	-1.44269	-1.14401	-1.58322	6.11846	7.64554	9.86868	5.43181	5.91792	10.6507	7.97033	10.3524	11.3164	16.2168	11.9207	8.50404	12.4814
JGIv7b.000014008:231232-254324_VX|gle1	gle1	JGIv7b.000014008:231232-254324_VX|gle1	JGIv7b.000014008:231232-254324_VX|gle1	2.70459	1.04683	Egg	+	-0.728214	-1.2714	-0.920541	-0.743725	-0.734335	-2.5259	-1.49147	-2.03209	-1.42853	-2.15438	18.5569	8.60332	13.5191	10.3214	10.8517	14.1908	15.0529	16.9392	16.3357	9.8346	6.53082	6.2617	7.61484
JGIv7b.000026505:1807860-1816319_VV|ndufa5	ndufa5	JGIv7b.000026505:1807860-1816319_VV|ndufa5	JGIv7b.000026505:1807860-1816319_VV|ndufa5	2.9576	1.04595	Egg	+	2.15267	2.22277	2.15335	2.23639	2.22439	1.4453	1.44322	1.01272	1.47334	0.385232	10.4735	10.3483	3.92862	9.59803	12.0467	4.86177	2.48063	1.31267	1.64861	2.2661	10.2028	20.3799	3.41848
JGIv7b.000293433:106555-124887_VV|pigo	pigo	JGIv7b.000293433:106555-124887_VV|pigo	JGIv7b.000293433:106555-124887_VV|pigo	2.73781	1.04415	Egg	+	-0.970898	-0.818217	-0.47521	-0.919156	-0.659658	-1.91364	-2.23066	-2.24214	-1.16256	-1.51491	70.1639	50.1571	35.2978	49.0258	56.6834	53.1656	41.8947	76.0407	48.1683	35.2098	20.3903	27.0436	23.9595
JGIv7b.000037448:263505-265505_VV|mrpl41	mrpl41	JGIv7b.000037448:263505-265505_VV|mrpl41	JGIv7b.000037448:263505-265505_VV|mrpl41	4.30668	1.0437	Egg	+	1.33672	1.58829	1.40413	1.64692	1.39087	0.504836	0.464393	-0.00103844	0.721944	0.458253	210.846	193.889	319.605	210.096	189.514	270.383	359.148	285.979	270.512	360.115	597.902	429.546	525.568
JGIv7b.000008630:4665861-4693306_VV|sec63	sec63	JGIv7b.000008630:4665861-4693306_VV|sec63	JGIv7b.000008630:4665861-4693306_VV|sec63	2.52918	1.04286	Egg	+	-1.4898	-1.43986	-1.32526	-2.10908	-2.20652	-2.99151	-2.83229	-2.73058	-3.08985	-2.14058	6.61253	6.63829	3.26958	6.54183	6.05008	12.4409	10.5005	7.15752	11.3549	13.2504	10.2481	10.0263	14.7156
JGIv7b.000055171:1355220-1361824_VV|surf4.1	surf4.1	JGIv7b.000055171:1355220-1361824_VV|surf4;mgc82578	JGIv7b.000055171:1355220-1361824_VV|surf4;mgc82578	3.12846	1.0424	Egg	+	0.498295	0.921096	0.798171	0.758419	0.613695	-0.214676	-0.232549	-1.03628	0.0113768	-0.150214	36.0618	33.9255	52.2732	40.4341	32.595	5.91095	6.87639	8.80962	8.1779	3.80208	6.94658	7.64577	12.4686
JGIv7b.000003881:196918-204215_VV|atp5o	atp5o	JGIv7b.000003881:196918-204215_VV|atp5o	JGIv7b.000003881:196918-204215_VV|atp5o	3.57055	1.04186	Egg	+	1.63794	1.88997	1.88111	1.87448	1.83637	0.887132	0.678153	0.23615	1.22401	0.885141	109.821	75.0783	92.4639	107.248	119.584	59.1387	57.5421	80.208	32.6457	41.0268	44.2553	26.355	44.4836
JGIv7b.000137317:1733662-1736373_VV|ptrh2	ptrh2	JGIv7b.000137317:1733662-1736373_VV|ptrh2	JGIv7b.000137317:1733662-1736373_VV|ptrh2	2.68392	1.03865	Egg	+	0.280186	0.542948	0.508132	0.0917268	-0.0655134	-0.895477	-0.768106	-1.28675	-0.0522155	-0.833223	66.111	26.6673	119.92	44.0823	44.1083	1.1451	1.7528	5.56513	4.65958	7.20543	0	8.22874	4.83094
JGIv7b.000302407:349576-373964_XV|tbxas1	tbxas1	JGIv7b.000302407:349576-373964_XV|mgc68990;tbxas1	JGIv7b.000302407:349576-373964_XV|mgc68990;tbxas1	3.08509	1.03771	Egg	+	-0.878486	-1.08616	-0.442964	-0.780356	-0.737331	-1.95312	-1.97901	-2.23452	-1.22572	-1.7215	0	0	0	0	0	0.177986	0	0	0	0	0	0.639511	0
JGIv7b.000088765:4159343-4217503_VV|ccdc109b	ccdc109b	JGIv7b.000088765:4159343-4217503_VV|ccdc109b;JGIv7b.000081573:742750-786306_XX|ccdc109b	JGIv7b.000088765:4159343-4217503_VV|ccdc109b	3.83087	1.0372	Egg	+	0.694044	0.70995	0.873	0.811378	0.697624	-0.266028	-0.400842	-0.636848	0.267174	-0.363463	110.124	85.0586	73.9191	85.0676	70.4543	67.5427	74.6449	71.7349	67.8553	92.4866	81.1644	82.5727	78.036
JGIv7b.000060603:61454-65248_VX|cox4i2	cox4i2	JGIv7b.000060603:61454-65248_VX|cox4i2;JGIv7b.000147859:100545-105043_XX|mgc68573;cox4i2;cox4i1;na	JGIv7b.000060603:61454-65248_VX|cox4i2	3.77239	1.03531	Egg	+	2.38881	2.42762	2.4495	2.69837	2.5076	1.7224	1.18232	1.15702	1.88642	1.34717	725.435	490.652	605.228	618.345	509.056	2305.81	1964	2400.41	1730.52	2402.42	2928.89	2840.44	2720.5
JGIv7b.000061078:40593-46750_VV|sdr39u1	sdr39u1	JGIv7b.000061078:40593-46750_VV|sdr39u1	JGIv7b.000061078:40593-46750_VV|sdr39u1	4.41605	1.03341	Egg	+	1.31366	1.59578	1.4797	1.43552	1.4089	0.632383	0.466238	0.123464	0.690933	0.15347	51.6176	32.881	34.563	27.7151	29.6648	6.05947	14.1285	8.12571	10.4188	12.0769	6.23409	6.70745	7.85387
JGIv7b.000075417:3496812-3505334_VV|phb	phb	JGIv7b.000075417:3496812-3505334_VV|phb	JGIv7b.000075417:3496812-3505334_VV|phb	4.52577	1.02936	Egg	+	2.16338	2.23393	2.17296	2.29527	2.13414	1.25889	1.15	0.817489	1.5453	1.08123	68.147	82.8038	48.8873	73.1844	74.4866	50.4162	43.8821	66.4599	40.7286	35.94	30.081	21.3114	29.1936
JGIv7b.000154892:104762-110687_VV|mtx1	mtx1	JGIv7b.000154892:104762-110687_VV|mtx1	JGIv7b.000154892:104762-110687_VV|mtx1	3.24651	1.02694	Egg	+	-0.447812	-0.532845	-0.269592	-0.427466	-0.410497	-1.69048	-1.24104	-1.73619	-0.821675	-1.73352	41.1933	63.1713	62.5512	44.7713	36.5866	134.486	186.903	213.668	140.034	95.0339	116.035	78.6387	134.857
JGIv7b.000014978:508208-517767_VX|unnamed	unnamed	JGIv7b.000014978:508208-517767_VX|rdh16;mgc68519;JGIv7b.000014978:467747-473683_XX|na;rdh16;JGIv7b.000008129:7242662-7252458_XX|rdh5;mgc84099;JGIv7b.000014978:2584141-2589754_XX|rdh5	JGIv7b.000014978:508208-517767_VX|rdh16;mgc68519	6.10844	1.02528	Egg	+	0.54682	0.50586	0.702578	0.624182	0.511284	-0.380546	-0.68328	-0.485934	-0.328582	-0.357315	22.1462	9.88901	22.4898	13.1484	4.37726	17.3426	11.8339	10.1548	17.8551	20.5983	15.7857	24.7749	18.0709
JGIv7b.000085128:954360-983456_XX|unnamed	unnamed	JGIv7b.000085128:954360-983456_XX|na	JGIv7b.000085128:954360-983456_XX|na	3.29197	1.02302	Egg	+	0.874061	1.64331	1.10628	0.946133	1.16715	0.431602	-0.023192	0.020269	0.39305	-0.199896	0	0	0	0	0	0.0277281	0	0	0	0	0	0	0
JGIv7b.000176005:1392414-1464499_VV|ahctf1	ahctf1	JGIv7b.000176005:1392414-1464499_VV|ahctf1	JGIv7b.000176005:1392414-1464499_VV|ahctf1	4.15017	1.01929	Egg	+	-0.678678	-0.641032	-0.444873	-0.485228	-0.542581	-1.69406	-1.42487	-2.03294	-1.37687	-1.36008	24.1514	22.864	33.381	30.3198	27.5844	14.5717	13.1513	13.167	15.195	13.4285	9.01829	11.998	10.1977
JGIv7b.000001187:6196019-6208080_XX|polr3g	polr3g	JGIv7b.000001187:6196019-6208080_XX|polr3g	JGIv7b.000001187:6196019-6208080_XX|polr3g	4.97136	1.01827	Egg	+	0.747211	0.617996	0.805682	0.875136	0.809918	-0.159939	-0.205979	-0.152292	-0.623074	-0.0941201	2.88233	0	0	1.06128	3.5521	3.82278	2.92576	2.32232	1.94444	8.35227	12.0336	10.3015	6.04784
JGIv7b.000044528:658168-679571_VV|mrpl13	mrpl13	JGIv7b.000044528:658168-679571_VV|mrpl13	JGIv7b.000044528:658168-679571_VV|mrpl13	4.11793	1.01787	Egg	+	1.1961	1.33906	1.27583	1.30155	1.32947	0.461359	0.123933	-0.103769	0.673107	0.19802	5.35463	15.2777	2.19112	5.22768	7.25332	6.49647	5.18825	7.32119	4.88477	6.51687	8.29857	6.08923	6.55394
JGIv7b.000012462:1977156-1998652_VV|ndufs2	ndufs2	JGIv7b.000012462:1977156-1998652_VV|ndufs2	JGIv7b.000012462:1977156-1998652_VV|ndufs2	3.20918	1.01421	Egg	+	1.86891	2.02838	1.99928	1.89885	1.89697	1.08218	0.868884	0.358281	1.48776	0.824213	19.5853	13.3827	12.906	20.6162	10.9315	3.7881	2.82086	2.32199	3.74945	4.15168	1.28913	2.20715	2.15963
JGIv7b.000063696:781816-787262_VV|slc25a11	slc25a11	JGIv7b.000063696:781816-787262_VV|mgc82600;slc25a11	JGIv7b.000063696:781816-787262_VV|mgc82600;slc25a11	3.64618	1.00563	Egg	+	2.0907	2.19993	2.15215	2.2366	2.222	1.37167	1.19454	0.701677	1.61514	0.990232	79.5752	49.7229	87.2403	49.8807	42.8537	24.7711	26.6936	40.4499	20.9659	14.9635	9.14919	2.8481	14.2126
JGIv7b.000050079:4737141-4751952_VV|timm50	timm50	JGIv7b.000050079:4737141-4751952_VV|timm50	JGIv7b.000050079:4737141-4751952_VV|timm50	3.18831	1.00432	Egg	+	0.625271	1.02318	0.965741	0.901572	0.825915	0.223214	0.142657	-0.608619	0.0583406	-0.495526	49.0118	37.9096	31.5161	40.8414	27.1658	32.2878	30.112	34.6397	34.8038	29.0027	37.6935	39.9509	46.9089
JGIv7b.000013265:1865600-1900271_XV|cdk5rap3	cdk5rap3	JGIv7b.000013265:1865600-1900271_XV|cdk5rap3;pnpo;mgc82785	JGIv7b.000013265:1865600-1900271_XV|cdk5rap3;pnpo;mgc82785	3.56669	1.00138	Egg	+	-0.245449	0.0100527	0.0725177	-0.0271266	-0.245717	-1.31146	-1.02858	-1.46162	-0.59278	-1.04816	5.96641	2.97499	5.54492	6.42372	7.30382	2.12376	0.731589	4.48585	2.38054	2.10677	2.26654	0	1.80151
JGIv7b.000001168:909478-932965_VV|immt	immt	JGIv7b.000001168:909478-932965_VV|immt	JGIv7b.000001168:909478-932965_VV|immt	3.20516	1.00132	Egg	+	0.305436	0.683296	0.567869	0.553694	0.452633	-0.215717	-0.532035	-0.981449	-0.00651613	-0.707941	5.2416	6.23134	6.56867	7.88069	7.47391	6.49759	5.71357	8.95832	7.03186	5.89603	2.32097	2.48362	3.2078
JGIv7b.000013523:6705972-6721410_VV|uqcrc1	uqcrc1	JGIv7b.000013523:6705972-6721410_VV|uqcrc1	JGIv7b.000013523:6705972-6721410_VV|uqcrc1	3.50157	1.00096	Egg	+	2.07251	2.18992	2.27376	2.26165	2.20823	1.36136	1.10334	0.837813	1.74654	0.952245	208.997	196.233	156.645	189.218	197.2	63.8974	53.0365	88.9337	54.2448	42.1575	29.7461	30.7192	43.6629
JGIv7b.000013471:1833443-1846110_VV|aurka	aurka	JGIv7b.000013471:1833443-1846110_VV|aurka	JGIv7b.000013471:1833443-1846110_VV|aurka	5.6799	1.00068	Egg	+	0.707163	0.722565	0.964658	0.695024	0.734769	-0.453816	-0.0599099	-0.165983	-0.29217	-0.207353	155.902	174.378	163.865	176.198	139.914	119.78	93.4606	135.9	125.63	79.573	45.7362	50.9612	63.4853
JGIv7b.000395611:29872-36075_VV|tmem126a	tmem126a	JGIv7b.000395611:29872-36075_VV|tmem126a	JGIv7b.000395611:29872-36075_VV|tmem126a	3.53276	0.999687	Egg	+	0.820184	0.800469	0.850391	0.893876	0.852656	0.299342	-0.265359	-0.586505	0.136866	-0.365204	16.5925	19.2872	32.9865	11.4042	19.5187	9.62776	8.84231	7.27853	9.14128	8.9751	10.7758	11.531	13.5392
JGIv7b.000041091:128614-137182_VV|sdhc	sdhc	JGIv7b.000041091:128614-137182_VV|sdhc;JGIv7b.000012462:2693689-2694845_XX|unnamed	JGIv7b.000041091:128614-137182_VV|sdhc	3.35754	0.997734	Egg	+	1.77483	1.89262	1.95105	1.83909	1.67273	0.899799	0.859487	0.398493	1.38923	0.594652	412.164	291.362	531.909	286.131	379.038	33.8435	69.084	78.2208	25.6787	24.0821	45.3396	40.5011	47.56
JGIv7b.000029451:1212434-1234245_XV|gtpbp10	gtpbp10	JGIv7b.000029451:1212434-1234245_XV|gtpbp10	JGIv7b.000029451:1212434-1234245_XV|gtpbp10	3.20478	0.99765	Egg	+	0.557748	0.617333	0.749775	0.645484	0.549894	-0.078544	-0.413995	-0.815831	0.1369	-0.696543	9.96351	16.2252	11.6351	9.20605	7.81374	5.89038	3.67335	3.5342	6.21417	6.40626	3.20481	3.13546	7.36308
JGIv7b.000035716:1739759-1742633_VV|ndufa11	ndufa11	JGIv7b.000035716:1739759-1742633_VV|ndufa11;JGIv7b.000325448:712470-717344_VV|ndufa11	JGIv7b.000035716:1739759-1742633_VV|ndufa11;JGIv7b.000325448:712470-717344_VV|ndufa11	4.15623	0.995556	Egg	+	1.76925	1.96508	2.05636	1.81328	1.78276	1.21737	0.864237	0.558895	1.07325	0.695208	66.4237	80.1809	70.9136	79.0158	88.1554	7.90608	6.05091	12.8078	10.0535	13.819	4.14788	28.4068	8.33856
JGIv7b.000044494:4864562-4873107_VV|mrps22	mrps22	JGIv7b.000044494:4864562-4873107_VV|mrps22	JGIv7b.000044494:4864562-4873107_VV|mrps22	3.63589	0.994462	Egg	+	0.821699	1.1718	1.27773	1.22062	1.11931	0.306726	-0.151365	0.258733	0.461062	-0.236309	52.588	44.1943	10.1295	45.5872	24.8934	18.6933	18.5148	23.1575	27.9655	22.2951	26.5375	25.681	22.0354
JGIv7b.000080529:853140-864008_VV|tmem214	tmem214	JGIv7b.000080529:853140-864008_VV|tmem214	JGIv7b.000080529:853140-864008_VV|tmem214	3.26265	0.993784	Egg	+	0.24699	0.429122	0.485362	0.430239	0.295175	-0.727516	-0.672028	-1.17928	-0.207845	-0.295364	29.2251	28.4184	5.24026	20.9696	19.2674	10.5287	10.554	8.75463	9.28901	9.38071	8.99458	15.3999	6.68246
JGIv7b.000010944:1808989-1822426_VV|ndufb8	ndufb8	JGIv7b.000010944:1808989-1822426_VV|rp11-411b6.6;ndufb8	JGIv7b.000010944:1808989-1822426_VV|rp11-411b6.6;ndufb8	3.2051	0.988793	Egg	+	1.65179	1.68768	1.73636	1.751	1.67398	0.724893	0.60778	0.154827	1.28617	0.78318	86.1063	84.5834	79.1542	76.0608	76.0874	14.7778	12.9259	7.97994	14.3174	21.648	39.873	10.1137	40.0787
JGIv7b.000069443:5910854-5932633_VV|ndc1	ndc1	JGIv7b.000069443:5910854-5932633_VV|tmem48;ndc1	JGIv7b.000069443:5910854-5932633_VV|tmem48;ndc1	4.07197	0.988037	Egg	+	0.180852	0.235143	0.443445	0.453439	0.337443	-0.749276	-0.626172	-1.06144	-0.306681	-0.546296	19.8526	25.3732	39.6918	20.6991	32.1963	9.84183	13.0106	13.0448	8.41919	10.1651	8.4493	10.4479	6.60558
JGIv7b.000018892:2719938-2735661_VV|sfxn1	sfxn1	JGIv7b.000018892:2719938-2735661_VV|sfxn1;JGIv7b.000016863:845165-869900_VV|sfxn2	JGIv7b.000018892:2719938-2735661_VV|sfxn1	3.61473	0.987908	Egg	+	0.863488	1.06099	1.01562	1.07807	1.01496	0.123307	-0.160786	-0.36187	0.544377	-0.0514312	11.5842	10.0991	7.5206	11.8663	12.2294	8.53137	3.95725	6.70095	6.83791	12.6525	8.6806	11.1467	9.81605
JGIv7b.000014557:2202512-2204709_VV|fam210b	fam210b	JGIv7b.000014557:2202512-2204709_VV|c20orf108;fam210b;JGIv7b.000013471:1828123-1831955_XV|fam210b	JGIv7b.000014557:2202512-2204709_VV|c20orf108;fam210b;JGIv7b.000013471:1828123-1831955_XV|fam210b	4.1642	0.987864	Egg	+	0.127776	0.331979	0.334235	0.35453	0.157964	-0.594001	-0.803994	-1.09382	-0.356924	-0.784101	46.9873	30.6102	43.5783	30.1654	37.254	8.389	16.5099	11.6486	4.26703	4.18945	6.28749	8.61199	7.58391
JGIv7b.000227943:111858-114793_VV|mrps7	mrps7	JGIv7b.000227943:111858-114793_VV|mrps7;ftmt	JGIv7b.000227943:111858-114793_VV|mrps7;ftmt	3.5603	0.986907	Egg	+	0.401313	0.465217	0.618938	0.563179	0.701861	-0.207086	-0.39105	-0.734298	-0.029044	-0.822548	24.7115	17.6579	9.62343	15.4678	11.2954	27.1446	39.9769	18.4699	29.207	36.8847	47.135	52.5496	36.36
JGIv7b.000016807:6566371-6596692_XX|tf	tf	JGIv7b.000016807:6566371-6596692_XX|tf;nap1l1	JGIv7b.000016807:6566371-6596692_XX|tf;nap1l1	6.28295	0.986415	Egg	+	1.47995	1.40264	1.64818	1.5172	1.46528	0.629552	0.379176	0.649071	0.511595	0.411783	0	0	0	0	0	0	0	0	0	0	0	0	0
JGIv7b.000023403:14329320-14424212_XV|smg1	smg1	JGIv7b.000023403:14329320-14424212_XV|smg1	JGIv7b.000023403:14329320-14424212_XV|smg1	3.96574	0.986342	Egg	+	-2.43334	-1.89973	-1.82009	-2.11497	-2.01656	-2.94302	-2.89792	-3.39918	-2.96423	-3.01204	2.86618	2.02146	1.9207	1.60474	3.03069	1.96208	1.65899	1.99794	1.5968	1.07131	1.09802	1.87995	1.89203
JGIv7b.000016001:3139163-3142271_VV|unnamed	unnamed	JGIv7b.000016001:3139163-3142271_VV|na;c4orf52	JGIv7b.000016001:3139163-3142271_VV|na;c4orf52	3.55109	0.984905	Egg	+	1.33071	1.35421	1.47477	1.3803	1.41335	0.614925	0.359364	-0.0225403	0.884696	0.192377	31.0218	6.24114	0	34.8525	37.4283	45.6931	21.1946	13.4586	28.1716	54.2126	75.5501	39.8004	58.4153
JGIv7b.000088938:1246825-1263476_VV|cox15	cox15	JGIv7b.000088938:1246825-1263476_VV|cox15	JGIv7b.000088938:1246825-1263476_VV|cox15	3.97571	0.981304	Egg	+	0.797764	0.975417	1.01847	0.932252	0.981534	0.0332086	-0.105582	-0.435812	0.393702	-0.0866049	109.658	71.7702	86.8493	89.7906	80.4494	14.1812	12.5673	19.9505	16.7042	12.785	14.8802	13.4088	6.29765
JGIv7b.000014692:6684319-6698902_VV|spcs3	spcs3	JGIv7b.000014692:6684319-6698902_VV|spcs3	JGIv7b.000014692:6684319-6698902_VV|spcs3	4.41529	0.979239	Egg	+	2.08311	1.79719	1.84351	2.12397	2.16503	1.02012	0.878202	0.767981	1.2817	1.16861	41.8994	34.7886	37.0461	41.1397	43.812	19.6812	22.1514	20.6303	25.3213	22.2592	15.7921	10.3993	15.8736
JGIv7b.000004321:1622522-1634072_VV|ndufa10	ndufa10	JGIv7b.000004321:1622522-1634072_VV|ndufa10	JGIv7b.000004321:1622522-1634072_VV|ndufa10	3.72591	0.977301	Egg	+	2.2685	2.42421	2.42651	2.44831	2.22074	1.56412	1.26033	1.15704	1.84561	1.07467	27.6885	58.181	11.1849	30.4976	32.0146	10.2988	7.5669	8.67566	6.70521	12.9609	13.8322	11.8413	10.4277
JGIv7b.000003467:1139229-1159630_VV|ptcd3	ptcd3	JGIv7b.000003467:1139229-1159630_VV|ptcd3	JGIv7b.000003467:1139229-1159630_VV|ptcd3	3.84687	0.976824	Egg	+	0.55708	0.68162	0.534076	0.607356	0.610639	-0.097221	-0.318556	-0.699437	-0.0592341	-0.718899	9.32885	5.83449	7.30281	8.88592	14.473	22.3582	14.0497	19.8257	18.1958	18.5938	15.8048	15.2211	16.3828
JGIv7b.000043347:35409-48606_XV|mecr	mecr	JGIv7b.000043347:35409-48606_XV|mecr	JGIv7b.000043347:35409-48606_XV|mecr	3.62788	0.976086	Egg	+	0.0290711	0.320969	0.248777	0.150843	0.218687	-0.568354	-0.660531	-1.14913	-0.422541	-1.11153	1.78078	5.64542	2.91479	4.31162	3.93573	4.32104	3.45089	3.65219	4.39576	3.94055	5.91394	5.40022	2.77408
JGIv7b.000012462:272498-283096_VV|tdrkh	tdrkh	JGIv7b.000012462:272498-283096_VV|tdrkh	JGIv7b.000012462:272498-283096_VV|tdrkh	6.68178	0.975624	Egg	+	0.801415	0.992165	1.09433	0.956598	1.08094	0.0255662	-0.0576688	-0.0255958	-0.0056927	0.110725	47.744	43.2224	19.9255	32.1146	29.5294	10.5508	11.6891	16.7286	9.71738	4.94548	9.3523	4.81591	10.4456
JGIv7b.000090041:5631311-5636426_VV|ndufb6	ndufb6	JGIv7b.000090041:5631311-5636426_VV|ndufb6	JGIv7b.000090041:5631311-5636426_VV|ndufb6	3.66591	0.974426	Egg	+	1.587	1.63545	1.70346	1.71973	1.56193	0.866727	0.595644	0.212692	1.09851	0.561874	232.237	137.523	216.959	118.584	111.682	47.037	58.3779	57.6644	38.7976	28.4422	48.0215	82.2189	85.812
JGIv7b.000043483:1712053-1763797_VV|pdhx	pdhx	JGIv7b.000043483:1712053-1763797_VV|pdhx	JGIv7b.000043483:1712053-1763797_VV|pdhx	4.3669	0.97086	Egg	+	0.908795	1.0736	0.9375	1.14474	1.08609	0.150885	0.0812998	-0.310971	0.378484	-0.00327505	47.9046	38.5511	17.0907	42.9133	26.3008	18.1382	19.9709	17.1407	14.5709	14.4666	14.4921	20.8347	16.2811
JGIv7b.000084188:1489744-1496574_VX|cd151	cd151	JGIv7b.000084188:1489744-1496574_VX|na;loc100036800;cd63	JGIv7b.000084188:1489744-1496574_VX|na;loc100036800;cd63	4.86211	0.970326	Egg	+	1.4873	1.0898	1.55835	1.30772	1.40809	0.562101	0.18814	0.420742	0.346237	0.482409	47.0383	47.1086	39.8086	31.7287	25.609	10.6017	13.1206	11.6934	10.0966	11.9858	13.2545	9.72572	15.2261
JGIv7b.000026364:4953897-4970734_VV|hspd1	hspd1	JGIv7b.000026364:4953897-4970734_VV|hspd1	JGIv7b.000026364:4953897-4970734_VV|hspd1	4.35745	0.969136	Egg	+	1.82922	1.86353	2.03455	2.15757	2.05568	1.33258	0.88604	0.854349	1.20396	0.81794	3.64907	6.26586	3.63334	5.23685	3.43066	17.6953	15.6248	11.3123	14.8432	19.5086	20.383	23.4764	15.7406
JGIv7b.000020345:3466913-3471130_VV|ndufb3	ndufb3	JGIv7b.000020345:3466913-3471130_VV|ndufb3	JGIv7b.000020345:3466913-3471130_VV|ndufb3	3.56099	0.967374	Egg	+	1.89589	2.24071	2.09321	1.8734	1.94857	1.09038	0.994289	0.932236	1.53289	0.665118	134.433	36.7129	156.558	79.2777	125.412	22.4177	25.5225	33.2223	15.0647	14.3178	43.3898	60.41	27.5471
JGIv7b.000074352:2604987-2611788_VV|ndufs3	ndufs3	JGIv7b.000074352:2604987-2611788_VV|loc495365;ndufs3;JGIv7b.000331559:253745-262724_VV|ndufs3	JGIv7b.000074352:2604987-2611788_VV|loc495365;ndufs3;JGIv7b.000331559:253745-262724_VV|ndufs3	3.66725	0.964116	Egg	+	2.34127	2.5329	2.54039	2.49074	2.44509	1.69283	1.53313	1.13008	1.93408	1.23969	29.5527	53.9135	48.8146	29.6694	38.8367	37.2025	38.033	41.4955	28.3886	25.206	43.463	26.3223	38.8331
JGIv7b.000067346:242132-250905_VV|hint2	hint2	JGIv7b.000067346:242132-250905_VV|hint2	JGIv7b.000067346:242132-250905_VV|hint2	4.31782	0.959934	Egg	+	0.677979	0.995305	0.620089	0.845818	0.542658	-0.457854	-0.0761458	-0.424421	-0.0351312	-0.124267	39.5374	31.3353	50.5586	34.4827	34.765	62.22	77.6818	102.485	53.0413	49.0912	48.1445	67.4423	48.3928
JGIv7b.000032212:3809085-3836330_VV|mccc2	mccc2	JGIv7b.000032212:3809085-3836330_VV|mccc2;JGIv7b.000001187:10424009-10462918_XX|mccc2	JGIv7b.000032212:3809085-3836330_VV|mccc2	4.31439	0.959156	Egg	+	1.38275	1.39697	1.43946	1.47521	1.41143	0.565257	0.444002	0.190711	0.862186	0.247887	11.8053	19.8071	10.5274	24.4948	20.7872	12.9246	13.0572	11.3063	11.8332	12.2894	8.13695	8.3589	9.81472
JGIv7b.000019305:24692-27069_VX|cox6b1	cox6b1	JGIv7b.000019305:24692-27069_VX|unnamed	JGIv7b.000019305:24692-27069_VX|unnamed	4.00997	0.95507	Egg	+	1.90159	2.00335	2.02417	2.03323	1.82931	1.27381	0.953396	0.696896	1.32221	0.769995	15.2776	24.9733	20.7736	30.6263	20.9672	8.12606	14.7001	4.78695	12.0241	10.3298	10.852	5.30858	14.0246
JGIv7b.000157968:842004-890409_VV|nupl1	nupl1	JGIv7b.000157968:842004-890409_VV|mgc84997;nupl1	JGIv7b.000157968:842004-890409_VV|mgc84997;nupl1	3.99301	0.953573	Egg	+	0.778045	0.687223	0.921838	0.33621	0.846436	-0.230521	0.0423919	-0.508364	-0.247572	-0.254049	12.7784	12.7527	19.299	13.1452	13.4496	13.2683	16.7257	14.8565	11.1158	8.18529	6.96115	7.71189	9.46662
JGIv7b.000072636:19249-21034_VX|vdac3	vdac3	JGIv7b.000072636:19249-21034_VX|vdac3	JGIv7b.000072636:19249-21034_VX|vdac3	4.97887	0.952037	Egg	+	1.81311	1.69007	1.82071	2.07303	1.85964	0.986489	0.909885	0.698299	1.1253	0.776396	266.417	191.195	77.0382	367.533	164.86	69.1891	76.0226	44.0653	63.8808	53.6854	66.5973	114.023	36.8881
JGIv7b.000008129:8927695-8934135_VV|atp5b	atp5b	JGIv7b.000008129:8927695-8934135_VV|atp5b;JGIv7b.000008129:8931237-8931942_VV|atp5b	JGIv7b.000008129:8927695-8934135_VV|atp5b	4.24683	0.940021	Egg	+	3.55365	3.67211	3.61249	3.76265	3.63082	2.82465	2.71947	2.37044	3.05839	2.55866	54.9046	73.2133	77.3669	79.7548	63.0894	35.1638	35.3958	56.0399	26.2094	20.8289	22.4032	25.9343	33.9579
JGIv7b.000138050:1380035-1404459_VV|unnamed	unnamed	JGIv7b.000138050:1380035-1404459_VV|na;tmpo;elk4;JGIv7b.000010447:72302-74102_XX|unnamed;JGIv7b.000042281:723482-730815_XX|unnamed	JGIv7b.000138050:1380035-1404459_VV|na;tmpo;elk4	4.38635	0.935301	Egg	+	1.4278	1.42372	1.55217	1.47617	1.38936	0.520933	0.579411	0.121114	0.818617	0.552637	13.2154	8.94732	18.9846	12.1993	13.4511	20.4757	30.9675	24.0518	28.3815	38.0992	26.0216	20.5175	22.3701
JGIv7b.000058878:4044054-4156606_XV|rbpms	rbpms	JGIv7b.000058878:4044054-4156606_XV|rbpms;JGIv7b.000059965:506629-642295_XV|rbpms	JGIv7b.000058878:4044054-4156606_XV|rbpms;JGIv7b.000059965:506629-642295_XV|rbpms	5.66409	0.925609	Egg	+	-0.58614	-0.422044	-0.28962	-0.436973	-0.384072	-1.46685	-1.25814	-1.50941	-1.32003	-1.19246	0	0	0.393184	0	0.45669	0.27032	0.206889	0	0.137497	0.0944981	0	0	0
JGIv7b.000036586:112882-114440_VV|dynll1	dynll1	JGIv7b.000036586:112882-114440_VV|dynll1a;dynll1	JGIv7b.000036586:112882-114440_VV|dynll1a;dynll1	8.33802	0.866057	Egg	+	2.85752	2.9354	2.87572	2.90772	2.92074	1.91636	2.05041	2.07376	2.05837	2.06792	146.843	154.861	106.609	114.967	137.449	63.2169	44.1758	82.3738	75.4944	83.5931	115.361	177.762	81.1696
JGIv7b.000113816:45287-72336_VV|eif4enif1	eif4enif1	JGIv7b.000113816:45287-72336_VV|eif4enif1;loc414649;JGIv7b.000162663:1397505-1398797_VX|unnamed	JGIv7b.000113816:45287-72336_VV|eif4enif1;loc414649	8.1024	0.864949	Egg	+	1.77478	1.69157	1.76392	1.6906	1.74019	0.865067	0.938417	0.770314	0.923397	0.83913	39.3143	45.6486	30.7335	37.6621	34.4469	57.1814	63.0383	63.1182	48.1585	42.0607	79.6468	69.2707	88.3615
JGIv7b.000099286:4890509-4912162_VV|usp38	usp38	JGIv7b.000099286:4890509-4912162_VV|usp38	JGIv7b.000099286:4890509-4912162_VV|usp38	3.99523	-0.954748	Embryo	+	-1.76488	-1.25717	-1.12386	-1.3655	-1.48173	-0.322537	-0.198403	-0.569094	-0.605005	-0.524365	9.14293	11.8825	6.47799	11.928	13.0126	14.8839	7.36869	8.9126	11.6933	9.34155	6.59751	6.00088	7.04601
JGIv7b.000272406:1058025-1066484_VV|dnaja4.1	dnaja4.1	JGIv7b.000272406:1058025-1066484_VV|dnaja4.1;mgc64353;JGIv7b.000365257:2007-18189_XX|unnamed	JGIv7b.000272406:1058025-1066484_VV|dnaja4.1;mgc64353	3.60164	-1.00313	Embryo	+	-1.41134	-0.676523	-1.0589	-0.862064	-0.802762	0.138695	0.231653	-0.331697	0.0544679	0.110965	29.2157	20.5722	16.4383	28.801	28.3463	120.514	145.38	95.767	143.712	206.201	185.177	153.057	171.92
JGIv7b.000298574:111942-113815_VV|marcksl1	marcksl1	JGIv7b.000298574:111942-113815_VV|marcksl1;JGIv7b.000166674:3201370-3203089_VV|marcksl1;loc398155	JGIv7b.000298574:111942-113815_VV|marcksl1	6.45415	-1.00393	Embryo	+	-0.135679	-0.261908	-0.0912338	-0.404162	-0.340432	0.832629	0.716901	0.681658	0.818358	0.736711	91.3978	92.3575	79.183	89.2308	75.3427	105.012	101.011	131.799	142.233	94.1714	98.0151	111.515	66.1043
JGIv7b.000047683:2837392-2845124_VV|myd88	myd88	JGIv7b.000047683:2837392-2845124_VV|myd88;JGIv7b.000052573:13509268-13520910_VV|myd88	JGIv7b.000047683:2837392-2845124_VV|myd88;JGIv7b.000052573:13509268-13520910_VV|myd88	4.73739	-1.00459	Embryo	+	-1.22693	-1.37508	-1.20339	-1.33341	-1.78768	-0.346645	-0.488792	-0.431908	-0.285085	-0.351094	47.8838	43.886	51.1205	46.4128	37.0707	79.7912	106.869	70.4009	80.4461	103.604	85.2191	56.3145	88.6643
JGIv7b.000023403:2705118-2765787_XV|tnrc6a	tnrc6a	JGIv7b.000023403:2705118-2765787_XV|rogdi;tnrc6a;JGIv7b.000000939:4344452-4405129_VV|rogdi;tnrc6a	JGIv7b.000023403:2705118-2765787_XV|rogdi;tnrc6a;JGIv7b.000000939:4344452-4405129_VV|rogdi;tnrc6a	2.93966	-1.01164	Embryo	+	-2.7699	-3.00086	-2.73572	-2.52512	-2.71415	-1.21007	-2.10283	-1.46481	-1.68462	-2.22521	8.5109	4.87823	8.83655	4.96894	6.37954	4.39274	5.1787	4.95039	5.16259	4.23485	4.00805	4.31344	5.17979
JGIv7b.000031469:955269-973615_VX|drap1	drap1	JGIv7b.000031469:955269-973615_VX|mgc85186;drap1	JGIv7b.000031469:955269-973615_VX|mgc85186;drap1	4.35346	-1.01293	Embryo	+	-1.50094	-1.0451	-1.28451	-1.62453	-0.974849	-0.301117	-0.207176	-0.265564	-0.289506	-0.301925	16.8483	6.8318	22.9277	11.4453	18.4368	18.8703	19.4884	20.6253	21.2781	24.4791	38.1694	37.5767	33.5705
JGIv7b.000187759:671056-720540_VV|tcof1	tcof1	JGIv7b.000187759:671056-720540_VV|tcof1	JGIv7b.000187759:671056-720540_VV|tcof1	2.92717	-1.02155	Embryo	+	-1.107	-2.26771	-2.04065	-1.78246	-1.65353	-0.914924	-0.644021	-0.906411	-0.688637	-0.589624	5.81524	5.5068	4.79511	4.86688	6.01517	7.88302	8.90517	8.85916	9.52849	7.72826	10.0113	9.40647	8.83579
JGIv7b.000373396:527483-649012_VV|camk1	camk1	JGIv7b.000373396:527483-649012_VV|camk1;JGIv7b.000013523:2627360-2742199_XV|camk1;JGIv7b.000005375:2622368-2741192_XV|mgc82022;camk1d;JGIv7b.000012518:12941784-12997296_XX|camk1d;JGIv7b.000178126:243715-275024_XX|pnck;JGIv7b.000229341:1692286-1720126_XX|pnck	JGIv7b.000373396:527483-649012_VV|camk1;JGIv7b.000013523:2627360-2742199_XV|camk1	5.57848	-1.03485	Embryo	+	-0.501476	-0.926045	-0.546473	-0.695412	-0.795419	0.327753	0.238937	0.27732	0.396141	0.469263	5.24881	9.80556	3.58609	5.6368	4.41032	5.22104	2.66394	3.87659	5.97523	4.56291	3.65225	3.12656	5.04776
JGIv7b.000097703:562048-570175_VV|snap29	snap29	JGIv7b.000097703:562048-570175_VV|mgc116490;snap29	JGIv7b.000097703:562048-570175_VV|mgc116490;snap29	4.9023	-1.053	Embryo	+	-1.06846	-1.50342	-1.30174	-0.921001	-1.34754	-0.126522	-0.323385	-0.115406	-0.122251	-0.189601	2.81318	1.64946	6.93389	3.50341	5.34499	18.4392	13.7749	10.4212	17.6052	35.1695	42.1287	28.1886	36.992
JGIv7b.000143831:341983-356909_VV|elac1	elac1	JGIv7b.000143831:341983-356909_VV|elac1	JGIv7b.000143831:341983-356909_VV|elac1	2.44241	-1.05483	Embryo	+	-2.26384	-2.36995	-2.41521	-1.42414	-1.78183	-1.2189	-1.34481	-1.268	-0.548268	-0.600856	13.291	19.1187	25.5326	16.5572	16.3794	4.57214	4.04736	7.13909	4.59516	4.15949	6.01132	4.35437	2.78877
JGIv7b.000243665:54659-59211_VX|rpusd2	rpusd2	JGIv7b.000243665:54659-59211_VX|rpusd2	JGIv7b.000243665:54659-59211_VX|rpusd2	5.02699	-1.05869	Embryo	+	-2.37209	-2.85107	-2.77994	-2.79278	-2.45336	-1.69155	-1.57125	-1.57808	-1.66662	-1.44826	5.90614	7.14215	17.5803	6.54732	7.32124	7.62788	10.8299	6.089	6.97255	14.6853	5.10391	5.56089	7.92855
JGIv7b.000000939:3303677-3337278_VV|xpo6	xpo6	JGIv7b.000000939:3303677-3337278_VV|xpo6	JGIv7b.000000939:3303677-3337278_VV|xpo6	4.12877	-1.06555	Embryo	+	-0.44305	-0.81721	-1.21121	-0.992558	-1.116	0.224438	0.209747	-0.037001	0.174074	0.176464	57.3747	70.2276	78.8995	60.8957	64.4506	7.16962	6.46561	7.38299	6.21934	5.82872	9.33086	7.18903	14.303
JGIv7b.000200825:4306788-4322403_VV|ckap2	ckap2	JGIv7b.000200825:4306788-4322403_VV|ckap2;JGIv7b.000005732:11047533-11059610_XV|ckap2	JGIv7b.000200825:4306788-4322403_VV|ckap2	2.63869	-1.06802	Embryo	+	-1.72802	-1.87957	-2.49491	-2.13188	-2.94347	-1.3182	-0.982918	-1.4384	-1.22033	-0.877902	4.86852	5.99208	9.4532	6.80717	4.86616	50.2951	44.598	38.5851	58.8282	84.0378	106.478	106.676	74.0779
JGIv7b.000097703:90046-106729_VV|crkl	crkl	JGIv7b.000097703:90046-106729_VV|mgc81407;crkl	JGIv7b.000097703:90046-106729_VV|mgc81407;crkl	4.34298	-1.06948	Embryo	+	0.160518	-0.569154	-0.112334	-0.362214	-0.036116	0.804059	0.98949	0.906281	0.955546	0.772711	21.2756	21.4099	27.4986	17.0253	22.7871	19.329	22.0281	23.5417	15.3574	13.7113	19.5415	23.3188	17.559
JGIv7b.000106356:2690084-2724100_VV|trmt44	trmt44	JGIv7b.000106356:2690084-2724100_VV|c4orf23;mettl19;trmt44	JGIv7b.000106356:2690084-2724100_VV|c4orf23;mettl19;trmt44	2.86365	-1.08409	Embryo	+	-2.40423	-1.72103	-2.67473	-2.35381	-1.78307	-1.44599	-1.37334	-0.95004	-0.799992	-0.947021	19.3241	16.1449	14.6782	15.9103	17.5541	25.4156	32.3243	22.7057	24.5243	30.3127	23.923	21.4868	27.2001
JGIv7b.000086521:624788-803164_VV|anks1a	anks1a	JGIv7b.000086521:624788-803164_VV|anks1a;JGIv7b.000027413:59223-235517_XX|anks1a;loc733397;JGIv7b.000006072:7434-77805_XV|anks1a;loc733397;JGIv7b.000027413:52834-59158_XX|anks1a	JGIv7b.000086521:624788-803164_VV|anks1a	3.32395	-1.08413	Embryo	+	-2.27757	-2.25216	-2.74852	-3.00078	-2.29486	-1.6338	-1.25827	-1.18104	-1.3041	-1.77603	3.78324	6.9033	2.67318	7.86123	7.72787	5.66672	4.84495	6.61623	5.9205	3.78347	7.28522	4.76917	3.23065
JGIv7b.000013576:851431-888647_VV|zcchc6	zcchc6	JGIv7b.000013576:851431-888647_VV|zcchc6	JGIv7b.000013576:851431-888647_VV|zcchc6	3.75038	-1.09712	Embryo	+	-1.30124	-1.96919	-1.98343	-1.67917	-2.18876	-0.734344	-0.661757	-0.978776	-0.618247	-0.643068	6.17492	9.27763	7.39219	7.95764	8.60333	21.3454	21.0043	19.6361	24.5064	27.8223	14.7184	12.052	12.0606
JGIv7b.000080843:1491160-1505760_VX|dhx8	dhx8	JGIv7b.000080843:1491160-1505760_VX|dhx8;mgc80994	JGIv7b.000080843:1491160-1505760_VX|dhx8;mgc80994	3.54034	-1.1217	Embryo	+	-1.92892	-1.64155	-1.53613	-2.05803	-2.18021	-1.02757	-0.221559	-0.806589	-0.861566	-0.819048	22.1568	9.84392	20.6178	17.7544	18.5457	20.2736	21.95	24.8325	27.6665	22.4717	26.9802	30.2035	21.3826
JGIv7b.000027161:6696555-6704423_VV|sde2	sde2	JGIv7b.000027161:6696555-6704423_VV|sde2;c1orf55;JGIv7b.000102974:5048139-5061449_VV|sde2;c1orf55	JGIv7b.000027161:6696555-6704423_VV|sde2;c1orf55	3.6055	-1.13051	Embryo	+	-1.24917	-2.07803	-1.6776	-2.01061	-2.06039	-0.903161	-0.884669	-0.592169	-0.523479	-0.519758	28.6373	25.2862	34.2914	41.3209	43.4771	55.389	41.0875	59.3595	74.551	64.3442	60.8015	47.4573	75.4952
JGIv7b.000011418:521829-530876_VV|unnamed	unnamed	JGIv7b.000011418:521829-530876_VV|unnamed	JGIv7b.000011418:521829-530876_VV|unnamed	3.65196	-1.14016	Embryo	+	-1.9799	-2.15422	-1.50298	-2.35261	-2.11687	-0.670084	-0.601715	-1.19667	-1.00239	-0.934931	12.4812	5.31407	15.3517	4.23936	5.23557	50.1902	92.2943	100.952	49.002	64.7651	45.2416	58.0945	71.0547
JGIv7b.000013787:3491523-3535314_VV|fn1	fn1	JGIv7b.000013787:3491523-3535314_VV|atp2b1;fn1	JGIv7b.000013787:3491523-3535314_VV|atp2b1;fn1	4.81117	-1.14435	Embryo	+	-2.27821	-2.50682	-2.29643	-2.54469	-2.34375	-1.12218	-1.47566	-1.53402	-1.17063	-0.945646	25.9177	23.8341	47.1028	29.7689	24.6299	7.84583	7.40805	7.45302	7.53696	5.46421	8.65174	7.51378	9.80816
JGIv7b.000033104:6150452-6172291_XV|optn	optn	JGIv7b.000033104:6150452-6172291_XV|loc100036954;optn	JGIv7b.000033104:6150452-6172291_XV|loc100036954;optn	4.16051	-1.14627	Embryo	+	-2.30753	-1.78457	-2.04124	-2.42052	-2.49135	-0.904397	-1.0926	-0.890911	-1.32195	-1.10403	2.97306	3.88788	0	1.09468	2.16504	4.55922	4.14954	4.3916	6.51834	14.1289	19.6529	13.2822	9.3573
JGIv7b.000131666:604092-638221_VV|rimklb	rimklb	JGIv7b.000131666:604092-638221_VV|rimklb	JGIv7b.000131666:604092-638221_VV|rimklb	5.96607	-1.1464	Embryo	+	0.0275753	-0.32115	-0.0659647	-0.229346	-0.0256877	1.13116	1.12389	1.00103	1.04742	0.813941	18.7078	27.7518	34.9396	22.1453	23.236	8.97965	10.9613	10.2197	9.424	7.58947	11.4498	10.8228	11.8685
JGIv7b.000013787:316819-333020_VV|dbr1	dbr1	JGIv7b.000013787:316819-333020_VV|dbr1;JGIv7b.000020345:2702265-2722165_VV|rpe;dbr1	JGIv7b.000013787:316819-333020_VV|dbr1;JGIv7b.000020345:2702265-2722165_VV|rpe;dbr1	6.95322	-1.14992	Embryo	+	-1.23127	-1.34199	-0.987857	-1.17497	-1.17802	-0.0254424	-0.0421346	-0.145666	0.0129203	0.0357935	36.4146	29.3431	44.3981	28.6201	30.7996	31.9201	26.6875	32.6448	31.1883	46.3275	54.4147	54.1442	54.7742
JGIv7b.000176467:1120871-1130163_VV|akirin1	akirin1	JGIv7b.000176467:1120871-1130163_VV|akirin1;JGIv7b.000013204:2285605-2292771_VV|mgc53321;akirin1	JGIv7b.000176467:1120871-1130163_VV|akirin1;JGIv7b.000013204:2285605-2292771_VV|mgc53321;akirin1	4.11948	-1.16996	Embryo	+	-0.468743	-1.19838	-0.844906	-0.687886	-0.734413	0.369872	0.491344	0.00850187	0.41868	0.627094	68.193	94.3015	179.937	86.8705	83.6	144.176	119.743	128.202	159.161	130.375	125.989	75.1714	92.1011
JGIv7b.000016863:584130-609577_VV|sufu	sufu	JGIv7b.000016863:584130-609577_VV|sufu;JGIv7b.000153221:5154-23987_VV|sufu	JGIv7b.000016863:584130-609577_VV|sufu	3.95506	-1.18542	Embryo	+	-1.99411	-2.20824	-2.39709	-1.55256	-1.99442	-0.651149	-1.037	-1.06742	-0.621216	-0.842524	3.38945	7.99649	7.74522	7.24032	12.3843	4.25899	1.26512	3.56342	5.83795	8.05434	3.0103	17.2061	7.09404
JGIv7b.000060618:1906657-1975943_VV|fnbp1l	fnbp1l	JGIv7b.000060618:1906657-1975943_VV|fnbp1l	JGIv7b.000060618:1906657-1975943_VV|fnbp1l	4.97101	-1.18761	Embryo	+	-1.98205	-1.60493	-1.78296	-1.43261	-1.40203	-0.295463	-0.371826	-0.454505	-0.603201	-0.54152	2.02207	2.93807	3.33731	5.44332	5.92023	19.555	19.3964	15.7127	19.4157	28.9847	24.6226	24.17	15.5098
JGIv7b.000074488:375507-380338_VX|ctf1	ctf1	JGIv7b.000074488:375507-380338_VX|irg1;ctf1	JGIv7b.000074488:375507-380338_VX|irg1;ctf1	4.52318	-1.19341	Embryo	+	-1.53811	-1.34869	-1.61454	-1.19641	-1.83015	-0.25225	-0.133207	-0.620374	-0.399243	-0.155795	61.9142	49.0118	64.0902	62.5054	42.5039	87.7351	81.2629	98.0921	99.5547	89.2906	43.8485	46.7299	39.5773
JGIv7b.000016001:6793299-6865020_VV|pds5a	pds5a	JGIv7b.000016001:6793299-6865020_VV|pds5a	JGIv7b.000016001:6793299-6865020_VV|pds5a	4.17791	-1.19487	Embryo	+	-1.8104	-2.41225	-2.33353	-1.73197	-2.11131	-0.764878	-0.820929	-1.11653	-1.03295	-0.689806	7.24379	12.8642	12.7241	11.8216	12.6912	14.9772	21.0922	18.5182	17.1192	18.3415	18.186	22.6432	19.7156
JGIv7b.000232882:308796-320953_VV|prpf31	prpf31	JGIv7b.000232882:308796-320953_VV|prpf31	JGIv7b.000232882:308796-320953_VV|prpf31	5.6752	-1.1997	Embryo	+	-0.661031	-0.782761	-0.667708	-0.328625	-0.804634	0.587247	0.720223	0.516924	0.527342	0.401981	27.7343	22.1397	26.6973	24.9759	17.9505	58.3606	48.6728	43.0314	65.0897	90.2823	114.336	80.1147	89.5688
JGIv7b.000020505:245438-306589_XX|unnamed	unnamed	JGIv7b.000020505:245438-306589_XX|unnamed;JGIv7b.000080512:25612-108418_XV|wnk3	JGIv7b.000020505:245438-306589_XX|unnamed;JGIv7b.000080512:25612-108418_XV|wnk3	5.03375	-1.20139	Embryo	+	-2.8025	-2.89371	-2.523	-2.52271	-2.55822	-1.43386	-1.39165	-1.73522	-1.17408	-1.55835	3.49026	1.81694	3.19294	2.52401	4.37162	0.670214	0.758271	0.755297	0.681803	0.713065	0.672673	1.1517	1.16788
JGIv7b.000102557:323813-361765_VV|lsr	lsr	JGIv7b.000102557:323813-361765_VV|ndufa4b;ndufa4;lsr;ndufa4a	JGIv7b.000102557:323813-361765_VV|ndufa4b;ndufa4;lsr;ndufa4a	4.06173	-1.20664	Embryo	+	-2.41313	-2.31495	-1.73167	-1.7977	-2.25601	-1.09248	-0.957635	-1.05478	-0.659037	-0.716314	20.4139	21.6225	12.8814	15.4075	14.4317	6.08862	6.10026	9.14615	5.74343	3.63772	6.7372	6.36411	4.4368
JGIv7b.000332973:1100904-1113007_VV|prrc1	prrc1	JGIv7b.000332973:1100904-1113007_VV|prrc1	JGIv7b.000332973:1100904-1113007_VV|prrc1	2.56371	-1.21697	Embryo	+	-1.60985	-2.75655	-1.30656	-1.18996	-1.54103	-0.550582	-0.472615	-0.457999	-0.579348	-0.258557	18.0215	11.1984	26.7519	25.3657	21.35	6.45215	11.5791	11.5337	7.24272	4.97774	11.6727	6.39526	6.10113
JGIv7b.000036864:2243638-2257391_VV|hdac8	hdac8	JGIv7b.000036864:2243638-2257391_VV|hdac8	JGIv7b.000036864:2243638-2257391_VV|hdac8	1.85106	-1.21963	Embryo	+	-0.171043	-1.23992	-0.984122	-1.18045	-2.53846	0.18554	0.107325	-0.165089	-0.250587	0.106952	15.8361	23.1836	53.4612	27.7241	22.4952	39.8761	28.1307	34.2654	32.8052	46.0621	45.8438	32.3929	40.9603
JGIv7b.000054653:301850-306195_VX|ctf1	ctf1	JGIv7b.000054653:301850-306195_VX|ctf1	JGIv7b.000054653:301850-306195_VX|ctf1	2.09441	-1.22133	Embryo	+	-1.33803	-1.67485	-1.60334	-2.62491	-2.88827	-0.680222	-0.522174	-1.22553	-0.422233	-1.17258	19.6961	19.1416	56.3186	26.9082	27.6009	15.7378	24.6633	24.888	14.8663	14.6709	15.7271	36.3512	24.5028
JGIv7b.000052573:13435369-13489813_VV|osr1	osr1	JGIv7b.000052573:13435369-13489813_VV|stk39;osr1	JGIv7b.000052573:13435369-13489813_VV|stk39;osr1	2.63377	-1.22283	Embryo	+	-2.04552	-2.30647	-2.11451	-1.55533	-1.23957	-0.493239	-0.416229	-1.4134	-0.458329	-0.366054	10.3704	8.36015	5.1388	25.2116	12.3306	22.4382	21.585	23.7232	25.7364	19.5223	3.11702	13.7743	13.6336
JGIv7b.000012879:96645-111893_VV|prrc1	prrc1	JGIv7b.000012879:96645-111893_VV|prrc1	JGIv7b.000012879:96645-111893_VV|prrc1	1.56439	-1.22342	Embryo	+	-1.08584	-1.14804	-3.05701	-0.640751	-2.37215	-0.404026	-0.468794	-0.560409	-0.321234	-0.432233	13.3821	14.759	14.5147	11.4971	18.5871	14.4073	19.4755	11.8214	16.3695	20.9308	17.277	13.4457	21.313
JGIv7b.000000377:2545445-2552731_VV|dck.1	dck.1	JGIv7b.000000377:2545445-2552731_VV|dck.1;fzd2;dck	JGIv7b.000000377:2545445-2552731_VV|dck.1;fzd2;dck	2.71898	-1.23706	Embryo	+	-2.22062	-0.798086	-1.58324	-1.90856	-2.10641	-0.381839	-0.265508	-0.81042	-0.389625	-0.584233	77.3821	74.2082	95.7862	69.8058	67.7658	55.0034	66.4385	69.1017	62.4254	80.0279	98.9391	94.1091	77.3496
JGIv7b.000021603:300726-304477_VV|unnamed	unnamed	JGIv7b.000021603:300726-304477_VV|mgc115285	JGIv7b.000021603:300726-304477_VV|mgc115285	4.64321	-1.24368	Embryo	+	-1.10535	-0.943407	-1.42684	-0.791541	-1.43759	0.0481582	0.282315	-0.0534978	0.0421898	0.194498	53.6534	32.5393	56.4387	61.1267	37.5033	22.334	16.5753	19.735	15.1468	19.4004	22.7247	7.29516	37.1181
JGIv7b.000059267:1167237-1184358_VV|polb	polb	JGIv7b.000059267:1167237-1184358_VV|polb	JGIv7b.000059267:1167237-1184358_VV|polb	4.1843	-1.24505	Embryo	+	-2.05899	-2.66212	-2.12757	-2.23439	-1.90683	-0.614834	-0.99777	-1.13567	-1.18244	-0.833918	24.331	30.492	19.6792	24.1698	31.007	18.5299	16.8831	23.5857	21.5432	22.5176	22.2208	30.1188	13.029
JGIv7b.000056098:131651-135077_VV|pygo2	pygo2	JGIv7b.000056098:131651-135077_VV|loc398407;pygo2;JGIv7b.000154892:526170-530212_VV|pygo2;mgc68893	JGIv7b.000056098:131651-135077_VV|loc398407;pygo2;JGIv7b.000154892:526170-530212_VV|pygo2;mgc68893	4.05046	-1.2559	Embryo	+	-2.18471	-1.45899	-2.00226	-2.10012	-1.48299	-0.540763	-0.632064	-0.852643	-0.535698	-0.38841	17.7875	4.24462	0	11.7462	8.42333	13.9135	8.67865	10.4328	5.47966	7.24814	4.41153	0.00276467	3.89724
JGIv7b.000017836:1655917-1659532_VV|cdkn2aipnl	cdkn2aipnl	JGIv7b.000017836:1655917-1659532_VV|cdkn2aipnl	JGIv7b.000017836:1655917-1659532_VV|cdkn2aipnl	2.12909	-1.26977	Embryo	+	-1.32028	-1.3914	-0.536668	-0.67024	-2.45006	-0.0479252	0.397669	-0.227261	-0.167848	0.0255608	454.704	408.765	556.615	402.826	299.015	126.315	160.171	138.033	158.152	139.003	169.401	171.873	204.961
JGIv7b.000003490:439310-462675_VV|gna13	gna13	JGIv7b.000003490:439310-462675_VV|gna13;JGIv7b.000163806:4114430-4136443_VV|gna13;loc496349	JGIv7b.000003490:439310-462675_VV|gna13;JGIv7b.000163806:4114430-4136443_VV|gna13;loc496349	4.98589	-1.27636	Embryo	+	-2.23876	-2.3468	-1.93322	-1.75092	-1.85852	-0.971625	-0.600124	-0.790801	-0.730446	-0.653459	22.9313	28.0806	26.6996	32.1139	24.3245	11.383	16.4821	16.696	13.3012	8.8189	9.34924	15.987	13.6281
JGIv7b.000303154:12513-13778_VX|unnamed	unnamed	JGIv7b.000303154:12513-13778_VX|unnamed	JGIv7b.000303154:12513-13778_VX|unnamed	3.41997	-1.28408	Embryo	+	-2.78511	-1.71166	-1.53927	-2.12547	-2.06984	-0.673112	-0.791659	-0.923196	-0.705694	-0.717298	0	2.14326	0.922157	8.44848	7.06927	0	0	0	0.967439	1.99469	0	3.41696	0
JGIv7b.000030470:5682281-5728021_VV|pawr	pawr	JGIv7b.000030470:5682281-5728021_VV|pawr	JGIv7b.000030470:5682281-5728021_VV|pawr	3.62836	-1.28649	Embryo	+	-2.26755	-2.56343	-1.57685	-1.77423	-1.85991	-0.489267	-1.00574	-0.530134	-0.884334	-0.70004	2.18798	3.81498	2.95457	0.877228	2.40225	18.7896	16.5831	9.32366	24.9694	27.9308	42.6287	37.7093	21.7814
JGIv7b.000013576:4690-8915_VV|c15orf40	c15orf40	JGIv7b.000013576:4690-8915_VV|c15orf40	JGIv7b.000013576:4690-8915_VV|c15orf40	2.47566	-1.29186	Embryo	+	-2.44215	-2.33508	-2.65414	-1.72622	-0.979255	-0.813729	-0.444124	-0.859599	-0.719826	-0.84026	0	5.80581	20.5702	13.0268	10.8808	3.63454	0	7.1012	6.70438	2.71151	1.11065	0.756007	5.86486
JGIv7b.000231676:968712-976454_VV|rbm7	rbm7	JGIv7b.000231676:968712-976454_VV|rbm7;JGIv7b.000083106:264461-269749_VV|rbm7	JGIv7b.000231676:968712-976454_VV|rbm7;JGIv7b.000083106:264461-269749_VV|rbm7	1.94106	-1.30186	Embryo	+	-1.82858	-1.23676	-2.60764	-2.57232	-1.14766	-0.372117	-0.212927	-1.08361	-1.23465	0.0196368	64.1357	59.0372	31.9246	45.0931	39.8751	119.517	106.7	92.549	142.47	228.465	335.485	241.15	185.367
JGIv7b.000011199:4006211-4153197_VV|ctnnal1	ctnnal1	JGIv7b.000011199:4006211-4153197_VV|ctnnal1	JGIv7b.000011199:4006211-4153197_VV|ctnnal1	1.63734	-1.30474	Embryo	+	-2.90223	-1.07714	-3.6288	-2.1179	-1.58577	-0.723447	-0.74939	-1.04022	-1.14495	-1.13013	8.27813	15.9693	14.0722	10.5924	18.0947	18.3959	20.6496	16.225	15.1791	18.1492	29.5973	25.7044	29.75
JGIv7b.000051940:1012925-1029293_VV|ddx56	ddx56	JGIv7b.000051940:1012925-1029293_VV|ddx56;JGIv7b.000286644:336469-353479_VV|ddx56	JGIv7b.000051940:1012925-1029293_VV|ddx56;JGIv7b.000286644:336469-353479_VV|ddx56	2.9828	-1.30575	Embryo	+	-1.00804	-2.28662	-2.0679	-1.74231	-2.44402	-0.760641	-0.423505	-0.684084	-0.583478	-0.568407	42.0234	30.6887	41.7617	30.2428	44.9403	53.6763	43.626	56.431	54.4434	40.5172	29.2409	34.1347	26.7198
JGIv7b.000102262:1730212-1760287_VV|znf395	znf395	JGIv7b.000102262:1730212-1760287_VV|znf395;JGIv7b.000007103:321369-344983_VV|znf395	JGIv7b.000102262:1730212-1760287_VV|znf395;JGIv7b.000007103:321369-344983_VV|znf395	3.44095	-1.31105	Embryo	+	-1.34485	-1.57503	-2.38902	-2.17212	-2.37225	-0.798492	-0.791608	-0.596182	-0.574529	-0.537209	29.5459	49.0542	43.7603	45.1685	26.7488	39.078	44.766	57.1796	37.4455	24.854	30.1579	31.7052	28.1862
JGIv7b.000034503:2750819-2891485_VV|stk3	stk3	JGIv7b.000034503:2750819-2891485_VV|stk3;JGIv7b.000013265:1184125-1201620_XX|stk4;JGIv7b.000075417:4073318-4088903_XX|stk4	JGIv7b.000034503:2750819-2891485_VV|stk3	5.84861	-1.31604	Embryo	+	-1.33611	-1.1479	-0.797615	-0.877497	-0.939835	0.325018	0.412238	0.214528	0.279202	0.250248	13.3618	6.23077	9.7909	16.285	18.5206	53.0097	50.2307	39.1404	45.8557	66.3085	91.569	86.8109	88.9987
JGIv7b.000040963:1467739-1504626_VV|smad2	smad2	JGIv7b.000040963:1467739-1504626_VV|smad2	JGIv7b.000040963:1467739-1504626_VV|smad2	4.88029	-1.31978	Embryo	+	-2.0253	-2.41374	-1.92133	-2.31847	-2.28853	-0.698692	-0.597396	-1.18337	-0.901722	-0.98731	13.3352	22.9929	23.0094	18.3307	21.3806	26.824	17.8977	17.8275	22.39	12.5028	11.5471	8.64944	12.3321
JGIv7b.000179492:1930059-1997769_VV|brwd3	brwd3	JGIv7b.000179492:1930059-1997769_VV|brwd3	JGIv7b.000179492:1930059-1997769_VV|brwd3	2.19999	-1.32823	Embryo	+	-2.7596	-3.45873	-2.86217	-3.32525	-2.40102	-2.00526	-1.88048	-2.30846	-0.549058	-1.42234	18.8397	20.8397	33.0543	21.117	25.2071	15.4767	18.3524	17.011	19.7701	14.4093	9.20927	9.29153	8.09969
JGIv7b.000058878:3971015-4000055_VV|gtf2e2	gtf2e2	JGIv7b.000058878:3971015-4000055_VV|gtf2e2;JGIv7b.000059965:499105-502982_XX|gtf2e2	JGIv7b.000058878:3971015-4000055_VV|gtf2e2	3.66912	-1.3386	Embryo	+	-1.39524	-2.41872	-2.25666	-1.64074	-2.18915	-0.542588	-0.5323	-0.793846	-0.849453	-0.489328	29.3187	51.5535	62.0704	21.7733	33.5148	19.3188	15.889	13.079	24.0527	23.7883	15.7327	31.0805	18.2468
JGIv7b.000175714:761250-832170_VV|arrb2	arrb2	JGIv7b.000175714:761250-832170_VV|arrb2;arrb1;JGIv7b.000402161:309124-336349_VX|arrb2	JGIv7b.000175714:761250-832170_VV|arrb2;arrb1;JGIv7b.000402161:309124-336349_VX|arrb2	3.73432	-1.34074	Embryo	+	-2.14018	-2.33714	-1.7475	-1.54679	-1.99883	-0.36306	-1.07224	-0.838778	-0.262562	-0.53012	11.1194	9.76846	12.0314	10.8023	7.24447	4.76454	6.98919	6.11047	3.83714	3.12297	3.54122	5.34973	3.76887
JGIv7b.000079772:5257579-5282677_VV|mlf2	mlf2	JGIv7b.000079772:5257579-5282677_VV|mlf2	JGIv7b.000079772:5257579-5282677_VV|mlf2	1.55669	-1.34257	Embryo	+	-0.125957	-2.85581	-1.91376	-2.42702	-2.32555	-0.557114	-0.768301	-0.676934	-0.923531	-0.009361	4.8784	3.67305	10.9794	3.81019	12.173	9.26404	9.84752	9.17133	4.97389	5.2176	14.581	16.643	13.5706
JGIv7b.000138050:252071-297049_VV|mapkapk2	mapkapk2	JGIv7b.000138050:252071-297049_VV|mapkapk2;loc495118;JGIv7b.000002841:815981-847707_VV|mapkapk2;JGIv7b.000043466:284875-358725_XV|gtpbp4;prkx	JGIv7b.000138050:252071-297049_VV|mapkapk2;loc495118;JGIv7b.000002841:815981-847707_VV|mapkapk2	4.38675	-1.34752	Embryo	+	-1.8091	-1.42768	-1.30968	-2.02199	-1.49735	-0.144428	0.0583305	-0.525928	-0.295617	-0.420581	72.4261	49.7565	50.328	54.4817	50.2554	71.2683	58.1024	69.0213	79.199	111.029	122.738	121.076	102.946
JGIv7b.000314296:30573-36442_XX|msmb.1	msmb.1	JGIv7b.000314296:30573-36442_XX|unnamed	JGIv7b.000314296:30573-36442_XX|unnamed	3.53846	-1.3533	Embryo	+	-2.15771	-1.95608	-2.07856	-1.83709	-2.91611	-0.677868	-0.847724	-0.625256	-0.757829	-1.2704	0	0	0	0	0	0	0	0	0	0	0	0	0
JGIv7b.000013471:5682315-5703271_VV|arfgap1	arfgap1	JGIv7b.000013471:5682315-5703271_VV|arfgap1	JGIv7b.000013471:5682315-5703271_VV|arfgap1	4.226	-1.35834	Embryo	+	-2.22158	-2.32696	-1.65266	-2.4895	-1.66741	-0.721322	-0.630702	-0.801914	-0.627783	-0.784697	8.66591	15.5864	10.7182	18.0429	12.9187	5.07367	4.85391	5.87092	6.26742	4.37078	4.56321	3.58087	4.96898
JGIv7b.000047026:450793-470517_VV|ldlrap1	ldlrap1	JGIv7b.000047026:450793-470517_VV|ldlrap1	JGIv7b.000047026:450793-470517_VV|ldlrap1	2.03247	-1.35848	Embryo	+	-1.96682	-2.04852	-0.12065	-1.37841	-2.14824	0.00800193	0.224717	-0.278439	-0.328103	-0.496437	191.151	182.626	141.017	204.398	165.749	276.962	255.165	253.874	340.486	398.207	512.901	466.372	504.558
JGIv7b.000007940:1981318-1995081_VV|gtf2a1	gtf2a1	JGIv7b.000007940:1981318-1995081_VV|gtf2a1;tfiiaa/b-1;JGIv7b.000039723:5268076-5281542_VV|gtf2a1;tfiiaa/b-1	JGIv7b.000007940:1981318-1995081_VV|gtf2a1;tfiiaa/b-1;JGIv7b.000039723:5268076-5281542_VV|gtf2a1;tfiiaa/b-1	1.5073	-1.36081	Embryo	+	-0.136442	-0.498585	-0.769925	-2.44597	-2.6194	0.127236	0.298883	-0.100205	0.0728552	-0.0650358	29.3571	68.3532	58.2758	52.1479	47.9507	36.9464	48.8087	39.4862	32.0673	18.9873	15.7168	29.0783	26.3462
JGIv7b.000082179:388883-401081_VV|qtrt1	qtrt1	JGIv7b.000082179:388883-401081_VV|qtrt1	JGIv7b.000082179:388883-401081_VV|qtrt1	2.93417	-1.37042	Embryo	+	-1.17384	-2.39521	-1.6953	-0.945707	-1.14514	-0.0567286	0.22484	-0.333332	-0.117399	-0.220482	71.0496	66.6338	128.812	60.7329	60.5036	32.8978	41.4326	45.1987	26.2649	23.8742	41.0736	22.4436	36.015
JGIv7b.000080529:672676-687428_VV|snx17	snx17	JGIv7b.000080529:672676-687428_VV|snx17;JGIv7b.000002409:634595-647911_VV|snx17	JGIv7b.000080529:672676-687428_VV|snx17;JGIv7b.000002409:634595-647911_VV|snx17	3.82563	-1.38062	Embryo	+	-2.92996	-2.85715	-2.00548	-2.93349	-2.60703	-1.15328	-1.1347	-1.19083	-1.70463	-1.24655	41.2103	50.6552	20.1626	37.1645	32.72	18.4168	25.4625	27.9102	12.3894	12.2532	14.3376	17.0767	25.0636
JGIv7b.000024235:273489-299408_VV|aktip	aktip	JGIv7b.000024235:273489-299408_VV|aktip;JGIv7b.000046631:27060-48204_VV|aktip;fts	JGIv7b.000024235:273489-299408_VV|aktip;JGIv7b.000046631:27060-48204_VV|aktip;fts	4.41468	-1.38928	Embryo	+	-2.02661	-2.17394	-2.82999	-2.08618	-1.91521	-0.875492	-0.865314	-0.951342	-0.632844	-0.760537	38.5597	28.9882	28.2987	27.1266	18.8452	82.8493	84.3794	58.3086	75.8702	94.312	66.0078	60.5847	60.1923
JGIv7b.000069443:5977027-5984169_VV|tceanc2	tceanc2	JGIv7b.000069443:5977027-5984169_VV|tceanc2;mgc84060	JGIv7b.000069443:5977027-5984169_VV|tceanc2;mgc84060	3.3114	-1.39744	Embryo	+	-0.609862	-1.75145	-1.09126	-1.98574	-1.3941	0.16457	0.0540833	-0.116051	-0.0372036	0.0894	8.7855	16.2446	16.5776	14.0156	11.5389	36.4257	30.5615	28.7611	31.6385	51.326	70.593	43.3302	45.9008
JGIv7b.000062355:661017-680910_VV|rcc1	rcc1	JGIv7b.000062355:661017-680910_VV|rcc1	JGIv7b.000062355:661017-680910_VV|rcc1	3.59518	-1.44324	Embryo	+	-3.18599	-2.89677	-2.00774	-2.42435	-2.20276	-1.01525	-1.04526	-0.901668	-1.35616	-1.18309	5.69853	9.10986	18.6299	8.24217	4.73089	15.4003	12.3493	10.5773	17.9218	16.4717	21.3959	17.8269	29.4663
JGIv7b.000064025:215731-225397_VV|atxn2l	atxn2l	JGIv7b.000064025:215731-225397_VV|atxn2l;hnrnpk	JGIv7b.000064025:215731-225397_VV|atxn2l;hnrnpk	1.44848	-1.44375	Embryo	+	-1.31985	-0.413023	-2.85081	-2.88961	-0.347964	-0.0564828	-0.333135	-0.334319	-0.172465	0.293881	12.5838	13.0356	23.8231	8.01299	16.6025	5.66956	5.78558	8.07133	5.76759	4.56451	8.6531	8.0249	10.1474
JGIv7b.000088765:3260701-3268278_VV|ccna2	ccna2	JGIv7b.000088765:3260701-3268278_VV|ccna2;JGIv7b.000081573:8715-16588_VV|loc397933;ccna2	JGIv7b.000088765:3260701-3268278_VV|ccna2;JGIv7b.000081573:8715-16588_VV|loc397933;ccna2	2.8644	-1.44548	Embryo	+	-1.88868	-3.2015	-1.60565	-2.39364	-1.63908	-0.680147	-0.603645	-0.647459	-0.80785	-0.762036	180.476	189.87	279.07	213.28	161.243	290.007	251.603	254.35	299.067	255.176	244.801	190.514	300.123
JGIv7b.000023165:7915338-7957203_VV|nek7	nek7	JGIv7b.000023165:7915338-7957203_VV|nek7;JGIv7b.000245044:2325147-2378257_XV|nek6;lhx9;nek7;JGIv7b.000021370:349188-487394_VX|nek6;JGIv7b.000003586:2284888-2355660_XX|nek6;loc100036860	JGIv7b.000023165:7915338-7957203_VV|nek7;JGIv7b.000245044:2325147-2378257_XV|nek6;lhx9;nek7;JGIv7b.000021370:349188-487394_VX|nek6;JGIv7b.000003586:2284888-2355660_XX|nek6;loc100036860	4.14122	-1.44677	Embryo	+	-1.94366	-1.51356	-1.93832	-1.96004	-2.4858	-0.398944	-0.488238	-0.974328	-0.449207	-0.296798	6.17938	6.88365	6.56736	8.84821	14.269	11.1551	15.2456	5.80858	12.1586	17.5482	15.8853	20.0403	8.40379
JGIv7b.000011418:185710-196862_VV|kif22	kif22	JGIv7b.000011418:185710-196862_VV|kif22	JGIv7b.000011418:185710-196862_VV|kif22	2.97996	-1.45392	Embryo	+	-3.09278	-1.51694	-2.69893	-2.30986	-2.71888	-1.13797	-0.924975	-1.39031	-0.836586	-0.777954	54.6683	64.0868	100.265	59.7279	58.7788	46.2114	42.0092	65.2423	50.4617	36.4917	32.9128	25.7617	33.1095
JGIv7b.000109184:743747-748253_VV|ybx1	ybx1	JGIv7b.000109184:743747-748253_VV|ccdc50;mmp14;nsep1;ybx1;rps3a	JGIv7b.000109184:743747-748253_VV|ccdc50;mmp14;nsep1;ybx1;rps3a	3.49068	-1.45689	Embryo	+	-2.46582	-1.82638	-2.21282	-2.90315	-1.63837	-0.53802	-0.730455	-1.07605	-0.663907	-0.753664	12.3632	19.5606	9.79017	4.32734	16.1594	146.662	161.865	162.699	233.528	133.748	345.698	292.121	270.139
JGIv7b.000044780:1694036-1705585_VV|arglu1	arglu1	JGIv7b.000044780:1694036-1705585_VV|arglu1;JGIv7b.000167628:2310638-2323930_VV|arglu1	JGIv7b.000044780:1694036-1705585_VV|arglu1;JGIv7b.000167628:2310638-2323930_VV|arglu1	1.99081	-1.4602	Embryo	+	-2.82767	-2.39469	-2.41647	-2.56873	-2.56397	-0.443466	-0.268346	-2.21833	-2.06687	-0.473486	17.9844	18.3557	22.2123	14.6973	10.664	45.5593	53.7641	41.2322	75.0875	78.6542	86.5296	96.9374	67.648
JGIv7b.000066342:108122-114331_VV|cldn7	cldn7	JGIv7b.000066342:108122-114331_VV|cldn7;JGIv7b.000002374:8691-13431_VV|cldn7	JGIv7b.000066342:108122-114331_VV|cldn7;JGIv7b.000002374:8691-13431_VV|cldn7	7.02111	-1.47052	Embryo	+	-0.295861	-0.143285	-0.0296	-0.216857	0.13177	1.42951	1.3381	1.37681	1.41243	1.24192	99.4891	123.189	168.744	110.869	122.688	88.4748	99.8903	104.362	96.6007	51.4751	111.491	114.231	93.5352
JGIv7b.000029769:416898-443280_VV|unnamed	unnamed	JGIv7b.000029769:416898-443280_VV|na;cdc42ep4;JGIv7b.000139674:712754-738719_VV|na;cdc42ep4	JGIv7b.000029769:416898-443280_VV|na;cdc42ep4;JGIv7b.000139674:712754-738719_VV|na;cdc42ep4	3.63674	-1.47142	Embryo	+	-1.88814	-2.163	-1.13874	-2.27352	-1.89371	-0.529451	-0.160249	-0.395566	-0.12335	-0.791376	45.0109	27.7301	30.3906	28.9771	31.7222	105.375	104.476	88.2304	148.362	144.426	132.128	125.121	99.0192
JGIv7b.000031449:2437802-2444225_VV|dck.1	dck.1	JGIv7b.000031449:2437802-2444225_VV|dck.1;dck;JGIv7b.000031449:2530607-2539057_XV|loc494987;dck	JGIv7b.000031449:2437802-2444225_VV|dck.1;dck;JGIv7b.000031449:2530607-2539057_XV|loc494987;dck	2.63292	-1.47418	Embryo	+	-1.56177	-2.33496	-0.475704	-2.16333	-1.22274	-0.0275891	-0.113071	-0.113059	-0.0671487	-0.0667318	18.8324	10.32	27.2471	9.2455	11.3933	3.43435	6.69066	1.01156	6.35224	10.0412	5.24163	11.2179	7.90301
JGIv7b.000033104:3385773-3418544_VV|gnai1	gnai1	JGIv7b.000033104:3385773-3418544_VV|gnai1;JGIv7b.000012518:15968132-15985322_VX|gnai1;JGIv7b.000012518:15985342-16002513_VV|gnai1;JGIv7b.000181837:1183404-1296626_VV|gnal;JGIv7b.000044494:414003-558112_VV|gnal;loc443714;gnas;JGIv7b.000013471:4887670-4932180_VV|mgc68706;gnas;JGIv7b.000196263:1782355-1810013_VX|gnat2;mgc84412;JGIv7b.000187321:4026240-4036221_XX|gnat1;gnat;JGIv7b.000107347:315268-32…	JGIv7b.000033104:3385773-3418544_VV|gnai1	5.01834	-1.48254	Embryo	+	-0.841942	-1.12347	-0.826634	-1.15144	-1.60035	0.58362	0.34285	0.308146	0.361688	0.272585	14.8966	21.344	24.0505	19.8387	15.2401	43.5885	39.6872	31.3558	47.9108	61.7113	70.8041	65.2369	64.8016
JGIv7b.000069443:6031294-6063964_VV|ssbp3	ssbp3	JGIv7b.000069443:6031294-6063964_VV|ssbp3;JGIv7b.000032212:3013351-3125615_VV|ssbp2;JGIv7b.000063529:933386-1143995_XV|ssbp4;mgc53880;JGIv7b.000053263:3431186-3463438_VV|ssbp3;JGIv7b.000046215:1914449-2139191_XV|ssbp4	JGIv7b.000069443:6031294-6063964_VV|ssbp3;JGIv7b.000032212:3013351-3125615_VV|ssbp2;JGIv7b.000063529:933386-1143995_XV|ssbp4;mgc53880;JGIv7b.000053263:3431186-3463438_VV|ssbp3;JGIv7b.000046215:1914449-2139191_XV|ssbp4	3.87733	-1.50034	Embryo	+	-1.98035	-1.90608	-1.36023	-1.89681	-2.67756	-0.612447	-0.425081	-0.239343	-0.537416	-0.505017	6.45204	6.72981	14.6507	8.41376	8.22237	27.1424	27.2203	33.5734	27.6117	18.1355	17.958	20.1773	21.9992
JGIv7b.000159212:1081824-1190480_VV|myo1c	myo1c	JGIv7b.000159212:1081824-1190480_VV|mgc68653;myo1c;JGIv7b.000112554:2061468-2148836_VV|myo1c;JGIv7b.000143664:1482365-1515024_XX|myo1h;JGIv7b.000044061:1881870-1902818_XX|unnamed	JGIv7b.000159212:1081824-1190480_VV|mgc68653;myo1c;JGIv7b.000112554:2061468-2148836_VV|myo1c	6.37228	-1.50332	Embryo	+	-1.66581	-1.35881	-1.74184	-1.54266	-1.27954	-0.0232256	0.133825	-0.18106	0.0213953	-0.0229976	21.5947	16.8012	33.7885	27.4226	20.3764	48.274	42.945	36.2307	53.527	71.4114	72.4967	54.5282	55.1795
JGIv7b.000053263:1622827-1772525_VV|faf1	faf1	JGIv7b.000053263:1622827-1772525_VV|faf1	JGIv7b.000053263:1622827-1772525_VV|faf1	2.37565	-1.50368	Embryo	+	-0.505178	-2.23406	-2.67626	-1.73929	-2.26146	-0.31996	-0.343286	-0.621521	-0.266628	-0.346448	5.8807	8.26906	4.2694	8.1489	9.22371	12.6584	15.1639	18.1883	12.3174	9.235	8.31588	8.7009	7.8944
JGIv7b.000272406:2262080-2344399_VV|smtn	smtn	JGIv7b.000272406:2262080-2344399_VV|smtn	JGIv7b.000272406:2262080-2344399_VV|smtn	3.73494	-1.507	Embryo	+	-2.26201	-1.99429	-1.65128	-1.76861	-2.09832	-0.204912	-1.24587	-0.383159	-0.25209	-0.153508	13.4572	20.2951	23.1503	13.2891	16.8009	40.5682	37.3686	39.2576	46.9307	43.4867	26.3695	19.3491	22.5297
JGIv7b.000046492:1041544-1047944_VV|chtop	chtop	JGIv7b.000046492:1041544-1047944_VV|c1orf77;chtop	JGIv7b.000046492:1041544-1047944_VV|c1orf77;chtop	2.46645	-1.52023	Embryo	+	-3.34052	-2.51442	-2.12125	-2.55582	-2.13686	-1.44643	-1.05455	-1.51523	0.125215	-1.17671	14.4854	37.8852	35.6572	35.7791	26.9798	10.2437	18.4944	13.6161	14.9632	7.71289	7.71695	18.8749	18.8378
JGIv7b.000054274:813653-871786_VV|tcf3	tcf3	JGIv7b.000054274:813653-871786_VV|tcfe2a;tcf3;tcf12	JGIv7b.000054274:813653-871786_VV|tcfe2a;tcf3;tcf12	3.57812	-1.53351	Embryo	+	-2.74508	-1.48517	-1.57496	-1.58439	-1.49349	-0.214235	-0.0684657	-0.26374	-0.312147	-0.356952	71.9058	68.2292	87.6216	82.938	63.401	63.0458	60.337	74.3128	63.0806	49.3169	36.7652	42.2406	33.0649
JGIv7b.000057180:3213306-3238132_VX|gad1.2	gad1.2	JGIv7b.000057180:3213306-3238132_VX|gad1.2	JGIv7b.000057180:3213306-3238132_VX|gad1.2	4.98334	-1.54089	Embryo	+	-1.37183	-1.95132	-1.54826	-1.54731	-1.95652	0.159034	-0.157534	-0.388235	0.0454489	-0.329486	45.1699	60.1052	99.5789	98.9466	69.3975	112.043	119.653	85.912	122.868	224.397	299.783	274.256	234.727
JGIv7b.000156846:889838-926256_VV|golph3l	golph3l	JGIv7b.000156846:889838-926256_VV|golph3l;JGIv7b.000131854:1121015-1148736_VV|golph3l	JGIv7b.000156846:889838-926256_VV|golph3l;JGIv7b.000131854:1121015-1148736_VV|golph3l	2.0231	-1.54936	Embryo	+	-0.79626	-2.35264	-2.7977	-2.83226	-1.9709	-0.338059	-0.261477	-0.518865	-0.249573	-1.63498	11.3647	24.7695	22.289	29.0125	26.3559	16.5801	19.6111	15.2611	18.2084	16.5977	9.09404	9.47672	12.3204
JGIv7b.000310750:172303-215854_VV|fn1	fn1	JGIv7b.000310750:172303-215854_VV|fn1	JGIv7b.000310750:172303-215854_VV|fn1	5.27085	-1.55018	Embryo	+	-1.43321	-1.028	-1.26091	-1.75941	-1.73927	0.158321	0.0496668	0.00122611	0.227324	0.0935529	40.0573	42.9597	71.252	43.7011	39.8081	6.64089	9.03573	10.0609	6.75572	4.98696	6.71013	11.2677	8.56065
JGIv7b.000188120:2390504-2452232_VV|ppp6r3	ppp6r3	JGIv7b.000188120:2390504-2452232_VV|ppp6r3;saps3	JGIv7b.000188120:2390504-2452232_VV|ppp6r3;saps3	5.2389	-1.58987	Embryo	+	-2.08078	-2.64942	-2.58165	-2.06092	-2.61969	-1.03913	-0.832144	-0.826151	-0.62385	-0.721824	21.3279	22.6296	37.3959	21.1644	20.6159	68.4966	61.0877	77.0841	85.8814	93.3653	97.441	110.302	67.9939
JGIv7b.000097703:1859409-1959213_VV|arvcf	arvcf	JGIv7b.000097703:1859409-1959213_VV|arvcf	JGIv7b.000097703:1859409-1959213_VV|arvcf	5.12235	-1.59262	Embryo	+	-1.75986	-2.38865	-2.51592	-2.54087	-2.14261	-0.544299	-0.874595	-0.728066	-0.642851	-0.594996	11.7434	20.4758	15.1971	13.5194	14.459	32.7756	28.9961	38.1938	33.1343	30.6808	22.5937	22.0348	25.585
JGIv7b.000051988:1153274-1160884_VV|unnamed	unnamed	JGIv7b.000051988:1153274-1160884_VV|slmo1;JGIv7b.000051988:1165301-1172465_VX|slmo1	JGIv7b.000051988:1153274-1160884_VV|slmo1;JGIv7b.000051988:1165301-1172465_VX|slmo1	3.85872	-1.59636	Embryo	+	-2.27101	-2.47915	-2.15625	-1.66133	-1.85535	-0.89936	-0.211329	-0.169859	-0.185179	-0.975571	0	0	0	0	0	21.9441	46.6721	44.0479	39.111	21.9473	27.3901	47.076	22.3753
JGIv7b.000367411:49887-94108_VV|nphp1	nphp1	JGIv7b.000367411:49887-94108_VV|nphp1	JGIv7b.000367411:49887-94108_VV|nphp1	3.95409	-1.60563	Embryo	+	-2.22897	-1.893	-2.48026	-3.19659	-2.60363	-0.784153	-1.09607	-0.778607	-1.00754	-0.707941	2.02594	1.23635	2.73575	3.82922	3.49539	9.87458	5.03833	9.52185	9.3278	12.8215	15.7886	9.2923	10.4147
JGIv7b.000063529:554558-571502_VV|rnf126	rnf126	JGIv7b.000063529:554558-571502_VV|rnf126	JGIv7b.000063529:554558-571502_VV|rnf126	4.24842	-1.61311	Embryo	+	-1.91886	-2.28231	-2.02218	-2.20859	-2.03502	0.0403025	-0.2403	-1.07257	-0.778898	-0.349929	15.597	20.2771	53.578	23.7438	22.5322	32.5488	25.2757	34.4665	39.4108	52.396	43.3161	35.3699	39.5205
JGIv7b.000285865:307841-327220_VV|smap2	smap2	JGIv7b.000285865:307841-327220_VV|smap2;loc733260;JGIv7b.000166674:1503069-1519193_VV|smap2	JGIv7b.000285865:307841-327220_VV|smap2;loc733260	4.21372	-1.61551	Embryo	+	-1.02342	-1.99726	-2.08575	-1.8134	-1.63592	-0.00599721	-0.107909	-0.233753	-0.344139	0.213571	15.8175	11.6683	16.8867	12.7183	13.5179	3.11819	6.66419	4.38426	3.95017	4.11341	7.40803	9.72401	5.21238
JGIv7b.000031690:34812-45001_VV|slc16a3	slc16a3	JGIv7b.000031690:34812-45001_VV|slc16a3;JGIv7b.000027557:238572-299898_VV|slc16a3;slc16a3a	JGIv7b.000031690:34812-45001_VV|slc16a3	7.14017	-1.61814	Embryo	+	-1.19693	-1.11591	-1.51634	-1.16207	-1.35649	0.497297	0.328279	0.24283	0.403326	0.271219	290.523	348.724	314.494	311.082	297.549	457.645	503.587	483.868	512.544	525.23	322.275	297.352	371.268
JGIv7b.000031034:525191-538083_VV|gtf2e1	gtf2e1	JGIv7b.000031034:525191-538083_VV|gtf2e1	JGIv7b.000031034:525191-538083_VV|gtf2e1	3.55671	-1.61906	Embryo	+	-0.945134	-1.99516	-2.03254	-1.88587	-2.39343	-0.0261572	-0.0565966	-0.451648	-0.520618	-0.101789	26.3216	17.727	40.7661	24.7486	25.3877	14.3337	14.9382	18.4446	13.4648	10.9455	20.0536	24.8375	11.5796
JGIv7b.000129797:108678-118493_VX|akt1s1	akt1s1	JGIv7b.000129797:108678-118493_VX|akt1s1	JGIv7b.000129797:108678-118493_VX|akt1s1	4.92984	-1.62124	Embryo	+	-0.95412	-1.38318	-0.967252	-0.515395	-0.477046	0.813496	0.822611	0.69506	0.704518	0.77352	101.092	87.0529	140.225	91.1054	89.311	53.1515	66.6996	62.8332	66.2486	50.5527	64.3128	79.1428	55.554
JGIv7b.000012020:462556-507169_XV|pygm	pygm	JGIv7b.000012020:462556-507169_XV|pygb;pygm	JGIv7b.000012020:462556-507169_XV|pygb;pygm	3.11368	-1.63855	Embryo	+	-1.63447	-1.34037	-2.76111	-2.13238	-1.73581	-0.232079	0.236559	-0.903213	-0.459189	-0.0534738	0.410316	0	0	0.141007	0	0.666637	0.728871	1.23422	0.871924	0.399501	0.599567	1.36871	2.41064
JGIv7b.000074352:5947715-5957794_VX|lin7c	lin7c	JGIv7b.000074352:5947715-5957794_VX|lin7c;JGIv7b.000074352:5963048-5972689_VV|lin7c;JGIv7b.000056777:5944878-5958884_XX|lin7b;JGIv7b.000018184:1764365-1796840_XX|lin7a;JGIv7b.000005925:5298895-5316911_XX|lin7a;JGIv7b.000023082:109879-117231_VX|lin7b;JGIv7b.000066321:2467-8203_XX|lin7b	JGIv7b.000074352:5947715-5957794_VX|lin7c;JGIv7b.000074352:5963048-5972689_VV|lin7c	4.387	-1.63884	Embryo	+	-2.17509	-1.83983	-2.41915	-1.95537	-2.69166	-0.841916	-0.103851	-0.648235	-0.509562	-0.783324	12.8716	6.87769	7.47584	14.9824	21.4912	12.7691	10.326	10.9283	7.35275	14.4863	17.1904	5.19392	10.1642
JGIv7b.000039723:11262888-11287642_VV|zc3h4	zc3h4	JGIv7b.000039723:11262888-11287642_VV|zc3h4;JGIv7b.000050079:1070326-1093384_VV|zc3h4	JGIv7b.000039723:11262888-11287642_VV|zc3h4;JGIv7b.000050079:1070326-1093384_VV|zc3h4	1.81558	-1.66658	Embryo	+	-1.69723	-2.20085	-2.70171	-1.76744	-1.69758	0.322493	0.415047	-0.567239	-2.23719	0.334978	1.86229	1.42873	2.2633	1.98395	4.20617	1.55605	2.24952	1.40044	1.93472	1.51101	2.72125	1.86365	0.729409
JGIv7b.000050694:5315297-5325588_VV|slc1a5	slc1a5	JGIv7b.000050694:5315297-5325588_VV|slc1a4;slc1a5	JGIv7b.000050694:5315297-5325588_VV|slc1a4;slc1a5	4.42333	-1.67231	Embryo	+	-1.97409	-2.82572	-2.72809	-2.32305	-1.91075	-0.531479	-0.584044	-0.984298	-0.5817	-0.718611	13.85	21.6334	29.872	20.2283	19.0984	5.29063	10.0461	7.16038	4.36019	4.77591	7.87034	8.18126	9.60614
JGIv7b.000091271:534084-539831_XV|ntmt1	ntmt1	JGIv7b.000091271:534084-539831_XV|mgc116444;mettl11a;ntmt1	JGIv7b.000091271:534084-539831_XV|mgc116444;mettl11a;ntmt1	2.96099	-1.67495	Embryo	+	-1.09752	-1.87302	-1.09656	-2.77366	-1.22197	-0.0495165	0.102306	-0.235053	0.222675	0.271597	12.0865	4.12321	10.0529	10.384	9.27263	6.25087	6.53438	3.95174	8.68541	7.88795	5.7591	4.38236	4.50241
JGIv7b.000037038:369746-383605_VV|hal.1	hal.1	JGIv7b.000037038:369746-383605_VV|loc100125662;hal;hal.1;hal.2	JGIv7b.000037038:369746-383605_VV|loc100125662;hal;hal.1;hal.2	3.58118	-1.69693	Embryo	+	-2.59722	-2.6534	-1.59396	-1.32455	-1.94348	-0.454622	-0.343747	-0.466696	-0.0831618	-0.279714	0.133353	0.116258	0.150063	0	0	169.999	157.054	123.346	167.35	219.102	240.003	224.641	254.299
JGIv7b.000058878:929553-930092_VX|ybx1	ybx1	JGIv7b.000058878:929553-930092_VX|unnamed	JGIv7b.000058878:929553-930092_VX|unnamed	6.05145	-1.72049	Embryo	+	-1.92069	-2.01971	-1.75936	-2.46724	-2.01814	-0.402757	-0.281798	-0.450651	-0.167146	-0.280372	21.9659	5.98437	4.63469	4.71793	1.07665	35.8472	31.7034	15.4859	76.1756	38.9867	53.4956	97.3157	77.2966
JGIv7b.000109184:598320-608501_VV|c1orf50	c1orf50	JGIv7b.000109184:598320-608501_VV|c1orf50	JGIv7b.000109184:598320-608501_VV|c1orf50	4.87984	-1.73922	Embryo	+	-0.531003	-1.28696	-1.35616	-0.792214	-1.32146	0.873684	0.694957	0.494476	0.514886	0.830294	23.6672	32.867	23.5688	38.3274	32.6865	36.0942	42.4136	28.3502	37.831	64.7458	96.9148	88.2051	67.1649
JGIv7b.000037448:495045-498400_VV|pou5f3.2	pou5f3.2	JGIv7b.000037448:495045-498400_VV|pou5f3.2;oct25;pou5f1.1;JGIv7b.000046073:2407036-2410586_VV|pou5f3.2;na;mgc86493;pou3f4;JGIv7b.000046073:2412188-2416813_VX|pou5f3.3;oct60;JGIv7b.000037448:487558-491982_VX|pou5f3.3;pou5f1.3;na;oct60	JGIv7b.000037448:495045-498400_VV|pou5f3.2;oct25;pou5f1.1;JGIv7b.000046073:2407036-2410586_VV|pou5f3.2;na;mgc86493;pou3f4	4.56852	-1.75415	Embryo	+	-2.29946	-1.77906	-2.2052	-2.00798	-1.89027	0.0345184	-0.120585	-0.990145	-0.13506	-0.199948	1.0398	7.55419	4.68037	0.893389	2.17453	59.1275	68.9572	99.0439	62.1958	43.308	47.27	99.7201	71.2708
JGIv7b.000047606:2643014-2712232_VV|pkn2	pkn2	JGIv7b.000047606:2643014-2712232_VV|na;pkn2	JGIv7b.000047606:2643014-2712232_VV|na;pkn2	3.57942	-1.75454	Embryo	+	-3.04768	-1.94845	-3.01041	-1.89677	-3.14234	-0.981419	-0.799204	-0.893286	-0.815704	-0.783324	8.06575	8.20371	6.93338	7.98826	9.13676	11.8303	15.5217	12.4257	13.0929	9.1802	9.82162	4.67107	12.3404
JGIv7b.000039723:11189111-11209852_VV|ppp1r14a	ppp1r14a	JGIv7b.000039723:11189111-11209852_VV|ppp1r14a	JGIv7b.000039723:11189111-11209852_VV|ppp1r14a	4.50156	-1.7657	Embryo	+	-2.22394	-1.16985	-2.2133	-1.96115	-1.823	0.0567915	0.0397329	-0.407687	-0.186377	-0.0652038	58.3964	67.1344	71.4908	97.033	50.8292	52.5022	44.4572	45.8441	62.1223	55.1911	98.4586	80.2732	95.8248
JGIv7b.000053422:282597-301498_VV|ankrd49	ankrd49	JGIv7b.000053422:282597-301498_VV|na;ankrd49;loc432001;JGIv7b.000053422:259077-282463_XV|unnamed	JGIv7b.000053422:282597-301498_VV|na;ankrd49;loc432001;JGIv7b.000053422:259077-282463_XV|unnamed	4.84184	-1.76767	Embryo	+	-2.29758	-2.30765	-1.48772	-2.08498	-1.80904	-0.431656	0.173448	-0.370698	-0.20462	-0.315094	87.2249	65.9996	128.712	64.3336	43.237	65.4136	71.6247	83.5378	97.1455	80.1188	62.1247	109.797	86.6175
JGIv7b.000070246:878749-881953_VV|has1	has1	JGIv7b.000070246:878749-881953_VV|has-rs;has1	JGIv7b.000070246:878749-881953_VV|has-rs;has1	5.58973	-1.78375	Embryo	+	-1.9003	-2.1367	-1.52311	-1.40623	-1.48034	0.268013	0.00408905	0.178415	0.074501	-0.0529522	3.22549	0.865229	2.79204	1.06582	1.16748	506.479	435.894	610.586	416.524	146.354	357.719	462.449	409.369
JGIv7b.000003467:4492741-4501743_VV|haus3	haus3	JGIv7b.000003467:4492741-4501743_VV|na;haus3	JGIv7b.000003467:4492741-4501743_VV|na;haus3	4.39762	-1.83869	Embryo	+	-2.41718	-2.19254	-1.39867	-2.20312	-2.73944	-0.435702	-0.22651	-0.490135	-0.254085	-0.351072	21.3774	37.2739	32.1422	36.7322	32.1211	69.7345	89.0318	64.8433	89.9213	74.3357	63.4373	52.4338	54.5297
JGIv7b.000025194:72511-87162_VV|arfgap2	arfgap2	JGIv7b.000025194:72511-87162_VV|arfgap2	JGIv7b.000025194:72511-87162_VV|arfgap2	5.11193	-1.84276	Embryo	+	-2.36226	-1.94749	-1.83649	-1.60644	-1.49457	0.0569052	-0.00920277	-0.264589	0.331126	-0.14769	34.2821	28.0124	34.3071	22.477	29.6405	16.2604	20.449	22.3553	20.5367	12.3921	13.2475	22.154	16.9918
JGIv7b.000078302:628191-640406_XX|unnamed	unnamed	JGIv7b.000078302:628191-640406_XX|unnamed	JGIv7b.000078302:628191-640406_XX|unnamed	2.06198	-1.87361	Embryo	+	-2.19919	0.630437	-2.08876	-1.47548	-1.91408	0.463365	0.659157	-0.0665203	0.560501	0.704456	0	0	0	0	0	0	0	0	0	0	0	0	0
JGIv7b.000013265:3838404-3842124_VV|krt	krt	JGIv7b.000013265:3838404-3842124_VV|xk70a;krt;ttc34;JGIv7b.000075417:6869521-6873145_VV|krt;JGIv7b.000075417:6563356-6569434_XX|xak;JGIv7b.000013265:3711111-3728915_XX|krt27;JGIv7b.000075417:6704887-6723366_XX|krt27	JGIv7b.000013265:3838404-3842124_VV|xk70a;krt;ttc34	3.69237	-1.88744	Embryo	+	-1.83081	-0.566901	-2.07565	-2.12925	-1.93578	0.316575	0.1228	0.0416403	0.215126	0.202639	0.300379	2.35684	0.338017	0	0	472.336	573.068	412.237	795.757	860.812	840.538	765.27	802.226
JGIv7b.000009994:3653718-3666173_VV|nde1	nde1	JGIv7b.000009994:3653718-3666173_VV|nde1;JGIv7b.000023403:15679908-15696175_VV|nde1	JGIv7b.000009994:3653718-3666173_VV|nde1;JGIv7b.000023403:15679908-15696175_VV|nde1	5.89617	-1.89614	Embryo	+	-1.83141	-2.18242	-2.22781	-2.57206	-2.48617	-0.453271	-0.233376	-0.284675	-0.254149	-0.593691	63.8747	67.9649	54.6499	49.9276	47.8429	243.688	242.818	195.147	295.313	382.33	339.973	254.217	250.243
JGIv7b.000200825:6634500-6640778_VV|krt5.7	krt5.7	JGIv7b.000200825:6634500-6640778_VV|krt5.7;atp5f1	JGIv7b.000200825:6634500-6640778_VV|krt5.7;atp5f1	3.70416	-1.89961	Embryo	+	-1.88889	-2.65026	-2.57066	-2.24271	-1.70052	-0.700973	0.164689	-0.226794	0.172133	-0.964055	0	0.158844	0	0	0.571557	90.8153	89.3294	168.528	93.5686	86.9258	102.946	102.563	114.181
JGIv7b.000005925:7519623-7524345_VV|c12orf45	c12orf45	JGIv7b.000005925:7519623-7524345_VV|c12orf45	JGIv7b.000005925:7519623-7524345_VV|c12orf45	4.26482	-2.01825	Embryo	+	-3.34425	-2.61321	-2.19837	-1.8765	-2.3119	-0.521811	-0.322496	-0.72037	-0.35369	-0.334592	12.1807	15.8388	13.9882	15.2242	6.74897	10.8096	9.9601	7.78979	12.8285	16.746	28.2237	20.9032	18.2319
JGIv7b.000050694:7019457-7038000_VV|kifc1	kifc1	JGIv7b.000050694:7019457-7038000_VV|kifc1	JGIv7b.000050694:7019457-7038000_VV|kifc1	4.86252	-2.03071	Embryo	+	-2.04564	-2.2025	-2.03572	-2.82803	-2.85199	-0.283737	-0.317373	-0.798666	-0.26069	-0.149859	27.2291	35.0274	24.3767	38.1575	38.8169	87.3544	87.2791	82.8148	83.0072	78.3561	56.5876	60.0486	64.5819
JGIv7b.000395028:867756-890728_VV|zcchc8	zcchc8	JGIv7b.000395028:867756-890728_VV|zcchc8	JGIv7b.000395028:867756-890728_VV|zcchc8	5.02004	-2.04248	Embryo	+	-1.92379	-2.00785	-2.00283	-2.25239	-2.93129	-0.181607	-0.117675	-0.38444	-0.355017	0.133014	21.7101	11.9759	16.1068	19.3947	15.0671	39.241	38.9065	29.076	40.7134	56.5861	44.6844	45.6629	38.8008
JGIv7b.000183929:1973219-2024907_VV|ppp6r3	ppp6r3	JGIv7b.000183929:1973219-2024907_VV|ppp6r3;saps3	JGIv7b.000183929:1973219-2024907_VV|ppp6r3;saps3	2.8675	-2.09785	Embryo	+	-0.374466	-1.25858	-1.17829	-2.47989	-2.71191	0.515595	0.566472	0.402907	0.485594	0.515562	33.453	42.5644	53.5845	42.8521	43.3706	55.9597	57.5511	54.1092	69.3802	86.9302	110.096	116.241	105.5
JGIv7b.000012462:557088-567373_VV|chtop	chtop	JGIv7b.000012462:557088-567373_VV|c1orf77;chtop	JGIv7b.000012462:557088-567373_VV|c1orf77;chtop	3.97257	-2.12298	Embryo	+	-1.74343	-1.15164	-2.05235	-2.90059	-1.73747	0.0758033	0.204137	-0.0701602	0.421149	0.398509	72.1738	86.7739	112.802	87.3368	47.5377	21.3499	38.1269	42.1247	35.6415	22.0077	29.2952	35.405	32.9106
JGIv7b.000002841:1680535-1704379_VV|nucks1	nucks1	JGIv7b.000002841:1680535-1704379_VV|loc443644;nucks1	JGIv7b.000002841:1680535-1704379_VV|loc443644;nucks1	4.25198	-2.14274	Embryo	+	-1.65548	-2.40533	-1.85336	-2.05488	-2.93295	0.0689959	0.264099	0.193756	-0.642011	-0.0731375	13.8899	33.2029	83.1941	26.5613	33.7331	68.1167	51.735	75.8117	78.2869	93.7944	138.583	113.965	105.296
JGIv7b.000045834:676632-707168_VV|top1.1	top1.1	JGIv7b.000045834:676632-707168_VV|top1;top1.1;JGIv7b.000118743:317928-323154_XX|top1.1	JGIv7b.000045834:676632-707168_VV|top1;top1.1	5.67583	-2.14397	Embryo	+	-1.92219	-2.00768	-2.85479	-1.99307	-2.05084	0.0515618	0.0571933	-0.140403	0.0220737	-0.0991775	2.02091	9.94922	9.89921	6.7407	9.32278	55.6654	48.569	45.815	62.0311	90.3768	95.2496	77.3264	64.6033
JGIv7b.000015415:3352720-3376899_VV|gsk3a	gsk3a	JGIv7b.000015415:3352720-3376899_VV|loc100189575;gsk3a;gsk3b;JGIv7b.000232882:2434645-2457913_VV|gsk3a;gsk3b;JGIv7b.000347078:471996-512082_VV|loc779056;gsk3b;JGIv7b.000136690:10611-19139_XX|gsk3b;JGIv7b.000169011:190-28738_XV|gsk3b	JGIv7b.000015415:3352720-3376899_VV|loc100189575;gsk3a;gsk3b;JGIv7b.000232882:2434645-2457913_VV|gsk3a;gsk3b	6.04236	-2.3211	Embryo	+	-2.13641	-1.91582	-2.17806	-1.75572	-1.54519	0.446644	0.733171	-0.0413593	0.496725	0.439133	17.4688	22.3631	14.1742	30.648	17.7374	6.66856	9.14596	9.67948	6.51251	3.9537	5.5978	8.43405	9.45282
JGIv7b.000002589:1973283-1979167_VV|nudt22	nudt22	JGIv7b.000002589:1973283-1979167_VV|nudt22	JGIv7b.000002589:1973283-1979167_VV|nudt22	3.63735	-2.42137	Embryo	+	-1.12674	-1.53516	-1.72203	-3.22619	-2.60062	0.470512	0.322982	0.457542	0.394634	0.250456	20.6298	38.1041	16.9193	37.25	32.6315	344.098	286.336	323.417	319.088	293.915	297.192	328.042	289.309
JGIv7b.000006590:2404063-2409347_VV|hmgn1	hmgn1	JGIv7b.000006590:2404063-2409347_VV|tmem126a;hmgn1	JGIv7b.000006590:2404063-2409347_VV|tmem126a;hmgn1	7.06333	-2.61723	Embryo	+	-2.06695	-2.25061	-1.61431	-1.55646	-1.66611	0.670751	0.85872	0.77554	0.731331	0.895378	75.3196	156.086	31.6126	88.8056	63.7563	654.504	571.376	669.257	705.547	756.306	1417.74	1158.6	832.342
JGIv7b.000122517:261612-266384_VV|ybx1	ybx1	JGIv7b.000122517:261612-266384_VV|ccdc50;mmp14;nsep1;ybx1;kpna2	JGIv7b.000122517:261612-266384_VV|ccdc50;mmp14;nsep1;ybx1;kpna2	3.50555	-2.80985	Embryo	+	-2.13095	-2.9656	-1.92752	-2.50986	-0.247016	0.830648	0.922097	0.644936	0.926794	0.943807	33.5136	35.1689	40.5065	36.7907	55.9721	268.285	270.101	305.691	336.301	235.159	438.322	421.812	457.295
JGIv7b.000096766:2297031-2302348_VV|dctpp1	dctpp1	JGIv7b.000096766:2297031-2302348_VV|dctpp1	JGIv7b.000096766:2297031-2302348_VV|dctpp1	4.91488	-3.02969	Embryo	+	-2.04546	-1.31507	-1.47773	-2.49797	-0.729465	1.62814	1.22762	1.4521	1.58864	1.18628	391.424	405.083	388.034	382.04	436.438	672.098	742.612	708.339	734.016	775.609	761.967	682.825	906.041
JGIv7b.000256136:391064-407763_VV|unnamed	unnamed	JGIv7b.000256136:391064-407763_VV|unnamed;JGIv7b.000074488:1710288-1712857_VV|na	JGIv7b.000256136:391064-407763_VV|unnamed;JGIv7b.000074488:1710288-1712857_VV|na	4.81311	-3.32825	Embryo	+	-2.25011	-0.99807	-0.164559	-1.28838	-0.576647	2.30432	2.25572	2.03045	2.32958	2.4434	78.6733	79.5924	88.6069	51.0072	52.1101	1112.04	1410.03	2086.46	1771.8	1393.71	1065.56	918.414	833.617
JGIv7b.000083691:2335690-2339832_VX|unnamed	unnamed	JGIv7b.000083691:2335690-2339832_VX|na;zp3;orc1	JGIv7b.000083691:2335690-2339832_VX|na;zp3;orc1	0.796481	1.30639			-1.40966	2.71447	-0.90183	-1.23686	-1.68579	-1.70225	-2.55567	-1.70988	-1.87232	-1.21148	366.605	213.355	216.512	237.34	236.019	121.259	95.8363	137.476	100.526	89.9213	53.0314	63.693	77.9684
JGIv7b.000035361:3323049-3380325_XV|kiaa0100	kiaa0100	JGIv7b.000035361:3323049-3380325_XV|kiaa0100	JGIv7b.000035361:3323049-3380325_XV|kiaa0100	1.2221	1.27313			-0.587998	-0.346876	-0.284406	-0.132267	-0.338835	-1.38015	-1.23438	-3.85671	-0.986956	-0.597852	6.75524	5.63718	5.92674	10.9034	7.80122	1.36193	1.62709	1.82963	1.46586	0.789634	0.975944	1.43223	1.12112
JGIv7b.000023165:5576208-5578419_VV|nhp2l1	nhp2l1	JGIv7b.000023165:5576208-5578419_VV|nhp2l1	JGIv7b.000023165:5576208-5578419_VV|nhp2l1	1.24494	1.263			0.384541	0.431005	0.35522	0.416052	0.372068	0.868871	0.0650353	-1.53384	-1.67879	-2.0774	302.172	170.247	455.694	287.864	317.578	345.898	215.438	374.856	274.223	320.226	370.457	402.846	211.344
JGIv7b.000023403:2809063-2819192_VV|ndufab1	ndufab1	JGIv7b.000023403:2809063-2819192_VV|ndufab1	JGIv7b.000023403:2809063-2819192_VV|ndufab1	1.35251	1.25257			-0.716253	-0.378341	-0.0752164	0.324995	0.285875	-0.866166	-1.38193	-0.959106	-0.403946	-3.21066	22.2737	22.1923	0	38.2723	28.2812	5.53896	11.3046	25.9222	11.2695	5.16348	10.3324	4.4226	28.5607
JGIv7b.000083691:1977591-1991892_VV|zpy1	zpy1	JGIv7b.000083691:1977591-1991892_VV|zp2;zpy1	JGIv7b.000083691:1977591-1991892_VV|zp2;zpy1	1.17302	1.2066			-0.209526	2.41554	0.0416658	-0.182616	-0.306291	-0.474783	-0.839117	-1.76618	-0.594332	-0.599808	33.0164	27.9843	5.30764	19.1355	11.5078	7.22214	8.61119	8.8672	4.94957	4.88996	2.87171	9.28715	7.05594
JGIv7b.000203041:6078721-6122445_VV|ktn1	ktn1	JGIv7b.000203041:6078721-6122445_VV|ktn1	JGIv7b.000203041:6078721-6122445_VV|ktn1	1.09218	1.16784			-0.961429	1.19464	-0.772691	-2.02791	-1.45606	-2.57435	-2.18092	-2.12576	-1.52383	-1.45778	2.02801	0.353606	1.59749	1.91657	0.795219	6.47211	5.40374	5.33769	6.46431	13.4928	9.87799	10.993	7.44671
JGIv7b.000070222:1667476-1748231_XV|kif5a	kif5a	JGIv7b.000070222:1667476-1748231_XV|kif5a;JGIv7b.000005732:1507596-1589522_XX|kif5a;JGIv7b.000021603:8674813-8711966_XV|kif5c	JGIv7b.000070222:1667476-1748231_XV|kif5a;JGIv7b.000005732:1507596-1589522_XX|kif5a;JGIv7b.000021603:8674813-8711966_XV|kif5c	1.67836	1.16442			-0.523131	-1.67744	-0.451489	-1.34687	-1.34575	-1.91659	-1.54856	-2.33382	-3.43016	-1.93765	0	0	0	0.0768163	0	0.155642	0.794134	0	0.738886	0.0725454	0.653252	0	0.218874
JGIv7b.000093416:3510823-3528978_VX|zpax	zpax	JGIv7b.000093416:3510823-3528978_VX|zpax	JGIv7b.000093416:3510823-3528978_VX|zpax	0.950509	1.14451			-0.141421	2.69484	-0.1913	-0.176945	-0.515066	-1.42994	-0.369219	-1.21234	-0.877843	-0.163088	22.8654	16.5046	34.4457	22.0737	25.8373	38.1622	23.3659	30.7378	38.3141	34.212	16.167	21.0162	15.0466
JGIv7b.000080529:253111-283804_VV|nrbp1	nrbp1	JGIv7b.000080529:253111-283804_VV|nrbp1	JGIv7b.000080529:253111-283804_VV|nrbp1	1.22055	1.1433			0.360985	0.472707	0.521273	0.600112	0.391487	-2.10937	-0.0264854	-1.75662	0.147306	0.375212	9.93873	14.8367	9.49881	11.346	9.92973	5.52992	6.04617	4.86314	2.89314	4.08722	6.29985	7.37999	7.99875
JGIv7b.000030987:502614-509785_VV|ndufb5	ndufb5	JGIv7b.000030987:502614-509785_VV|ndufb5	JGIv7b.000030987:502614-509785_VV|ndufb5	1.74393	1.13837			2.42261	2.36584	2.45649	2.51161	2.43457	1.007	2.03455	0.0593352	1.222	2.17636	28.4049	40.5112	40.7676	40.7412	32.5636	4.18337	6.89933	9.39785	5.69261	5.91291	6.8996	7.67931	7.90405
JGIv7b.000120545:69252-74595_VV|hccs	hccs	JGIv7b.000120545:69252-74595_VV|hccs	JGIv7b.000120545:69252-74595_VV|hccs	1.59861	1.13585			-0.00486444	0.0938832	0.155299	0.113974	0.142552	-0.864348	-0.923147	-1.99377	0.354437	-1.75159	17.4409	22.9627	8.01073	17.7363	21.4936	42.3389	29.7169	42.826	49.1639	61.8023	80.6165	69.7549	52.2789
JGIv7b.000252273:77689-82224_VX|gnl3	gnl3	JGIv7b.000252273:77689-82224_VX|gnl3	JGIv7b.000252273:77689-82224_VX|gnl3	1.68929	1.13472			-0.692043	-0.275776	-0.627878	-0.551523	-0.626229	-2.26405	-2.59754	-2.01247	-0.558897	-1.01409	11.3655	33.7622	21.7897	9.40284	7.59274	35.905	47.1083	48.2735	55.6584	37.5695	23.5787	29.8385	40.1876
JGIv7b.000013576:5588683-5598704_VV|pck2	pck2	JGIv7b.000013576:5588683-5598704_VV|pck2	JGIv7b.000013576:5588683-5598704_VV|pck2	1.59166	1.12751			-0.970247	-0.0155631	-0.123966	0.0550892	-0.300109	-0.664437	-1.31684	-1.44324	-0.817245	-2.75058	9.59547	9.78925	1.1487	11.2256	13.7693	1.06618	1.45064	2.68671	1.44613	1.3252	0.994412	0.851281	0.999544
JGIv7b.000272406:2500425-2506985_VV|pxmp2	pxmp2	JGIv7b.000272406:2500425-2506985_VV|pxmp2	JGIv7b.000272406:2500425-2506985_VV|pxmp2	1.39456	1.12154			0.631851	0.0712431	0.682957	0.119552	0.374547	-0.650007	-0.886384	-2.27435	0.421036	-0.337831	17.6819	13.7635	6.39563	18.4464	27.2383	18.3212	17.9483	13.0593	16.4014	14.8589	26.145	42.1304	13.9129
JGIv7b.000008129:6692857-6698469_VV|tuba1b	tuba1b	JGIv7b.000008129:6692857-6698469_VV|tuba1b;tuba1a;tuba3e;tuba4a;JGIv7b.000014978:3257425-3261234_VV|loc100037141;tuba3e;tuba1c;tuba1b;tuba1a;tuba4a;JGIv7b.000021603:3119254-3119971_VX|klf9;JGIv7b.000127187:1112202-1113077_VV|unnamed	JGIv7b.000008129:6692857-6698469_VV|tuba1b;tuba1a;tuba3e;tuba4a;JGIv7b.000014978:3257425-3261234_VV|loc100037141;tuba3e;tuba1c;tuba1b;tuba1a;tuba4a	1.10012	1.11875			-1.87269	0.183143	0.395694	0.395583	-0.147043	-0.542768	-1.5942	-2.16536	-1.91208	-0.424643	15.14	16.9347	13.1796	13.2527	10.9772	11.2712	5.58181	14.5	10.4544	8.11215	12.5225	8.33781	4.89498
JGIv7b.000036991:270704-388764_VV|atrx	atrx	JGIv7b.000036991:270704-388764_VV|atrx;JGIv7b.000022011:337591-352451_XX|unnamed	JGIv7b.000036991:270704-388764_VV|atrx	1.20676	1.11534			-0.173427	0.0982693	0.079293	-0.153119	-1.04378	-0.338102	-0.0902547	-2.31645	-1.9791	-2.04558	7.22695	7.83144	13.2628	6.55709	8.42199	3.52717	3.47938	3.30141	3.74764	3.94568	4.68796	4.0836	3.72012
JGIv7b.000006290:1885503-2088193_XV|efha1	efha1	JGIv7b.000006290:1885503-2088193_XV|efha1;micu2	JGIv7b.000006290:1885503-2088193_XV|efha1;micu2	1.82538	1.09611			-0.398235	-0.264528	-0.0894039	-0.307532	-0.183925	-1.78643	-1.39296	-1.89176	0.019519	-1.67255	8.16528	7.97275	4.77798	6.73448	7.42807	5.11691	5.22163	6.75428	5.39818	5.03504	5.56798	2.72374	6.39623
JGIv7b.000046492:3672-24503_VV|ndufs2	ndufs2	JGIv7b.000046492:3672-24503_VV|ndufs2	JGIv7b.000046492:3672-24503_VV|ndufs2	2.07813	1.08718			1.2395	1.85654	1.6175	1.72295	1.48756	0.867003	-0.282761	-0.0261795	1.33627	0.593849	48.5241	35.9579	40.5632	31.8621	35.0643	6.83788	5.5412	14.9869	8.18366	3.37465	0.844107	8.67131	2.54538
JGIv7b.000210343:3590963-3602015_XV|zadh2	zadh2	JGIv7b.000210343:3590963-3602015_XV|unnamed;JGIv7b.000023301:3671669-3673922_XX|unnamed	JGIv7b.000210343:3590963-3602015_XV|unnamed;JGIv7b.000023301:3671669-3673922_XX|unnamed	1.98434	1.08659			-1.19517	-0.494394	-0.991749	-0.45409	-0.0497848	-1.22757	-1.67001	-2.67575	-1.35574	-1.68905	0.730884	0.364107	4.11233	2.82345	2.21086	0.484678	1.11284	1.17776	0.369794	0.169433	0	0.435366	0.260597
JGIv7b.000106789:881244-895862_VV|idh2	idh2	JGIv7b.000106789:881244-895862_VV|idh2	JGIv7b.000106789:881244-895862_VV|idh2	1.66376	1.06296			-0.204193	-0.252891	-0.30733	-0.244414	-0.245527	-0.869412	-0.696432	-2.0372	-0.580324	-2.38578	30.7465	45.1747	34.5991	39.7155	41.3116	109.663	118.019	86.5024	138.847	154.565	106.821	117.445	88.4243
JGIv7b.000156846:198955-228360_XX|tars2	tars2	JGIv7b.000156846:198955-228360_XX|tars;na;tars2	JGIv7b.000156846:198955-228360_XX|tars;na;tars2	1.56512	1.05454			-0.300752	-0.274561	-0.302329	-0.229196	-0.607345	-0.922689	-0.966221	-2.69941	-0.57367	-1.82489	16.5603	16.8153	8.11189	14.5624	11.9177	10.2874	8.99822	12.4533	9.89025	9.0104	4.27033	4.87423	7.63086
JGIv7b.000294734:401287-408770_XX|samm50	samm50	JGIv7b.000294734:401287-408770_XX|samm50	JGIv7b.000294734:401287-408770_XX|samm50	2.36955	1.05438			0.192384	0.649022	0.500591	0.606279	0.481735	-0.251669	-0.640733	-1.15737	0.23238	-1.0245	6.33676	4.99828	8.82858	10.8883	16.565	3.67689	3.75214	3.40372	3.56235	1.95865	1.46976	5.03283	2.95468
JGIv7b.000021603:10981768-11055097_VV|gpd2	gpd2	JGIv7b.000021603:10981768-11055097_VV|loc495948;gpd2;JGIv7b.000004321:12510597-12578387_VV|gpd2	JGIv7b.000021603:10981768-11055097_VV|loc495948;gpd2;JGIv7b.000004321:12510597-12578387_VV|gpd2	2.29721	1.04319			-1.30669	-0.365316	-0.575179	-0.528178	-1.17169	-1.62808	-1.79641	-2.37779	-1.23755	-2.12316	4.64869	2.4606	11.7702	7.98772	7.42155	3.08273	4.42381	4.99399	5.68407	6.00331	4.85202	0	2.84495
JGIv7b.000139621:100901-104869_VV|dad1	dad1	JGIv7b.000139621:100901-104869_VV|dad1	JGIv7b.000139621:100901-104869_VV|dad1	1.16977	1.04268			0.434192	0.680265	1.30348	1.20354	1.07345	0.458634	-1.81377	0.142845	0.90535	-0.211507	7.3433	36.811	36.1526	25.6299	21.5958	13.0491	18.7513	22.4336	7.04373	9.68196	12.2951	13.396	7.86452
JGIv7b.000063696:986793-992149_VX|unnamed	unnamed	JGIv7b.000063696:986793-992149_VX|xlzpc;na;zp3	JGIv7b.000063696:986793-992149_VX|xlzpc;na;zp3	0.89885	1.04177			0.538997	3.72739	0.63297	0.84156	0.91065	0.0422729	0.489163	0.120332	0.285001	0.505969	232.354	130.043	121.742	136.251	139.477	41.493	32.7576	54.3139	27.5759	24.1059	23.9522	30.757	22.5711
JGIv7b.000338390:24459-53263_VV|cars2	cars2	JGIv7b.000338390:24459-53263_VV|cars2	JGIv7b.000338390:24459-53263_VV|cars2	1.47548	1.04109			-0.0928762	-0.81916	0.020525	0.249104	0.0793306	-0.617028	-2.5066	-0.972546	-0.47519	-1.19717	24.1091	12.7938	25.9505	23.4147	15.208	9.5796	11.6377	6.4046	9.59056	13.8206	13.4024	7.64885	14.7545
JGIv7b.000317991:1361832-1409035_XV|setd3	setd3	JGIv7b.000317991:1361832-1409035_XV|setd3	JGIv7b.000317991:1361832-1409035_XV|setd3	1.86326	1.03952			-0.41299	-0.253333	-0.799034	-0.444526	-0.500946	-2.3973	-2.19024	-1.11372	-0.946346	-0.960844	2.12798	6.44543	3.54825	1.21166	1.53933	8.94005	4.37504	5.37758	5.42299	5.65534	6.87082	5.21864	8.38971
JGIv7b.000307846:1190948-1216959_XX|unnamed	unnamed	JGIv7b.000307846:1190948-1216959_XX|na;fcgbp;JGIv7b.000085128:1035725-1063661_VX|na;fcgbp	JGIv7b.000307846:1190948-1216959_XX|na;fcgbp	1.49196	1.03794			-1.4852	-0.617534	-0.511893	-1.38023	-1.76624	-3.13471	-1.74592	-2.13606	-2.59524	-1.33888	0	1.0285	0	0.116949	0.249091	0.236957	0.0806019	0.0853037	0.160702	0.220893	0.110505	0	0
JGIv7b.000120511:749787-755650_VV|ssbp1	ssbp1	JGIv7b.000120511:749787-755650_VV|ssbp1	JGIv7b.000120511:749787-755650_VV|ssbp1	1.41623	1.03078			0.614852	-0.80232	0.911515	0.0835947	0.964267	-0.120859	-1.28402	-0.328107	-1.30501	-0.343983	29.1226	29.7667	16.9509	29.3341	43.3153	18.0637	21.4065	13.2156	22.5255	17.1108	26.9025	29.3113	22.1247
JGIv7b.000110678:2506215-2509801_VV|ndufb9	ndufb9	JGIv7b.000110678:2506215-2509801_VV|ndufb9	JGIv7b.000110678:2506215-2509801_VV|ndufb9	2.5282	1.03041			0.486982	0.708503	0.848435	0.773035	0.541624	-0.276249	-0.16438	-1.22856	0.19097	-0.315242	59.9264	57.056	87.8434	54.8721	82.8621	89.6755	89.6431	85.978	57.7144	94.6857	101.777	128.225	84.9298
JGIv7b.000016424:628468-639703_VV|ist1	ist1	JGIv7b.000016424:628468-639703_VV|ist1;kiaa0174	JGIv7b.000016424:628468-639703_VV|ist1;kiaa0174	0.673168	1.02622			0.795576	-0.920167	0.896328	-1.12202	0.26553	-1.77374	-1.2413	0.280422	0.409714	-2.89093	11.1112	9.81066	5.88675	12.6564	8.97446	12.1588	10.7849	10.7423	10.0319	11.0361	6.61109	5.5011	10.6948
JGIv7b.000005228:5783092-5873205_XV|lars2	lars2	JGIv7b.000005228:5783092-5873205_XV|lars2	JGIv7b.000005228:5783092-5873205_XV|lars2	1.81339	1.02509			-1.20516	-0.690411	-0.812715	-0.923689	-1.07438	-1.39949	-1.93298	-3.11891	-1.32924	-2.05116	3.91914	5.84439	4.7584	4.51897	4.61029	3.23157	3.66412	2.13282	2.92218	3.59827	4.01879	2.58026	4.29199
JGIv7b.000367411:267935-338570_VV|mrps5	mrps5	JGIv7b.000367411:267935-338570_VV|mrps5	JGIv7b.000367411:267935-338570_VV|mrps5	2.67951	1.02411			0.729929	0.882316	0.812798	0.813272	0.734051	0.178744	-0.275727	-0.96766	0.31238	-0.395944	6.04941	4.39491	8.50927	5.41381	5.9302	15.7957	12.0892	9.00347	13.6882	28.6318	28.8514	22.0712	20.9789
JGIv7b.000337825:2010238-2024437_VV|mrps30	mrps30	JGIv7b.000337825:2010238-2024437_VV|mrps30;mgc131350	JGIv7b.000337825:2010238-2024437_VV|mrps30;mgc131350	1.77963	1.02322			0.21349	0.1397	-0.0134842	0.298884	-0.122326	-0.292156	-0.773884	-1.93917	-0.206407	-1.38821	39.7424	16.412	38.0888	32.6738	30.5709	5.0755	5.74234	8.22225	6.06122	3.08572	2.77861	3.96444	3.72392
JGIv7b.000086205:321616-330111_VV|surf1	surf1	JGIv7b.000086205:321616-330111_VV|surf1;klhdc8a	JGIv7b.000086205:321616-330111_VV|surf1;klhdc8a	1.03926	1.02217			0.682229	2.45938	2.42127	1.16486	2.32303	1.14669	-0.239464	-0.0194994	1.58079	1.47143	50.6583	51.7056	47.9041	40.3534	47.0746	58.5966	46.0425	72.091	51.5218	38.0574	27.6422	27.5054	39.0217
JGIv7b.000163806:9382038-9388486_XV|pecr	pecr	JGIv7b.000163806:9382038-9388486_XV|pecr;JGIv7b.000021603:163209-167592_XX|pecr	JGIv7b.000163806:9382038-9388486_XV|pecr	2.655	1.02127			0.296263	0.358345	-0.00356941	-0.132459	0.40183	-0.67798	-0.822899	-0.964938	-0.228844	-1.49127	11.7242	4.38051	0	3.59738	10.1796	5.34515	5.95041	8.65909	6.42623	6.455	6.11848	6.98375	4.10003
JGIv7b.000106789:2204457-2259903_VV|tp53bp1	tp53bp1	JGIv7b.000106789:2204457-2259903_VV|tp53bp1;JGIv7b.000009266:5954327-6028357_VV|tp53bp1	JGIv7b.000106789:2204457-2259903_VV|tp53bp1;JGIv7b.000009266:5954327-6028357_VV|tp53bp1	2.58517	1.02065			-1.96287	-2.25325	-1.54829	-2.85347	-1.71249	-3.17616	-2.96403	-3.1799	-3.18326	-2.93029	8.54691	5.42805	10.5096	5.83546	6.88035	5.68187	5.83167	7.12955	5.34577	6.06212	5.78962	5.42831	5.40381
JGIv7b.000003490:1880250-1909690_VV|trim25	trim25	JGIv7b.000003490:1880250-1909690_VV|trim25	JGIv7b.000003490:1880250-1909690_VV|trim25	1.56063	1.01255			0.0664639	-0.221352	0.00685762	-0.150042	-0.209934	-0.866267	-0.669951	-2.56609	-0.968706	-0.499723	1.64714	1.57958	0	2.26419	1.0334	1.43362	2.04815	0.928982	0.972275	1.47008	1.60457	0.686808	0.403212
JGIv7b.000409144:76621-84569_VV|mrps24	mrps24	JGIv7b.000409144:76621-84569_VV|mrps24	JGIv7b.000409144:76621-84569_VV|mrps24	1.4485	1.00953			-1.04088	-0.566725	0.114363	0.0513242	0.662608	-0.772524	-0.890842	-1.57581	-0.57582	-2.01195	71.5972	61.6184	61.4593	45.3452	68.3867	35.6853	34.2415	37.9646	43.3461	43.5688	57.0046	49.7564	58.4222
JGIv7b.000027067:615658-716325_VV|pex14	pex14	JGIv7b.000027067:615658-716325_VV|pex14;JGIv7b.000057114:549148-698414_XV|pex14	JGIv7b.000027067:615658-716325_VV|pex14;JGIv7b.000057114:549148-698414_XV|pex14	2.10708	1.0067			0.475781	0.454913	0.560285	0.535002	0.524736	-0.397568	-0.628065	-1.49352	0.211581	-0.175201	18.5249	11.4449	11.9824	9.90014	9.49461	35.3787	18.656	20.8411	40.9843	53.3762	47.2468	45.0079	47.4905
JGIv7b.000086564:644426-700883_VV|unnamed	unnamed	JGIv7b.000086564:644426-700883_VV|na;loc733419;loc734159;ncoa5	JGIv7b.000086564:644426-700883_VV|na;loc733419;loc734159;ncoa5	1.70794	1.0033			1.30609	-0.151587	-0.0618694	-0.164407	-0.258939	-1.35771	-0.909367	-1.1326	-0.378929	-0.568599	6.90854	3.34605	5.1828	3.79205	4.21394	8.12868	5.79516	7.57632	4.98419	6.07249	8.87985	10.4024	11.2745
JGIv7b.000045244:43155-73679_VV|hcfc1	hcfc1	JGIv7b.000045244:43155-73679_VV|loc494675;hcfc1	JGIv7b.000045244:43155-73679_VV|loc494675;hcfc1	2.05316	1.00152			-1.03382	-0.922421	-0.792535	-0.943797	-0.847349	-1.93423	-1.37012	-2.99148	-1.76651	-1.48516	8.0791	8.09801	9.86932	10.393	7.65731	5.26446	5.67918	6.01046	4.74343	3.3652	5.8922	6.84556	8.46086
JGIv7b.000254613:933383-941290_VV|birc7	birc7	JGIv7b.000254613:933383-941290_VV|birc7	JGIv7b.000254613:933383-941290_VV|birc7	1.95471	0.999121			-0.00998752	-0.0847765	0.109398	-0.0552112	-0.0790566	-0.999675	-0.850844	-0.687552	-0.411015	-2.16615	353.967	284.982	506.716	346.98	353.742	146.802	137.437	157.091	125.136	99.1854	128.13	130.657	113.639
JGIv7b.000192622:143619-203818_VV|mrps28	mrps28	JGIv7b.000192622:143619-203818_VV|mrps28	JGIv7b.000192622:143619-203818_VV|mrps28	0.890238	0.998629			0.461413	-0.702246	0.194091	0.437914	0.488501	-0.0433093	-0.389246	-0.657625	-0.069285	-2.954	240.796	146.13	417.859	186.061	236.536	66.2743	94.8585	108.758	71.7982	69.0028	127.642	72.1593	107.724
JGIv7b.000160151:209754-264678_XV|unnamed	unnamed	JGIv7b.000160151:209754-264678_XV|agap3	JGIv7b.000160151:209754-264678_XV|agap3	0.676684	0.99715			1.18296	2.57566	2.52332	2.50892	0.297666	0.871496	1.22685	0.557536	2.48588	-1.03899	1.04655	0	1.17769	0.449566	1.77828	1.61936	2.78859	2.62334	0.82368	1.13219	0.849588	2.1819	0
JGIv7b.000030987:3107175-3115554_XV|bdh1	bdh1	JGIv7b.000030987:3107175-3115554_XV|bdh1;JGIv7b.000136959:169036-187877_XV|unnamed	JGIv7b.000030987:3107175-3115554_XV|bdh1;JGIv7b.000136959:169036-187877_XV|unnamed	2.81093	0.996533			-1.55075	-0.654516	-1.22645	-0.717509	-0.819016	-1.65176	-2.28128	-2.268	-1.80226	-1.9476	4.67904	2.52774	0	1.26945	3.66947	0.954331	1.19514	0.744069	0.714252	0.694355	0.599751	0	0.602845
JGIv7b.000051671:124736-131604_VV|senp3	senp3	JGIv7b.000051671:124736-131604_VV|senp3;JGIv7b.000019026:46589-52419_VV|ssbp3;senp3	JGIv7b.000051671:124736-131604_VV|senp3;JGIv7b.000019026:46589-52419_VV|ssbp3;senp3	2.28432	0.996181			-1.2096	-1.05112	-1.39611	-1.20133	-1.10709	-2.01741	-2.23049	-2.85089	-2.51164	-1.33572	4.90006	9.65818	14.1447	15.375	8.52099	20.5208	22.3284	34.4451	19.6181	16.0759	18.1597	17.7667	23.4687
JGIv7b.000016863:1275778-1281533_VV|unnamed	unnamed	JGIv7b.000016863:1275778-1281533_VV|usmg5;JGIv7b.000079796:139842-145353_VV|usmg5	JGIv7b.000016863:1275778-1281533_VV|usmg5;JGIv7b.000079796:139842-145353_VV|usmg5	1.98224	0.994867			1.82386	1.94181	1.64392	1.91065	1.45579	0.792472	0.638588	0.110596	1.80468	0.455351	566.406	433.625	562.919	526.128	277.319	128.268	107.087	118.762	101.604	107.116	272.918	239.423	196.746
JGIv7b.000007546:5374889-5405854_XV|picalm.2	picalm.2	JGIv7b.000007546:5374889-5405854_XV|picalm.2;JGIv7b.000086967:4138352-4168684_VV|picalm.2;mgc81106	JGIv7b.000007546:5374889-5405854_XV|picalm.2;JGIv7b.000086967:4138352-4168684_VV|picalm.2;mgc81106	1.8074	0.990387			0.780595	2.06716	0.237771	1.02085	0.45176	-0.0343114	0.073703	-0.170043	-0.017713	-0.245434	3.77249	8.86999	4.63113	6.08931	6.45496	17.3128	23.3531	15.474	20.9187	28.5683	18.6534	13.8235	13.4326
JGIv7b.000041523:1057974-1101053_XV|nln	nln	JGIv7b.000041523:1057974-1101053_XV|nln	JGIv7b.000041523:1057974-1101053_XV|nln	2.20866	0.990314			-1.38467	-1.66966	-1.91561	-1.2404	-1.72732	-3.38191	-2.31276	-2.86771	-2.21587	-2.11098	2.49689	5.59748	3.61255	1.83871	3.49669	1.03487	1.26725	1.00588	1.05276	1.30236	3.4748	2.23099	2.61954
JGIv7b.000216793:55647-63139_VV|mrps26	mrps26	JGIv7b.000216793:55647-63139_VV|mrps26;mgc82245;glul	JGIv7b.000216793:55647-63139_VV|mrps26;mgc82245;glul	3.08085	0.989919			1.19421	0.937098	1.24861	0.952902	1.12507	0.268522	0.323958	-0.348318	0.559823	-0.295691	39.7324	22.6727	33.3301	21.7226	26.6273	27.2464	23.0987	19.0137	22.174	33.9961	51.021	39.1589	22.9895
JGIv7b.000068908:1046435-1116189_XX|uvrag	uvrag	JGIv7b.000068908:1046435-1116189_XX|uvrag;JGIv7b.000091476:771719-836840_XX|uvrag	JGIv7b.000068908:1046435-1116189_XX|uvrag;JGIv7b.000091476:771719-836840_XX|uvrag	1.25637	0.989409			-0.374665	0.21321	-0.947622	-0.799131	-0.645655	-2.3653	-0.813898	-2.54104	-0.790092	-0.990575	3.73847	5.14613	3.09983	4.56421	2.006	5.13767	6.64089	7.7681	5.11036	7.66302	5.75029	1.64087	5.77996
JGIv7b.000010587:2777822-2780966_VV|tmem70	tmem70	JGIv7b.000010587:2777822-2780966_VV|tmem70	JGIv7b.000010587:2777822-2780966_VV|tmem70	1.9701	0.983633			-0.127328	-0.223924	0.102048	-0.755915	-0.0276143	-0.533809	-0.796389	-1.05564	-1.89607	-1.66899	183.158	166.593	208.543	133.816	158.342	24.6864	26.8995	28.4686	22.985	23.4029	45.6597	15.0337	44.1301
JGIv7b.000053263:3226866-3242171_VV|ndc1	ndc1	JGIv7b.000053263:3226866-3242171_VV|tmem48;ndc1	JGIv7b.000053263:3226866-3242171_VV|tmem48;ndc1	2.18359	0.982412			-0.504354	-0.665704	-0.523543	-0.502641	-0.760063	-1.35942	-1.55823	-2.59291	-1.13956	-1.21825	16.4914	8.57999	14.0681	9.59793	13.1418	3.31832	4.01622	4.00047	1.88411	3.02143	2.59116	3.3273	3.25566
JGIv7b.000006590:2364287-2404267_VV|wrb	wrb	JGIv7b.000006590:2364287-2404267_VV|wrb;JGIv7b.000003881:2197858-2225037_VV|wrb;mgc85570	JGIv7b.000006590:2364287-2404267_VV|wrb;JGIv7b.000003881:2197858-2225037_VV|wrb;mgc85570	3.1862	0.976748			0.447269	0.326667	0.381471	0.355149	-0.225876	-0.416854	-0.962785	-1.03259	-0.398409	-0.788419	24.9652	13.8086	23.2359	12.8378	10.9061	10.3668	8.05513	9.6953	6.61351	8.61348	13.8811	12.0522	11.26
JGIv7b.000074488:319806-335747_VV|stx4	stx4	JGIv7b.000074488:319806-335747_VV|stx4	JGIv7b.000074488:319806-335747_VV|stx4	3.13443	0.975725			-0.12296	0.141138	0.401205	0.469539	0.127344	-1.076	-1.08914	-0.861317	-0.389439	-0.44647	4.65182	22.8121	10.4694	17.9845	8.6643	3.71141	4.13167	5.46585	4.80529	3.30255	1.41612	7.27376	11.3874
JGIv7b.000183929:1706464-1724379_VV|mrpl21	mrpl21	JGIv7b.000183929:1706464-1724379_VV|mrpl21	JGIv7b.000183929:1706464-1724379_VV|mrpl21	2.79907	0.974814			0.682268	0.672016	0.743986	0.322153	0.62883	-0.197577	-0.107138	-0.558439	0.0668333	-1.0285	89.7357	34.5718	28.9697	30.4485	48.5184	37.8592	23.4833	39.1357	20.3243	25.1801	55.3753	43.518	52.1464
JGIv7b.000069443:6537602-6540543_VV|mrps14	mrps14	JGIv7b.000069443:6537602-6540543_VV|mrps14	JGIv7b.000069443:6537602-6540543_VV|mrps14	1.62455	0.97468			0.54341	1.32697	0.756299	1.04984	0.756951	0.368651	0.464757	-0.210882	0.228817	-1.29127	160.766	211.145	42.2909	134.533	109.705	42.4019	51.9236	35.3266	27.1135	62.6794	66.1022	104.47	91.9983
JGIv7b.000054743:391919-400150_VV|dhodh	dhodh	JGIv7b.000054743:391919-400150_VV|dhodh;JGIv7b.000016424:615690-623549_XV|dhodh;JGIv7b.000066475:3672274-3736802_XX|ttc12	JGIv7b.000054743:391919-400150_VV|dhodh	2.91239	0.974498			0.487196	0.747796	0.78238	0.696033	0.697587	-0.098126	-0.340389	-0.904229	0.273483	-0.392237	29.5736	25.2678	24.1994	28.8484	27.3953	11.169	8.98619	14.3556	10.778	10.3902	8.57892	13.088	12.3991
JGIv7b.000039723:9666313-9686104_VV|unnamed	unnamed	JGIv7b.000039723:9666313-9686104_VV|cyp2g1p;mgc80550;na	JGIv7b.000039723:9666313-9686104_VV|cyp2g1p;mgc80550;na	2.84914	0.971843			-1.13301	-0.740352	-0.698762	-1.06235	-1.19864	-2.02845	-1.52714	-2.26031	-1.52774	-2.34871	12.1925	22.8337	18.8018	12.8028	16.1134	37.8625	33.2897	27.1665	49.8458	65.2179	79.7324	66.8438	58.0351
JGIv7b.000051452:3601399-3652562_VV|zfr	zfr	JGIv7b.000051452:3601399-3652562_VV|zfr;JGIv7b.000052441:3313994-3364841_VV|zfr	JGIv7b.000051452:3601399-3652562_VV|zfr;JGIv7b.000052441:3313994-3364841_VV|zfr	1.77969	0.971503			-0.349397	-0.599242	-0.273643	-0.430724	-0.280189	-1.2122	-1.11516	-0.93462	-2.60399	-0.924748	8.98361	3.91597	11.6477	11.2416	10.0318	7.42246	7.1118	12.8504	5.76397	4.67448	7.84775	6.5146	5.25883
JGIv7b.000094452:40375-76214_XV|acot9	acot9	JGIv7b.000094452:40375-76214_XV|acot9	JGIv7b.000094452:40375-76214_XV|acot9	2.76443	0.970409			0.310657	0.305837	0.520049	0.46789	0.483654	-0.252663	-0.470045	-0.696323	-0.0822933	-1.26263	6.57794	7.2051	9.86957	6.52078	6.81207	8.66127	6.89106	5.70759	8.06434	14.5061	13.5553	10.5492	9.49634
JGIv7b.000110886:42354-86116_XV|hira	hira	JGIv7b.000110886:42354-86116_XV|loc100049116;hira	JGIv7b.000110886:42354-86116_XV|loc100049116;hira	1.78802	0.970044			-1.07733	-1.50724	-1.25236	-1.00097	-1.14376	-3.02946	-2.38685	-1.15951	-2.33273	-1.92333	6.76507	4.79197	3.01338	3.75366	6.96335	4.66143	7.51077	6.62409	4.49245	3.08754	1.02972	0	2.07007
JGIv7b.000070461:1778488-1825613_VV|gatad2a	gatad2a	JGIv7b.000070461:1778488-1825613_VV|gatad2a;JGIv7b.000046492:1192089-1208025_XV|gatad2b;JGIv7b.000012462:364914-383617_XV|gatad2b	JGIv7b.000070461:1778488-1825613_VV|gatad2a	2.79276	0.969941			-0.987453	-1.22044	-1.17064	-1.15859	-0.841761	-2.49177	-1.67278	-2.54897	-1.81919	-1.69588	9.26885	9.7818	11.0707	12.0147	12.6888	15.9931	14.8762	20.941	18.1414	14.5132	7.92044	8.13648	7.16517
JGIv7b.000008630:4134750-4144508_VV|rtn4ip1	rtn4ip1	JGIv7b.000008630:4134750-4144508_VV|rtn4ip1	JGIv7b.000008630:4134750-4144508_VV|rtn4ip1	3.48774	0.96889			0.417771	0.170606	0.483226	0.331284	0.504719	-0.2552	-0.403857	-0.742015	-0.439642	-1.09613	3.88448	0.241893	0	0.5426	1.37658	1.82584	4.43404	2.08651	2.61121	3.01193	1.64953	8.02286	3.17883
JGIv7b.000037448:290017-302385_VV|coq4	coq4	JGIv7b.000037448:290017-302385_VV|coq4	JGIv7b.000037448:290017-302385_VV|coq4	1.62231	0.966508			-0.0803461	-0.142096	0.345741	-0.305647	0.153028	-0.621472	-0.743699	-2.01074	-0.113413	-1.37254	6.70323	8.25018	6.43385	5.80191	6.60569	21.8501	25.771	33.2404	18.1687	16.172	17.3859	19.6745	22.3811
JGIv7b.000267510:25203-26309_XX|unnamed	unnamed	JGIv7b.000267510:25203-26309_XX|unnamed;JGIv7b.000051945:30519-31834_XX|unnamed	JGIv7b.000267510:25203-26309_XX|unnamed;JGIv7b.000051945:30519-31834_XX|unnamed	2.91731	0.965033			0.685794	0.485156	0.476428	0.681294	0.870039	-0.00757242	0.0737517	-0.934366	-0.247446	-0.510824	0	0	0	0	0	0	0	0	0	0	0	0	0
JGIv7b.000061124:5366563-5455094_VV|slc25a13	slc25a13	JGIv7b.000061124:5366563-5455094_VV|slc25a13;JGIv7b.000043242:6263033-6372625_VV|slc25a12	JGIv7b.000061124:5366563-5455094_VV|slc25a13	3.11384	0.964562			1.5942	1.76147	1.7622	1.80855	1.72907	0.867708	0.845387	0.173449	1.28431	0.661831	26.7316	19.9755	17.9476	33.3877	22.3732	14.0772	14.3652	16.0478	10.6078	12.3938	12.5827	19.6699	18.6965
JGIv7b.000215393:43836-75169_XV|abcd1	abcd1	JGIv7b.000215393:43836-75169_XV|abcd1;JGIv7b.000229341:1504415-1545056_VV|abcd1;JGIv7b.000003286:1635785-1664103_XV|abcd2;JGIv7b.000033104:1103664-1129797_XX|unnamed	JGIv7b.000215393:43836-75169_XV|abcd1;JGIv7b.000229341:1504415-1545056_VV|abcd1	2.29062	0.964216			-1.17771	-0.581721	-0.38541	-0.584019	-0.570371	-1.9866	-1.74222	-2.08218	-0.911924	-1.39738	3.80046	1.45783	2.0528	1.82846	4.29186	0.0882082	0	0.857378	0.538401	0.370029	0.370224	0	0.372134
JGIv7b.000387025:41366-48211_VX|dap3	dap3	JGIv7b.000387025:41366-48211_VX|dap3	JGIv7b.000387025:41366-48211_VX|dap3	2.97934	0.963644			0.512442	0.704922	0.648477	0.695791	0.668129	-0.0164301	-0.433502	-0.579931	0.241175	-0.799771	62.0474	49.6121	64.4512	39.1129	57.8735	86.9181	83.4794	81.4468	75.4179	60.1737	71.5311	73.4823	85.3814
JGIv7b.000145781:157530-168922_VV|pdhb	pdhb	JGIv7b.000145781:157530-168922_VV|pdhb	JGIv7b.000145781:157530-168922_VV|pdhb	3.08598	0.96362			1.42759	1.61207	1.35516	1.38011	1.47223	0.69228	0.641985	-0.131568	0.899984	0.326381	94.2625	93.6359	84.6551	59.5702	55.7984	14.4628	14.4904	21.2995	20.3305	13.9726	1.10368	7.55857	8.875
JGIv7b.000399803:682870-690706_XV|gtpbp8	gtpbp8	JGIv7b.000399803:682870-690706_XV|gtpbp8	JGIv7b.000399803:682870-690706_XV|gtpbp8	3.00675	0.962964			-0.645406	0.0560646	-0.35391	-0.147226	-0.82969	-1.29649	-1.56649	-1.28482	-1.02135	-1.56583	7.82808	5.63767	11.49	6.43298	7.20672	5.13469	2.41836	3.19928	8.43792	14.3598	9.11777	2.83832	13.3306
JGIv7b.000274016:72813-95427_VV|tmem214	tmem214	JGIv7b.000274016:72813-95427_VV|tmem214	JGIv7b.000274016:72813-95427_VV|tmem214	2.80502	0.962845			-0.271122	-0.332639	-0.235978	-0.376387	-0.187921	-1.67542	-1.15055	-1.71034	-0.635884	-1.04608	30.698	36.7515	31.8685	31.7599	19.697	14.8558	13.9518	16.1816	10.14	9.41808	11.0563	19.4976	12.1717
JGIv7b.000275651:108885-125003_XV|echdc1	echdc1	JGIv7b.000275651:108885-125003_XV|echdc1	JGIv7b.000275651:108885-125003_XV|echdc1	2.48885	0.960631			-0.937906	-1.39002	-0.945474	-1.11953	-1.18918	-1.70268	-2.58271	-2.54996	-1.51754	-2.03237	0	3.38945	0	2.38586	5.66242	11.2796	2.95983	4.17664	11.8025	16.2231	21.6422	11.5794	12.2365
JGIv7b.000010944:3541195-3624336_VV|micu1	micu1	JGIv7b.000010944:3541195-3624336_VV|micu1;JGIv7b.000016807:6153169-6250333_XV|cbara1;micu1	JGIv7b.000010944:3541195-3624336_VV|micu1;JGIv7b.000016807:6153169-6250333_XV|cbara1;micu1	1.79397	0.960118			-0.966057	0.302878	-0.0084234	-0.00584053	-0.438011	-1.13235	-1.21942	-1.31005	-0.419667	-1.83455	3.8335	6.68412	0.308132	3.52875	5.15377	12.7107	8.26892	10.2956	13.577	11.9972	12.6704	18.268	12.7357
JGIv7b.000042303:29830-40154_XX|mcu	mcu	JGIv7b.000042303:29830-40154_XX|mcu	JGIv7b.000042303:29830-40154_XX|mcu	1.88209	0.9594			0.15626	0.225123	0.454793	0.788031	0.318535	-0.406739	-0.81269	-1.20121	0.433015	-0.86663	5.87105	7.97869	7.38398	6.37922	9.20858	3.10608	4.29435	2.27243	3.66943	2.80211	1.68215	0	5.91791
JGIv7b.000002511:870529-918026_VV|ptpn1	ptpn1	JGIv7b.000002511:870529-918026_VV|ptpn1;JGIv7b.000014557:4518541-4559881_VV|ptpn1	JGIv7b.000002511:870529-918026_VV|ptpn1;JGIv7b.000014557:4518541-4559881_VV|ptpn1	2.89713	0.959065			0.162662	0.462681	0.262375	0.00575606	-0.0916215	-0.941595	-1.16166	-1.00842	-0.176555	-0.705242	19.4636	17.3078	13.5795	22.2401	10.9901	19.8769	10.3724	16.832	16.5442	10.8966	6.63621	9.73889	5.71753
JGIv7b.000003032:474380-477143_XX|unnamed	unnamed	JGIv7b.000003032:474380-477143_XX|unnamed	JGIv7b.000003032:474380-477143_XX|unnamed	0.780508	0.958339			0.150154	0.21171	0.277951	0.23208	-0.758122	-2.56242	-2.2044	0.24283	-0.139454	-0.0144775	0	0	0	0	0	0	0	0	0	0	0	0	0
JGIv7b.000184375:450478-476537_VV|anapc5	anapc5	JGIv7b.000184375:450478-476537_VV|camkk2;anapc5	JGIv7b.000184375:450478-476537_VV|camkk2;anapc5	2.18311	0.957799			-0.887408	-0.821325	-0.135978	-0.190333	-0.977106	-1.77588	-1.4519	-2.06805	-1.58448	-0.920837	33.3379	32.0423	23.8411	38.4639	25.5995	30.1244	21.6802	28.5663	23.5414	24.4184	8.60532	11.7616	13.0668
JGIv7b.000052441:11766542-11835630_VV|ndufs4	ndufs4	JGIv7b.000052441:11766542-11835630_VV|ndufs4	JGIv7b.000052441:11766542-11835630_VV|ndufs4	3.43629	0.955799			1.54856	1.62354	1.55982	1.68558	1.40064	0.678455	0.54787	0.152553	1.11896	0.541302	136.347	94.2941	149.006	118.267	151.653	10.6501	6.98659	7.39415	14.7036	11.701	28.7357	40.9994	27.2793
JGIv7b.000007555:3564895-3572818_VV|mrpl51	mrpl51	JGIv7b.000007555:3564895-3572818_VV|mrpl51	JGIv7b.000007555:3564895-3572818_VV|mrpl51	1.79566	0.951942			-0.141678	-0.156789	-0.628262	-0.555207	0.0170096	-0.606603	-1.89704	-0.69378	-1.93706	-1.09015	11.7513	35.8568	23.1415	16.4059	15.5516	12.3588	13.0466	8.28458	13.006	15.4937	33.9849	18.3747	19.777
JGIv7b.000045784:2147734-2270359_VV|mthfd1l	mthfd1l	JGIv7b.000045784:2147734-2270359_VV|mthfd1l	JGIv7b.000045784:2147734-2270359_VV|mthfd1l	3.19986	0.950857			1.24291	1.1994	1.34856	1.40778	1.30005	0.561498	0.376373	-0.210654	0.80713	0.210067	12.5194	11.2115	10.638	8.99981	13.8256	15.4182	14.5235	11.8482	15.5843	15.4786	14.3114	11.7188	19.5973
JGIv7b.000159240:12461-24129_VX|hells	hells	JGIv7b.000159240:12461-24129_VX|gca;hells	JGIv7b.000159240:12461-24129_VX|gca;hells	2.70301	0.949312			0.23144	0.808659	0.388482	0.113113	0.169808	-0.794696	-0.554304	-1.1541	-0.228069	-0.303893	8.46585	4.71536	14.29	11.5161	10.6965	27.6998	25.0641	19.8946	26.6519	37.7791	27.4902	19.6111	32.2373
JGIv7b.000029940:79823-88775_VV|ikbip	ikbip	JGIv7b.000029940:79823-88775_VV|ikbip	JGIv7b.000029940:79823-88775_VV|ikbip	2.10385	0.945569			-0.147616	0.126148	0.120075	-0.0557893	-0.0409298	-1.21561	-1.46891	-1.41994	-0.23853	-0.382974	12.0548	10.2254	0.733261	7.2777	9.19831	17.2034	15.6263	12.2502	25.3858	42.5602	40.4667	29.8873	22.3316
JGIv7b.000115919:547272-808394_VV|pcca	pcca	JGIv7b.000115919:547272-808394_VV|pcca;JGIv7b.000167628:157554-200434_XX|pcca;JGIv7b.000167628:132503-139018_XX|pcca	JGIv7b.000115919:547272-808394_VV|pcca	3.7112	0.941035			1.51974	1.74076	1.66608	1.66449	1.5398	0.92354	0.741571	0.327806	1.03153	0.401235	14.0328	7.12754	10.1613	14.4673	13.206	32.7115	26.6614	24.5462	32.2688	32.9692	38.3357	25.4402	34.949
JGIv7b.000049557:863827-867067_VV|gadd45gip1	gadd45gip1	JGIv7b.000049557:863827-867067_VV|gadd45gip1;loc779080	JGIv7b.000049557:863827-867067_VV|gadd45gip1;loc779080	3.84056	0.940453			0.874797	0.827723	0.952192	0.955813	0.809163	0.160709	0.0864113	-0.434122	0.23389	-0.329464	56.2647	76.8792	77.926	49.7334	44.5491	17.5794	26.9087	17.2905	22.3542	11.8518	14.4932	11.2792	23.8385
JGIv7b.000039723:1738407-1742564_VV|ndufb1	ndufb1	JGIv7b.000039723:1738407-1742564_VV|ndufb1	JGIv7b.000039723:1738407-1742564_VV|ndufb1	2.88757	0.940021			1.27015	0.966494	1.3243	1.34624	1.13361	0.531524	0.329885	-0.279073	0.738468	0.0198924	13.6133	4.74727	64.3404	2.33914	17.0817	3.15964	0	5.11858	0	4.41818	6.63076	0	6.66496
JGIv7b.000120240:6955838-6976539_VV|ndufs1	ndufs1	JGIv7b.000120240:6955838-6976539_VV|ndufs1;JGIv7b.000020345:6131421-6152739_XV|ndufs1	JGIv7b.000120240:6955838-6976539_VV|ndufs1;JGIv7b.000020345:6131421-6152739_XV|ndufs1	3.75287	0.939534			1.99535	2.17838	2.13757	2.19446	2.0472	1.31699	1.07682	0.843136	1.62914	0.989198	16.3661	12.6627	10.3921	10.2683	16.1908	11.5104	8.84624	8.75336	12.793	10.827	12.8278	12.4513	13.2707
JGIv7b.000050694:6109889-6122050_VV|clptm1	clptm1	JGIv7b.000050694:6109889-6122050_VV|clptm1;JGIv7b.000012933:3630044-3650855_VV|clptm1	JGIv7b.000050694:6109889-6122050_VV|clptm1;JGIv7b.000012933:3630044-3650855_VV|clptm1	2.22438	0.939262			-0.499946	-0.172171	-0.372648	-0.608519	-0.565713	-1.64594	-1.38403	-2.09054	-0.655267	-1.13953	8.42559	10.1417	12.5305	17.313	12.0042	19.0852	10.7602	11.8444	14.7577	11.9059	18.8983	14.7852	18.5314
JGIv7b.000106356:1154905-1178975_XV|wfs1	wfs1	JGIv7b.000106356:1154905-1178975_XV|wfs1	JGIv7b.000106356:1154905-1178975_XV|wfs1	2.98783	0.936747			0.459564	0.520791	0.575415	0.689464	0.524204	-0.236704	-0.554339	-0.872041	0.224111	-0.475327	11.0032	5.73579	7.53126	8.96594	7.02781	0.855663	0.201502	0.853024	0.535667	0.460187	0.552515	2.36494	2.49915
JGIv7b.000052341:1842804-1848430_VV|ndufa3	ndufa3	JGIv7b.000052341:1842804-1848430_VV|ndufa3	JGIv7b.000052341:1842804-1848430_VV|ndufa3	3.81091	0.93562			1.16317	1.13933	1.25519	1.40329	1.24689	0.575564	0.199297	-0.0434434	0.649058	0.149286	88.5313	62.0212	122.752	65.1946	80.5877	33.0236	19.658	14.8605	24.2628	44.8947	30.8012	52.7355	34.8301
JGIv7b.000398601:318368-349297_XV|afg3l1p	afg3l1p	JGIv7b.000398601:318368-349297_XV|afg3l2;loc432063;afg3l1p	JGIv7b.000398601:318368-349297_XV|afg3l2;loc432063;afg3l1p	3.53254	0.935324			0.170951	0.402621	0.324946	0.286025	0.284524	-0.386525	-0.701389	-0.790639	-0.244885	-1.08411	4.30642	4.45829	7.8748	2.31237	3.48279	1.01513	0.717166	0	0.476624	0.545952	1.96646	1.12228	0.658869
JGIv7b.000025194:1321078-1368275_XX|fosp1a	fosp1a	JGIv7b.000025194:1321078-1368275_XX|fosp1a	JGIv7b.000025194:1321078-1368275_XX|fosp1a	2.32173	0.934717			-1.94088	-1.2782	-1.10748	-1.06781	-0.809097	-2.05042	-2.19272	-1.99692	-1.89734	-2.73966	0	0	0	0	0	0	0	0	0	0	0	0	0
JGIv7b.000382976:191752-204511_VV|mpc2	mpc2	JGIv7b.000382976:191752-204511_VV|brp44;mpc2	JGIv7b.000382976:191752-204511_VV|brp44;mpc2	3.00565	0.93275			1.23219	1.59042	1.56337	1.47257	1.54985	0.748745	0.553914	-0.00757364	1.0288	0.420763	98.1751	88.1831	169.621	95.4215	79.3255	128.317	123.31	145.417	125.267	178.623	142.491	90.969	121.378
JGIv7b.000036600:848587-871630_XV|vars2	vars2	JGIv7b.000036600:848587-871630_XV|vars2	JGIv7b.000036600:848587-871630_XV|vars2	2.58831	0.932403			-0.534544	-0.69789	-0.325968	-0.209468	-0.324026	-0.907958	-1.40281	-1.60405	-0.914137	-1.92496	3.78306	4.19757	2.4188	3.98884	2.49482	0.598667	0.763648	0.808195	0.913528	0.627844	0.837566	0.71701	0.631415
JGIv7b.000052441:1705787-1727554_VV|fech	fech	JGIv7b.000052441:1705787-1727554_VV|fech;JGIv7b.000051452:5115766-5134918_XX|fech	JGIv7b.000052441:1705787-1727554_VV|fech;JGIv7b.000051452:5115766-5134918_XX|fech	4.17942	0.931896			1.50989	1.41216	1.56769	1.4797	1.51784	0.683098	0.577875	0.299882	0.948056	0.318888	68.3739	42.6173	43.8638	56.8209	52.1178	15.3875	15.324	25.2279	15.4649	8.81401	14.7842	9.32564	14.0783
JGIv7b.000083106:1872348-1896558_VV|stt3a	stt3a	JGIv7b.000083106:1872348-1896558_VV|stt3a	JGIv7b.000083106:1872348-1896558_VV|stt3a	4.08963	0.931683			1.24779	0.763758	0.905007	0.808476	0.826326	0.145648	0.0218081	-0.282614	0.192246	-0.184144	15.2361	12.4259	22.1229	13.9344	18.6297	4.65801	4.36531	3.69596	4.44844	2.65852	2.79291	1.36624	6.81778
JGIv7b.000133669:69634-84511_XV|endod1	endod1	JGIv7b.000133669:69634-84511_XV|endod1	JGIv7b.000133669:69634-84511_XV|endod1	1.87173	0.931084			-0.896516	-0.249751	-1.03435	-0.219112	-0.149192	-1.01746	-1.40644	-2.30525	-1.34114	-1.13403	2.48556	0.794538	4.56845	2.49134	1.36449	0.624971	0.29348	0.623043	0.586871	1.00634	1.34766	0.344611	0.608454
JGIv7b.000335264:501886-546738_VV|atp13a1	atp13a1	JGIv7b.000335264:501886-546738_VV|atp13a1	JGIv7b.000335264:501886-546738_VV|atp13a1	3.31782	0.92991			0.0934031	0.122158	0.174829	0.00202641	0.0714171	-0.807304	-0.804149	-1.40602	-0.394763	-0.773485	10.8472	13.6502	15.6032	10.9184	8.85322	2.61519	3.56069	2.63882	1.83452	1.26079	3.15391	3.76193	1.95163
JGIv7b.000102557:181225-189676_VV|cox6b1	cox6b1	JGIv7b.000102557:181225-189676_VV|cox6b1	JGIv7b.000102557:181225-189676_VV|cox6b1	3.79996	0.929664			2.52581	2.32697	2.44407	2.56846	2.53483	1.80541	1.26769	1.45185	1.92083	1.30603	267.023	222.329	209.324	291.272	272.937	174.089	133.239	191.775	113.344	216.654	277.658	262.713	286.435
JGIv7b.000329127:128497-134450_VV|hnrnpdl	hnrnpdl	JGIv7b.000329127:128497-134450_VV|hnrnpdl;hnrpdl	JGIv7b.000329127:128497-134450_VV|hnrnpdl;hnrpdl	2.98003	0.927555			0.242009	0.281142	0.352077	0.535582	0.490655	-1.23598	-0.354473	-0.490034	-0.398732	-0.257095	23.1615	27.9209	32.4789	29.7453	18.4252	89.8855	71.8197	68.8235	98.4342	114.312	208.501	144.558	119.103
JGIv7b.000011701:1585766-1592874_VV|mrps23	mrps23	JGIv7b.000011701:1585766-1592874_VV|mrps23;JGIv7b.000078587:1432436-1439015_XX|unnamed	JGIv7b.000011701:1585766-1592874_VV|mrps23	2.63108	0.925978			0.757424	0.782282	1.02737	0.864629	0.894752	0.275187	-0.0502774	-0.808668	0.35673	-0.0764087	0.727408	11.7637	3.01534	4.96253	5.28575	4.21351	3.24506	2.85573	1.19656	4.66291	5.17879	0	7.36331
JGIv7b.000155263:20233-79367_VX|mut	mut	JGIv7b.000155263:20233-79367_VX|mut	JGIv7b.000155263:20233-79367_VX|mut	2.82041	0.925122			0.554351	0.88386	0.775332	0.845472	0.637202	0.0701097	0.065492	-0.699613	0.204115	-0.569499	18.4996	21.4547	15.279	27.4129	22.4941	16.1507	16.2803	16.9109	16.0293	11.0165	16.1201	19.1075	21.1889
JGIv7b.000075417:5253100-5258484_VV|rpl23	rpl23	JGIv7b.000075417:5253100-5258484_VV|rpl23	JGIv7b.000075417:5253100-5258484_VV|rpl23	3.90162	0.922745			3.41655	3.17864	3.47542	3.42317	3.39955	2.43717	2.55218	1.99105	2.60251	2.69671	63.2991	43.3093	183.938	54.3825	79.8033	55.7911	98.2092	82.8492	48.2424	70.2122	107.325	120.276	145.146
JGIv7b.000376454:315806-372558_VV|wdr33	wdr33	JGIv7b.000376454:315806-372558_VV|wdr33;loc100127314	JGIv7b.000376454:315806-372558_VV|wdr33;loc100127314	2.71135	0.92172			-1.19606	-1.6765	-1.29634	-1.11315	-1.17935	-1.99366	-2.16571	-2.25219	-2.8537	-1.80473	10.6494	13.0626	12.3322	10.5855	16.072	5.99965	7.4789	6.98397	5.48209	3.7677	4.07125	6.19601	4.69852
JGIv7b.000096659:1219338-1228958_VV|mrps10	mrps10	JGIv7b.000096659:1219338-1228958_VV|mrps10	JGIv7b.000096659:1219338-1228958_VV|mrps10	3.71222	0.920643			0.554399	0.597354	0.610601	0.269315	0.445616	-0.0652712	-0.242326	-0.806257	-0.468312	-0.543765	11.9262	15.0577	18.6885	11.4145	9.37744	30.8367	24.7809	21.2309	29.8014	42.0415	85.7451	46.8893	21.1403
JGIv7b.000120240:2507995-2517865_VV|mrpl28	mrpl28	JGIv7b.000120240:2507995-2517865_VV|mrpl28	JGIv7b.000120240:2507995-2517865_VV|mrpl28	3.2726	0.920205			0.69022	1.16395	1.10164	0.849765	0.811155	-0.0518706	0.015048	-0.375569	0.487897	-0.0597959	36.297	13.6966	32.3103	21.4099	22.5174	27.9769	41.3806	30.5543	39.0134	56.2632	50.1358	51.9551	46.4159
JGIv7b.000006290:3261487-3299989_VV|nupl1	nupl1	JGIv7b.000006290:3261487-3299989_VV|camk2n2;nupl1	JGIv7b.000006290:3261487-3299989_VV|camk2n2;nupl1	4.08647	0.919208			0.41747	0.0810177	0.646629	0.548199	0.22466	-0.62369	-0.527396	-0.740142	-0.466476	-0.320358	15.8498	17.5864	23.5109	16.7119	26.9316	17.6969	16.2105	20.7679	18.7117	15.3931	8.77282	2.00269	9.99383
JGIv7b.000078978:2641484-2655673_VV|ccdc134	ccdc134	JGIv7b.000078978:2641484-2655673_VV|ccdc134	JGIv7b.000078978:2641484-2655673_VV|ccdc134	2.16185	0.918795			-0.468251	-0.058287	0.0595235	0.400089	0.369441	-1.07601	-0.860245	-1.47513	-0.523183	-0.356884	25.3875	14.3565	0.772124	17.6848	19.3716	23.0918	24.377	34.8286	24.3012	23.9389	11.6972	14.3051	33.5931
JGIv7b.000102974:7523243-7577195_XV|iars2	iars2	JGIv7b.000102974:7523243-7577195_XV|iars2	JGIv7b.000102974:7523243-7577195_XV|iars2	3.68121	0.918277			0.815554	0.707778	0.736981	0.657086	0.537659	-0.0651743	-0.206326	-0.61124	0.168479	-0.422066	6.22874	8.00245	4.18094	6.38404	5.91317	4.31169	2.52349	5.13594	3.87021	2.92589	1.86291	1.82259	2.14002
JGIv7b.000057559:1937318-1998201_VV|sdha	sdha	JGIv7b.000057559:1937318-1998201_VV|sdha	JGIv7b.000057559:1937318-1998201_VV|sdha	4.26137	0.91763			1.53289	1.57078	1.67419	1.57189	1.48535	0.921437	0.584364	0.480705	0.907278	0.353166	38.3173	16.443	24.7988	22.3445	24.2593	8.71853	11.9155	12.9075	10.5077	7.7321	5.80213	9.93398	6.31807
JGIv7b.000036295:987400-994135_VV|sdhb	sdhb	JGIv7b.000036295:987400-994135_VV|sdhb	JGIv7b.000036295:987400-994135_VV|sdhb	3.46386	0.915479			2.10925	2.28035	2.26878	2.20946	2.14631	1.49166	1.33565	0.863119	1.69954	1.04679	39.2082	67.8754	84.4604	66.8891	48.7582	37.0507	36.814	57.9157	46.2876	20.9052	24.5538	39.7038	45.2476
JGIv7b.000034020:294343-307423_VV|mrrf	mrrf	JGIv7b.000034020:294343-307423_VV|mrrf	JGIv7b.000034020:294343-307423_VV|mrrf	3.69226	0.915143			0.740788	0.917465	1.03743	0.892075	1.03856	0.34686	0.0202016	-0.324616	0.248225	-0.24007	4.66487	0.312835	8.47979	4.31605	2.53271	6.87105	7.01167	0.674607	6.77805	8.44331	8.73905	10.4737	5.27048
JGIv7b.000049557:797243-801563_VX|farsa	farsa	JGIv7b.000049557:797243-801563_VX|farsa	JGIv7b.000049557:797243-801563_VX|farsa	1.41969	0.913816			1.5418	1.10729	1.46862	1.74424	1.55522	0.605305	0.938095	-0.78886	0.878103	1.21545	10.9584	53.4998	25.8961	41.4247	24.9224	10.1737	5.83981	8.24063	7.7622	9.7804	5.33757	9.1386	5.36511
JGIv7b.000058038:3324511-3346063_VV|sdcbp	sdcbp	JGIv7b.000058038:3324511-3346063_VV|sdcbp	JGIv7b.000058038:3324511-3346063_VV|sdcbp	2.52288	0.912794			1.22204	1.26179	1.4101	1.26981	1.39992	0.13525	0.317786	1.23652	0.0583789	0.251761	16.6955	33.2704	16.8044	16.2667	28.5545	25.3531	24.562	28.724	24.8121	18.3969	39.0622	20.7557	23.5963
JGIv7b.000152894:2168503-2185775_VV|fam3c	fam3c	JGIv7b.000152894:2168503-2185775_VV|fam3c;JGIv7b.000026505:1207819-1230217_XV|fam3c	JGIv7b.000152894:2168503-2185775_VV|fam3c;JGIv7b.000026505:1207819-1230217_XV|fam3c	2.35348	0.912689			-0.590272	-0.50012	-0.337129	-0.834709	-0.697412	-0.847142	-1.67956	-2.11709	-1.65812	-1.22118	11.3136	1.55735	10.051	6.65047	5.13672	2.07306	2.11548	0	1.40594	3.86505	0	7.44856	1.45764
JGIv7b.000043242:41980-58466_VV|ndufa10	ndufa10	JGIv7b.000043242:41980-58466_VV|ndufa10a;ndufa10	JGIv7b.000043242:41980-58466_VV|ndufa10a;ndufa10	2.57718	0.912372			0.801351	1.04053	0.912827	0.873577	0.831417	0.262787	-0.157214	-0.713232	0.518523	-0.0130241	36.3644	58.5963	40.5432	38.4932	56.6746	42.1927	37.9793	33.263	36.2526	60.6162	82.2269	80.6443	73.5895
JGIv7b.000178713:1747382-1821364_VV|hibadh	hibadh	JGIv7b.000178713:1747382-1821364_VV|hibadh;loc495134	JGIv7b.000178713:1747382-1821364_VV|hibadh;loc495134	3.46669	0.912194			2.04728	2.24162	2.20709	2.16046	2.1479	1.57498	1.42715	0.856355	1.46591	0.918984	0.927542	2.4105	8.32525	11.6821	2.89044	8.07043	4.90634	5.14284	6.48577	7.67112	11.7592	4.55547e-05	4.49781
JGIv7b.000243760:246588-289126_VV|ddrgk1	ddrgk1	JGIv7b.000243760:246588-289126_VV|loc100037002;ddrgk1	JGIv7b.000243760:246588-289126_VV|loc100037002;ddrgk1	3.22017	0.911904			0.247284	0.422449	0.241271	0.0729422	0.120859	-1.08996	-0.98187	-0.694302	-0.332555	-0.356025	6.2607	4.24519	10.5678	4.18351	3.81879	4.64186	1.85355	2.61557	3.69557	1.69325	1.69414	1.45029	0.851439
JGIv7b.000113816:733943-739869_VV|rplp0	rplp0	JGIv7b.000113816:733943-739869_VV|rplp0	JGIv7b.000113816:733943-739869_VV|rplp0	1.93236	0.909885			1.6479	1.89891	1.92212	1.82886	1.76483	0.956386	1.31477	-0.0482491	0.743223	1.54706	127.034	97.017	82.8426	58.8352	120.301	66.9559	45.0101	84.328	48.5082	37.7836	40.0272	35.6936	41.9101
JGIv7b.000049179:180590-185397_XV|cyb5d2	cyb5d2	JGIv7b.000049179:180590-185397_XV|cyb5d2	JGIv7b.000049179:180590-185397_XV|cyb5d2	2.79637	0.909605			-0.620115	-0.357729	-0.494613	-0.706359	-0.601304	-1.61419	-1.32974	-2.04655	-0.911881	-1.42578	19.6864	11.0332	0	20.9403	9.18975	3.80766	2.49788	4.40598	3.8735	4.5637	4.5661	9.77218	0
JGIv7b.000143831:287021-335008_VV|me2	me2	JGIv7b.000143831:287021-335008_VV|me2;JGIv7b.000146478:487938-645488_XX|na;me1;me3	JGIv7b.000143831:287021-335008_VV|me2	2.78327	0.908741			-0.363041	0.000985303	-0.149362	-0.139684	-0.116319	-0.843572	-1.08532	-1.60302	-0.5059	-1.27332	10.2519	11.6737	21.425	11.5041	13.1264	7.52687	10.778	9.83342	7.16302	5.60199	7.64309	13.0859	10.7555
JGIv7b.000113816:550349-565829_VV|cox6a1	cox6a1	JGIv7b.000113816:550349-565829_VV|cox6a1	JGIv7b.000113816:550349-565829_VV|cox6a1	2.70906	0.907059			1.65933	1.76659	1.71777	2.31204	1.91013	1.01423	0.343857	1.04159	1.29039	1.1405	1853.57	1268.52	2283.98	1327.06	1766.16	356.717	334.749	377.507	193.295	308.305	489.034	515.254	483.994
JGIv7b.000030987:894352-927694_VV|ccdc39	ccdc39	JGIv7b.000030987:894352-927694_VV|ccdc39	JGIv7b.000030987:894352-927694_VV|ccdc39	2.15594	0.90674			-0.376198	-0.344566	-0.231408	-0.430118	-0.302783	-1.09723	-0.723351	-2.13482	-0.872001	-1.39138	0.655837	0.0952935	0.369008	0	0.0857218	1.58562	1.35917	0.821977	1.93564	1.33031	1.59722	1.36732	1.60546
JGIv7b.000005228:1776984-2097294_XX|sugct	sugct	JGIv7b.000005228:1776984-2097294_XX|c7orf10;sugct	JGIv7b.000005228:1776984-2097294_XX|c7orf10;sugct	3.12109	0.906388			0.0458853	-0.321646	-0.288126	-0.543429	-0.467186	-1.37255	-0.837257	-1.00648	-1.25941	-1.63074	2.07033	4.66272	13.3961	5.03964	2.30014	23.6257	17.1625	20.1097	14.4612	18.0579	29.8322	32.3725	20.6946
JGIv7b.000027313:601836-607856_VV|vdac3	vdac3	JGIv7b.000027313:601836-607856_VV|vdac3;JGIv7b.000059267:1159323-1163839_XX|unnamed	JGIv7b.000027313:601836-607856_VV|vdac3	3.23411	0.906315			2.20939	2.31564	2.37331	2.43351	2.44304	1.66205	1.51321	0.953405	1.86575	1.24889	77.3226	107.465	42.8752	87.6114	57.1238	36.4132	31.85	42.1349	34.3969	28.1863	60.041	14.0179	49.3779
JGIv7b.000156632:11865-34647_VV|tram1	tram1	JGIv7b.000156632:11865-34647_VV|tram1;JGIv7b.000010587:1639878-1669499_VV|tram1;loc398230	JGIv7b.000156632:11865-34647_VV|tram1;JGIv7b.000010587:1639878-1669499_VV|tram1;loc398230	3.00862	0.906228			-0.733922	-0.47421	-0.0539084	-0.0270728	-0.175149	-1.09584	-1.52692	-1.37169	-0.848221	-1.15273	8.21481	16.4298	26.1012	15.1532	11.5583	16.1224	14.5925	16.8064	15.1176	16.8592	11.18	16.1192	9.46328
JGIv7b.000044061:88110-101706_VX|nipsnap1	nipsnap1	JGIv7b.000044061:88110-101706_VX|nipsnap1;JGIv7b.000272406:3091603-3109434_VV|nipsnap1	JGIv7b.000044061:88110-101706_VX|nipsnap1;JGIv7b.000272406:3091603-3109434_VV|nipsnap1	3.40544	0.905901			1.25604	1.28918	1.29849	1.42421	1.2591	0.421005	0.30968	0.0220306	0.949585	0.29522	9.34552	4.27742	3.15496	5.62035	8.61168	2.98249	2.07513	2.19618	4.689	4.5496	2.845	0	4.57548
JGIv7b.000005925:1504706-1514943_VV|ndufa12	ndufa12	JGIv7b.000005925:1504706-1514943_VV|ndufa12;JGIv7b.000037038:862159-878957_XV|ndufa12	JGIv7b.000005925:1504706-1514943_VV|ndufa12	3.45545	0.903893			1.84698	1.83849	2.09342	2.16964	2.02036	1.21519	1.0436	0.714782	1.53401	0.941839	52.9103	36.037	13.0244	32.6723	36.3074	17.2694	5.87426	0	13.664	25.4896	24.1607	27.5775	28.3329
JGIv7b.000181141:77517-137713_VV|timm44	timm44	JGIv7b.000181141:77517-137713_VV|timm44	JGIv7b.000181141:77517-137713_VV|timm44	3.67161	0.903356			-0.0663321	0.148103	-0.00133553	-0.121956	-0.323317	-0.825598	-0.902656	-1.07364	-0.696494	-1.38323	5.23009	3.41971	6.25328	10.6717	11.2795	18.5878	22.0651	10.447	20.4528	32.3569	66.8708	51.7937	43.2102
JGIv7b.000045784:2977630-2993489_VV|sod2	sod2	JGIv7b.000045784:2977630-2993489_VV|mgc80739;sod2	JGIv7b.000045784:2977630-2993489_VV|mgc80739;sod2	2.88258	0.901036			1.14281	1.63521	1.41206	1.74601	1.61704	0.714579	0.506958	0.54369	1.11139	0.171337	34.298	27.0339	26.6253	20.3062	22.3363	3.73089	7.11667	4.7371	6.98704	10.2553	28.1103	8.98331	12.0629
JGIv7b.000356308:44710-57969_VV|porcn	porcn	JGIv7b.000356308:44710-57969_VV|porcn	JGIv7b.000356308:44710-57969_VV|porcn	2.90671	0.90062			-1.32533	-1.2088	-0.798126	-0.606362	-0.886336	-2.01543	-2.00925	-2.16318	-1.68347	-1.45671	35.5001	26.6582	33.1244	35.0698	41.1924	29.1352	36.8455	42.1314	29.2505	24.0346	35.7512	27.1064	40.8037
JGIv7b.000088765:2775537-2793403_XX|adad1	adad1	JGIv7b.000088765:2775537-2793403_XX|adad1	JGIv7b.000088765:2775537-2793403_XX|adad1	1.09886	0.899543			-1.56612	-0.0836008	-0.79858	-0.954604	-0.883796	-1.14489	-0.807052	-1.58008	-2.42191	-2.83049	0.899051	0.587847	0.758779	1.15861	1.76267	4.17338	3.99261	1.6902	4.24554	4.92387	5.47385	7.49754	9.35354
JGIv7b.000075417:2101549-2120694_VV|psmd11	psmd11	JGIv7b.000075417:2101549-2120694_VV|psmd11	JGIv7b.000075417:2101549-2120694_VV|psmd11	2.72041	0.898959			1.45325	1.27822	1.35399	1.40313	1.27035	0.345357	0.57137	-0.23622	0.670234	0.913399	10.9442	11.9219	18.079	14.438	10.5693	12.4028	6.75196	11.8272	14.3716	10.7223	5.45464	21.2575	8.28761
JGIv7b.000043648:901082-922078_VV|mccc1	mccc1	JGIv7b.000043648:901082-922078_VV|mccc1	JGIv7b.000043648:901082-922078_VV|mccc1	3.33696	0.8979			1.07058	1.14735	1.17907	1.05401	1.08404	0.548492	0.151759	-0.103741	0.591908	-0.142866	0.755695	2.63527	2.2677	0.43283	5.72888	6.13886	2.68478	5.20922	3.86596	10.8323	12.2694	6.30204	8.63289
JGIv7b.000005895:3165956-3184835_VV|ints10	ints10	JGIv7b.000005895:3165956-3184835_VV|ints10	JGIv7b.000005895:3165956-3184835_VV|ints10	1.93901	0.897793			-1.36818	-1.40824	-1.07739	-1.29228	-1.38067	-1.87687	-2.86761	-2.82026	-1.55467	-1.89632	24.2426	18.9333	15.5346	12.5834	18.8799	19.244	17.9432	12.3435	15.7012	20.7625	25.8301	10.5296	16.8968
JGIv7b.000172102:295935-305925_VV|polr3c	polr3c	JGIv7b.000172102:295935-305925_VV|polr3c	JGIv7b.000172102:295935-305925_VV|polr3c	2.73243	0.897191			0.529925	0.173587	0.304607	0.555685	0.640247	-0.567698	-0.239627	-1.07333	-0.363088	-0.0381649	16.4269	22.3852	13.1387	18.2298	11.1103	5.57186	6.68661	8.55513	6.43381	3.14427	4.47096	4.03572	5.57979
JGIv7b.000171183:21461-31039_VX|recql	recql	JGIv7b.000171183:21461-31039_VX|recql;JGIv7b.000058049:6012652-6042722_VV|blm;JGIv7b.000036401:2681679-2714201_XV|blm	JGIv7b.000171183:21461-31039_VX|recql	4.4885	0.897022			-0.0366919	0.00772319	0.120256	0.221213	-0.240773	-0.952141	-0.801723	-1.00654	-1.02255	-0.630431	12.4794	13.9116	8.97838	14.9398	10.2681	9.14045	7.6316	14.6151	6.03799	3.15381	10.9611	7.67734	6.00963
JGIv7b.000026364:918399-992032_VV|parn	parn	JGIv7b.000026364:918399-992032_VV|parn	JGIv7b.000026364:918399-992032_VV|parn	1.43583	0.89692			-0.150783	0.0317316	-0.0358839	-0.432623	-0.550604	-1.01346	-0.961443	-1.68898	-1.95623	-0.0026559	24.8026	12.9093	6.87348	19.0825	16.548	21.5875	23.6733	14.9629	21.633	31.0872	30.202	21.61	28.9985
JGIv7b.000000873:1933181-1954100_XV|arsa.1	arsa.1	JGIv7b.000000873:1933181-1954100_XV|arsa.1;arsa	JGIv7b.000000873:1933181-1954100_XV|arsa.1;arsa	1.54218	0.896147			-0.635504	-0.382336	-0.649268	-0.376291	-0.770644	-1.34261	-1.01764	-2.10165	-2.28751	-0.545369	12.1203	3.26218	2.53159	3.86817	8.57635	2.59482	5.29517	3.36059	4.14873	3.4326	1.84417	0.584748	2.88545
JGIv7b.000012518:1446003-1459877_VV|cox5a	cox5a	JGIv7b.000012518:1446003-1459877_VV|cox5a;JGIv7b.000007197:923650-935051_VV|cox5a	JGIv7b.000012518:1446003-1459877_VV|cox5a;JGIv7b.000007197:923650-935051_VV|cox5a	3.72782	0.89125			2.74749	2.81435	2.79945	2.83022	2.79609	2.09691	1.90868	1.53822	2.29747	1.69006	281.969	171.047	253.358	152.903	232.901	50.39	66.6571	94.7324	77.2083	66.9815	75.7203	75.9975	62.9883
JGIv7b.000006590:9299823-9313190_VV|atp5j	atp5j	JGIv7b.000006590:9299823-9313190_VV|atp5j	JGIv7b.000006590:9299823-9313190_VV|atp5j	3.27134	0.890767			1.97673	2.26172	2.26786	2.14841	2.27468	1.36243	1.17227	1.24615	1.80592	0.888786	504.384	343.887	431.753	362.964	354.986	96.3051	126.355	129.673	66.1618	89.1937	115.488	188.742	84.4245
JGIv7b.000039437:2486103-2493519_VV|ndufs7	ndufs7	JGIv7b.000039437:2486103-2493519_VV|mgc85267;ndufs7;JGIv7b.000054274:1932963-1947597_VV|ndufs7	JGIv7b.000039437:2486103-2493519_VV|mgc85267;ndufs7;JGIv7b.000054274:1932963-1947597_VV|ndufs7	3.02927	0.889987			1.08751	1.23454	1.15925	1.33628	1.11582	0.454703	0.29795	-0.240177	0.789895	0.181091	54.3892	41.8129	12.7973	36.1078	24.0413	16.0665	12.2965	14.8729	15.1769	14.4425	18.0626	18.5553	13.3142
JGIv7b.000039723:1318093-1323003_VV|tmem223	tmem223	JGIv7b.000039723:1318093-1323003_VV|tmem223	JGIv7b.000039723:1318093-1323003_VV|tmem223	1.96168	0.889623			-0.284091	0.0579813	0.00584514	0.0704322	0.0330605	-0.788152	-0.86343	-1.83732	-0.209464	-0.866525	57.1206	34.2121	116.848	20.4942	55.6955	1.66496	2.39391	4.6597	0	2.36826	0	2.68011	0
JGIv7b.000247724:5372883-5400436_VV|cnnm2	cnnm2	JGIv7b.000247724:5372883-5400436_VV|cnnm2;JGIv7b.000299965:1322930-1348686_XV|cnnm1;JGIv7b.000247724:5405964-5420742_VV|cnnm3;JGIv7b.000004754:3160615-3176238_VX|unnamed	JGIv7b.000247724:5372883-5400436_VV|cnnm2	2.58163	0.889002			-1.67799	-1.48022	-1.18573	-1.49142	-1.22578	-1.83825	-1.9779	-2.23601	-2.75947	-2.69451	19.029	33.9275	26.8875	27.0426	30.9685	35.034	40.1564	47.8784	37.6667	24.8426	42.1617	35.7948	32.5725
JGIv7b.000014555:290974-295464_VV|cyc1	cyc1	JGIv7b.000014555:290974-295464_VV|mgc116545;cyc1;JGIv7b.000135348:1338954-1343965_VV|cyc1	JGIv7b.000014555:290974-295464_VV|mgc116545;cyc1;JGIv7b.000135348:1338954-1343965_VV|cyc1	4.0047	0.887497			1.86378	1.89962	1.76717	1.9122	1.90487	0.845562	1.09535	0.815744	1.40709	0.746419	149.522	140.272	101.198	116.824	138.078	55.9537	79.8742	88.6074	48.6069	43.0765	80.4811	83.5799	75.5916
JGIv7b.000039437:91808-126989_VV|lonp1	lonp1	JGIv7b.000039437:91808-126989_VV|rab11b.2;lonp1	JGIv7b.000039437:91808-126989_VV|rab11b.2;lonp1	3.83535	0.887194			0.219285	0.147014	0.205906	0.351996	0.142988	-0.463788	-0.80903	-1.07466	-0.367035	-0.654271	2.22728	2.15746	3.66708	5.26658	4.76882	1.48039	2.07349	4.15832	1.98885	1.54824	1.04895	1.75367	2.59616
JGIv7b.000143831:1451557-1501015_VV|smad2	smad2	JGIv7b.000143831:1451557-1501015_VV|mad2;smad2	JGIv7b.000143831:1451557-1501015_VV|mad2;smad2	1.43015	0.887128			-0.556147	-0.91463	-0.443183	-0.694308	-0.521282	-1.70625	-1.02461	-2.78907	-0.984465	-1.06079	30.0861	28.1027	42.0177	34.8487	33.4959	70.2972	58.6929	57.0665	56.7662	60.1556	32.0562	32.4826	36.8247
JGIv7b.000257250:91727-108843_VV|dlat	dlat	JGIv7b.000257250:91727-108843_VV|dlat	JGIv7b.000257250:91727-108843_VV|dlat	3.27895	0.887064			1.1413	1.45983	1.54847	1.52632	1.36766	0.548903	0.489236	0.145795	1.01361	0.410717	7.29985	9.76551	5.80684	8.97483	8.09369	6.79176	6.70718	5.91536	6.38915	3.57415	3.37169	5.24796	7.08626
JGIv7b.000018184:2707513-2713534_VV|slc25a3	slc25a3	JGIv7b.000018184:2707513-2713534_VV|slc25a3;serpinf1;noa1	JGIv7b.000018184:2707513-2713534_VV|slc25a3;serpinf1;noa1	3.20122	0.886871			2.23667	2.48849	2.42357	2.33737	2.34598	1.65116	1.48371	1.02604	1.9539	1.28292	836.44	621.086	1003.23	631.805	613.627	215.896	222.906	293.514	184.316	152.129	160.797	187.085	150.018
JGIv7b.000020641:151065-160724_VV|prdx3	prdx3	JGIv7b.000020641:151065-160724_VV|mgc116466;prdx3	JGIv7b.000020641:151065-160724_VV|mgc116466;prdx3	2.8453	0.886368			0.769692	1.42094	1.22891	1.18622	0.987392	0.607549	0.494279	-0.044845	0.270586	-0.166255	38.9029	28.0261	22.8063	34.2234	38.3647	26.358	22.3456	28.9044	18.4259	13.7977	24.9624	26.2261	18.2481
JGIv7b.000102974:14842555-14936889_VV|lrpprc	lrpprc	JGIv7b.000102974:14842555-14936889_VV|lrpprc;JGIv7b.000027036:2026131-2122523_XV|lrpprc	JGIv7b.000102974:14842555-14936889_VV|lrpprc	3.46574	0.88628			0.663684	0.915969	0.843355	0.820528	0.639247	0.0405594	-0.0989936	-0.5338	0.294994	-0.251379	6.84605	4.41818	6.00303	3.36096	6.90289	11.9172	11.3714	14.3748	12.2807	9.01733	8.0116	6.30235	8.48823
JGIv7b.000011701:36616-43359_VV|pcnp	pcnp	JGIv7b.000011701:36616-43359_VV|pcnp;JGIv7b.000181959:250804-256381_VV|pcnp	JGIv7b.000011701:36616-43359_VV|pcnp;JGIv7b.000181959:250804-256381_VV|pcnp	1.10637	0.88583			-0.0571397	-1.87909	-1.31543	-0.0926463	-0.694172	-1.65061	-1.41684	-1.54767	-2.68514	-1.16735	4.10977	1.1943	0	2.3539	0.537171	1.98724	1.21674	0	0	2.22303	1.66815	0	1.67675
JGIv7b.000042960:2468443-2478747_VV|noc4l	noc4l	JGIv7b.000042960:2468443-2478747_VV|noc4l;JGIv7b.000097703:3383236-3401303_VV|noc4l	JGIv7b.000042960:2468443-2478747_VV|noc4l;JGIv7b.000097703:3383236-3401303_VV|noc4l	2.67819	0.884685			-1.33599	-1.08807	-0.928004	-1.66218	-1.06954	-2.21998	-2.55659	-2.15704	-1.90673	-1.66688	46.3555	39.668	28.1253	31.5669	32.5005	23.3031	16.3171	22.0882	14.3749	13.866	15.6074	12.4702	6.27518
JGIv7b.000067669:2489914-2496972_VV|polr2j	polr2j	JGIv7b.000067669:2489914-2496972_VV|polr2j;JGIv7b.000267344:1321809-1324915_VV|polr2j	JGIv7b.000067669:2489914-2496972_VV|polr2j;JGIv7b.000267344:1321809-1324915_VV|polr2j	4.87365	0.884138			0.934588	1.09587	1.28851	1.36467	1.25755	0.312588	0.270205	0.323097	0.139627	0.474981	6.69052	11.4782	4.72068	2.00333	0.637661	4.60448	2.67696	2.98277	1.25066	4.83455	7.1729	0	1.26527
JGIv7b.000373526:316714-329576_VV|afg3l1p	afg3l1p	JGIv7b.000373526:316714-329576_VV|afg3l2;afg3l1p	JGIv7b.000373526:316714-329576_VV|afg3l2;afg3l1p	2.36667	0.883476			-0.245789	-0.0254761	-0.0669764	-0.316568	-0.494203	-0.950342	-0.945476	-1.43642	-0.525163	-1.709	10.1725	8.05159	5.87419	12.7643	9.13229	1.47564	1.66435	1.5098	2.21223	1.9172	3.58571	3.90675	1.96593
JGIv7b.000006590:9427616-9485474_VV|mrpl39	mrpl39	JGIv7b.000006590:9427616-9485474_VV|mrpl39	JGIv7b.000006590:9427616-9485474_VV|mrpl39	2.27503	0.883322			0.841864	0.946192	0.907593	0.902402	0.79454	0.231884	0.0169222	-0.66599	0.695071	-0.301904	62.571	65.2223	55.4872	54.9256	56.5376	38.8718	30.2035	45.3908	31.7154	48.009	44.7216	34.0307	47.4496
JGIv7b.000012518:11250031-11261048_VV|atp5c1	atp5c1	JGIv7b.000012518:11250031-11261048_VV|atp5c1	JGIv7b.000012518:11250031-11261048_VV|atp5c1	3.24928	0.883164			2.38155	2.52461	2.63418	2.64559	2.4687	1.67837	1.64399	1.29781	2.18821	1.43043	122.875	92.515	55.9942	93.3518	88.797	49.4959	42.3914	46.7733	47.3546	74.9785	118.71	67.7487	83.2769
JGIv7b.000009994:3308154-3313050_VV|ndufb7	ndufb7	JGIv7b.000009994:3308154-3313050_VV|ndufb7	JGIv7b.000009994:3308154-3313050_VV|ndufb7	3.76689	0.882181			2.30219	2.34947	2.27864	2.55735	2.31007	1.74795	1.32713	1.27478	1.80711	1.22985	15.6182	10.5945	7.40044	19.7714	12.4094	7.21695	7.14522	6.38714	5.21467	6.59767	7.8627	15.5661	9.80252
JGIv7b.000135961:226852-237677_VV|coq6	coq6	JGIv7b.000135961:226852-237677_VV|coq6	JGIv7b.000135961:226852-237677_VV|coq6	4.97398	0.881896			1.08353	1.25342	1.23278	1.13834	1.10354	0.291659	0.31215	0.172897	0.564607	0.060827	53.2135	49.7863	52.9439	57.7046	55.7274	36.9018	34.0066	26.8402	27.9634	39.7533	25.2869	16.2354	24.6231
JGIv7b.000023165:207642-216876_VV|mgst3	mgst3	JGIv7b.000023165:207642-216876_VV|mgst3	JGIv7b.000023165:207642-216876_VV|mgst3	3.18349	0.881273			2.20814	2.4501	2.45508	2.73644	2.44091	1.69616	1.37446	1.36966	2.07872	1.36531	95.9913	85.0574	152.88	98.2424	111.48	82.1784	54.975	83.8213	44.5863	54.9021	89.4225	72.177	71.9071
JGIv7b.000043495:109399-131708_VX|ndufa9	ndufa9	JGIv7b.000043495:109399-131708_VX|ndufa9	JGIv7b.000043495:109399-131708_VX|ndufa9	2.3407	0.88094			1.295	1.79011	1.71865	1.71372	1.3716	0.874503	0.590108	0.152296	1.36058	0.506897	106.74	97.7403	67.7157	101.859	84.8329	16.627	21.6333	22.8952	13.9545	14.5311	6.97861	26.8836	21.0438
JGIv7b.000061741:2637889-2658780_VV|etfdh	etfdh	JGIv7b.000061741:2637889-2658780_VV|etfdh	JGIv7b.000061741:2637889-2658780_VV|etfdh	2.32621	0.880842			0.743428	0.401928	0.805376	0.37486	0.583821	-0.138849	-0.343286	-0.866862	0.391135	-0.536934	22.3142	35.2596	34.975	26.7024	25.6244	35.6063	37.5147	31.4628	34.5755	38.1499	25.231	29.9068	37.554
JGIv7b.000220448:2031338-2037307_VV|ndufb9	ndufb9	JGIv7b.000220448:2031338-2037307_VV|ndufb9	JGIv7b.000220448:2031338-2037307_VV|ndufb9	3.26873	0.87956			2.12445	2.16294	2.32248	2.32716	2.25292	1.45241	1.33147	1.03943	1.88737	1.08148	72.6097	85.2063	107.826	61.4456	76.0796	27.6657	35.555	40.8315	23.355	31.6162	40.8898	31.7815	41.6997
JGIv7b.000023872:5818533-5834051_XV|mrps11	mrps11	JGIv7b.000023872:5818533-5834051_XV|mrps11	JGIv7b.000023872:5818533-5834051_XV|mrps11	3.13395	0.878854			-0.474548	0.0476293	-0.0458282	-0.36029	-0.201643	-0.945723	-1.20017	-1.4052	-0.632647	-1.24522	19.5695	6.88403	16.5446	9.91745	13.7683	10.9332	9.93513	15.9855	10.2494	10.897	10.9279	18.0307	25.4052
JGIv7b.000009266:4492226-4509899_VV|lmnb3	lmnb3	JGIv7b.000009266:4492226-4509899_VV|lmnb3;lmnb1	JGIv7b.000009266:4492226-4509899_VV|lmnb3;lmnb1	5.40195	0.877283			0.431437	0.725439	0.701394	0.476555	0.701645	-0.396454	-0.110213	-0.229384	-0.302319	-0.311576	35.9112	31.1677	47.4468	25.2055	32.4375	35.4421	34.174	31.3451	39.7456	47.7382	18.7409	19.3858	23.1546
JGIv7b.000036991:771731-777346_VX|unnamed	unnamed	JGIv7b.000036991:771731-777346_VX|na	JGIv7b.000036991:771731-777346_VX|na	1.88864	0.877048			-0.676667	-0.952706	-0.776727	-1.65944	-1.80144	-2.50784	-2.23224	-2.00573	-1.83462	-1.6718	22.0509	16.7078	27.6722	13.3903	24.7174	26.1929	38.1451	21.2704	40.3435	59.482	44.7053	46.2135	29.1094
JGIv7b.000039604:973774-1001774_VV|ndufv1	ndufv1	JGIv7b.000039604:973774-1001774_VV|ndufv1	JGIv7b.000039604:973774-1001774_VV|ndufv1	3.46752	0.876477			2.10166	2.32207	2.23235	2.22461	2.19868	1.49056	1.27137	0.980244	1.80452	1.15029	37.5699	33.295	34.5907	48.8166	52.3528	34.7716	27.0261	31.5213	32.6237	36.0254	23.4415	34.9561	37.2438
JGIv7b.000037448:1672537-1707619_XX|sardh	sardh	JGIv7b.000037448:1672537-1707619_XX|sardh	JGIv7b.000037448:1672537-1707619_XX|sardh	2.17208	0.873935			-0.292519	-0.308221	-0.23728	-0.411924	-0.396263	-0.782693	-1.04472	-1.66521	-0.662334	-1.86093	1.23317	1.74701	1.38769	0.397298	2.17158	1.34164	0.821461	0.579586	1.27385	0.875487	1.12622	1.92823	2.6414
JGIv7b.000054899:753321-782084_VX|caprin2	caprin2	JGIv7b.000054899:753321-782084_VX|caprin2	JGIv7b.000054899:753321-782084_VX|caprin2	3.23303	0.873508			-1.04866	-0.411459	-0.427216	-0.42676	-0.598197	-1.34236	-1.52509	-1.8044	-1.18785	-1.42014	37.8877	27.8008	30.4368	35.0824	34.4174	12.4577	11.591	12.0693	11.6792	11.1863	13.5844	20.6252	14.4274
JGIv7b.000061124:5025821-5045657_VX|pon2	pon2	JGIv7b.000061124:5025821-5045657_VX|pon1;pon2;JGIv7b.000061124:5006472-5021147_XX|pon1;pon2;JGIv7b.000020052:898900-923222_XX|mgc80011;pon2	JGIv7b.000061124:5025821-5045657_VX|pon1;pon2;JGIv7b.000061124:5006472-5021147_XX|pon1;pon2	3.67802	0.873215			2.66912	2.57079	2.62059	2.7269	2.60513	1.8392	1.75885	1.26365	2.03952	1.92524	31.8084	27.1816	22.327	22.7281	29.638	19.1877	17.3426	20.1305	20.8208	33.2187	30.6796	19.6978	23.1284
JGIv7b.000062229:706904-712899_VV|cox6c	cox6c	JGIv7b.000062229:706904-712899_VV|cox6c.2;na;cox6c	JGIv7b.000062229:706904-712899_VV|cox6c.2;na;cox6c	1.86509	0.870961			1.08645	1.23774	1.12682	0.476555	0.537706	0.332912	-0.0105859	-0.284931	0.680021	-0.606944	100.451	118.735	156.704	129.835	118.142	33.7316	35.8012	27.6612	32.28	34.9131	59.2966	105.688	70.6479
JGIv7b.000218195:2324233-2386037_VV|mta1	mta1	JGIv7b.000218195:2324233-2386037_VV|mta1;JGIv7b.000260095:19749-27990_VX|mta1;JGIv7b.000260095:7977-11999_VX|unnamed	JGIv7b.000218195:2324233-2386037_VV|mta1	3.72638	0.870755			-0.229104	-0.292055	-0.0492984	-0.0738623	-0.344593	-1.3398	-0.860472	-1.32349	-1.07891	-0.74002	7.77759	5.65044	3.12577	5.72743	7.98739	9.88546	7.23687	7.31089	15.5218	11.5692	8.56875	11.5822	5.43976
JGIv7b.000041091:1871480-1890080_VV|ncstn	ncstn	JGIv7b.000041091:1871480-1890080_VV|ncstn	JGIv7b.000041091:1871480-1890080_VV|ncstn	3.94709	0.870624			0.332326	0.548065	0.386495	0.567491	0.277895	-0.37499	-0.792216	-0.522413	-0.439498	-0.111729	14.2984	24.5544	26.6812	20.9955	16.7563	17.4645	20.4591	23.0923	15.8597	12.9128	8.02428	18.4444	12.6545
JGIv7b.000043242:1386574-1439801_VV|ssfa2	ssfa2	JGIv7b.000043242:1386574-1439801_VV|ssfa2;ophn1	JGIv7b.000043242:1386574-1439801_VV|ssfa2;ophn1	3.34487	0.870281			-1.55275	-1.07326	-0.920458	-1.06933	-1.11879	-1.97179	-2.15073	-1.61771	-2.24107	-2.1047	5.17717	8.89019	13.3289	9.23275	5.96715	6.09911	5.29499	7.22603	7.68626	6.23725	3.43866	3.59787	4.99258
JGIv7b.000061741:1024019-1065706_VV|unnamed	unnamed	JGIv7b.000061741:1024019-1065706_VV|hrasls5;na	JGIv7b.000061741:1024019-1065706_VV|hrasls5;na	2.4561	0.869774			0.330178	0.251343	0.410857	0.365792	0.324014	-0.456157	-0.460782	-1.27275	0.0443644	-0.521359	7.82249	10.2166	14.1306	12.0263	9.27331	4.06119	3.65674	3.87005	5.23686	1.67024	3.00802	2.57506	5.03923
JGIv7b.000071264:1773789-1784820_XV|fdxr	fdxr	JGIv7b.000071264:1773789-1784820_XV|fdxr	JGIv7b.000071264:1773789-1784820_XV|fdxr	2.74108	0.868812			0.695338	1.12297	1.02106	1.02757	0.94904	0.389872	0.295886	-0.507326	0.392739	-0.0992515	6.68719	4.12952	7.83866	5.7452	3.27771	2.74849	2.96972	7.33357	2.63154	1.58252	2.03574	1.16181	1.36416
JGIv7b.000009994:5388736-5411194_XV|gde1	gde1	JGIv7b.000009994:5388736-5411194_XV|gde1	JGIv7b.000009994:5388736-5411194_XV|gde1	3.4586	0.86868			-0.293955	-0.138757	0.213143	0.220127	0.138881	-0.764706	-0.850956	-1.18007	-0.538023	-0.870206	15.5919	12.3496	17.6485	10.6751	11.5059	3.22911	3.89432	3.64596	3.1854	2.78229	6.16049	2.10951	3.53417
JGIv7b.000261090:190595-209482_VV|ddx6	ddx6	JGIv7b.000261090:190595-209482_VV|ddx6	JGIv7b.000261090:190595-209482_VV|ddx6	7.24789	0.868439			2.53708	2.51156	2.60794	2.5686	2.56135	1.71334	1.65957	1.54395	1.7962	1.73128	7.44973	4.59381	4.49831	3.59043	4.70237	36.2684	34.5361	31.4268	46.5484	44.5228	23.4531	31.0631	19.1262
JGIv7b.000012518:18519504-18534114_VV|dld	dld	JGIv7b.000012518:18519504-18534114_VV|dld	JGIv7b.000012518:18519504-18534114_VV|dld	3.09432	0.868066			0.867911	1.00874	0.838376	0.721036	0.919251	0.160776	0.0892892	-0.531103	0.420994	-0.124978	3.67955	1.12275	8.69528	2.84511	4.61702	4.2701	3.59493	3.45875	6.95029	6.12022	4.03251	6.90417	3.15258
JGIv7b.000193742:230639-240841_VV|aurkb	aurkb	JGIv7b.000193742:230639-240841_VV|aurkb;JGIv7b.000233955:198602-221216_VV|aurkb;JGIv7b.000233955:195465-196763_VX|aurkb	JGIv7b.000193742:230639-240841_VV|aurkb;JGIv7b.000233955:198602-221216_VV|aurkb	3.43121	0.867306			1.21462	0.853256	1.17762	0.954609	0.827559	0.159073	0.2861	-0.344373	0.300508	0.289823	76.1372	88.2149	119.8	92.3134	93.0538	141.333	112.414	172.26	114.788	84.774	125.221	144.304	145.231
JGIv7b.000052441:9730104-9742120_VV|mrps30	mrps30	JGIv7b.000052441:9730104-9742120_VV|mrps30;mgc131350	JGIv7b.000052441:9730104-9742120_VV|mrps30;mgc131350	3.84949	0.867237			0.644265	0.64131	0.564147	0.665589	0.511086	0.00209253	-0.14524	-0.711943	-0.121326	-0.333372	139.328	124.41	145.39	132.094	114.561	76.927	63.7824	103.851	69.5619	57.0212	44.8437	55.0244	69.1151
JGIv7b.000009843:552825-558689_VV|ssr4	ssr4	JGIv7b.000009843:552825-558689_VV|loc398633;ssr4	JGIv7b.000009843:552825-558689_VV|loc398633;ssr4	2.97784	0.867056			1.85055	1.72051	1.68685	1.95412	1.77126	0.914374	0.635461	0.508848	1.40606	1.18326	34.0396	67.0261	91.7071	64.8986	53.32	39.9813	51.2377	72.4756	53.2395	37.2528	49.456	62.0918	73.8021
JGIv7b.000017836:1354106-1381045_VX|vdac1	vdac1	JGIv7b.000017836:1354106-1381045_VX|vdac1	JGIv7b.000017836:1354106-1381045_VX|vdac1	3.75447	0.866216			0.908206	1.1671	0.984427	1.07679	1.01986	0.305389	0.152197	0.0495296	0.531319	-0.213131	9.36139	16.8491	18.3503	7.26438	10.1834	22.2534	18.775	13.0575	18.1818	32.5873	40.4492	31.4792	28.8301
JGIv7b.000036586:495490-582023_VV|cit	cit	JGIv7b.000036586:495490-582023_VV|cit	JGIv7b.000036586:495490-582023_VV|cit	3.97696	0.866039			-2.1754	-1.96275	-1.68189	-1.68695	-1.77803	-2.57603	-2.83682	-2.50569	-2.91481	-2.78187	1.75624	2.50079	1.71279	2.31356	3.12189	5.40097	6.6554	5.6129	6.35826	7.59977	5.70283	6.59068	6.44878
JGIv7b.000053263:3554976-3557615_VV|pars2	pars2	JGIv7b.000053263:3554976-3557615_VV|pars2	JGIv7b.000053263:3554976-3557615_VV|pars2	1.36619	0.865528			-1.73794	-0.114105	0.0220275	-0.0395749	-0.514283	-1.13046	-1.33708	-1.71975	-0.920856	-1.60337	1.15935	3.53754	1.95693	0	1.1365	2.69084	1.54457	1.63467	3.07953	2.35165	1.41173	4.83413	2.12852
JGIv7b.000003267:1904968-1957021_VV|mrpl3	mrpl3	JGIv7b.000003267:1904968-1957021_VV|mrpl3	JGIv7b.000003267:1904968-1957021_VV|mrpl3	3.5386	0.865066			0.750761	1.01687	0.933654	0.9402	0.730447	0.145293	0.00109177	-0.32413	0.418047	-0.193705	13.0278	15.9796	21.9904	14.3639	14.6442	21.0887	17.3677	20.6511	20.551	33.1205	38.6021	34.4039	31.3944
JGIv7b.000155039:192659-205421_VV|unnamed	unnamed	JGIv7b.000155039:192659-205421_VV|mccc2	JGIv7b.000155039:192659-205421_VV|mccc2	2.8141	0.864788			-0.876099	-0.95442	-1.08596	-1.02272	-0.952673	-2.05284	-2.2736	-2.05921	-1.35032	-1.47984	4.95061	4.87891	10.8997	6.28741	8.6089	2.2481	1.52941	1.21397	1.27054	1.2225	2.62101	0	1.58072
JGIv7b.000202158:1927105-1961121_VV|usp10	usp10	JGIv7b.000202158:1927105-1961121_VV|usp10	JGIv7b.000202158:1927105-1961121_VV|usp10	4.39424	0.864471			0.819379	0.979861	1.07039	0.984104	0.836147	0.155787	0.228483	-0.297687	0.0901499	0.190791	9.93417	8.26698	6.77512	7.37096	13.1026	23.0571	20.3205	28.0142	26.2989	24.7915	24.5601	20.7112	22.1076
JGIv7b.000028181:425747-431705_VX|marc1	2001-03-01	JGIv7b.000028181:425747-431705_VX|unnamed;JGIv7b.000075698:220620-224746_XX|marc1	JGIv7b.000028181:425747-431705_VX|unnamed	3.08126	0.86443			0.722774	0.880885	1.11726	0.784282	0.914801	0.101832	-0.0537215	-0.495839	0.441354	0.104225	2.06427	2.1588	0	0.357403	0.651466	0.241545	0	0.780941	0.490709	0.337503	0	0	0
JGIv7b.000012020:5482361-5541435_VV|xpo1	xpo1	JGIv7b.000012020:5482361-5541435_VV|xpo1	JGIv7b.000012020:5482361-5541435_VV|xpo1	3.48568	0.864398			-0.446137	-0.30785	-0.196642	-0.320458	-0.478367	-1.35607	-0.963572	-1.68007	-1.0142	-1.05752	23.987	22.6426	15.544	17.4813	20.5629	39.7874	35.557	34.5212	41.5007	40.8037	29.0074	24.1424	23.0826
JGIv7b.000058049:4089256-4110150_VV|ptplad1	ptplad1	JGIv7b.000058049:4089256-4110150_VV|ptplad1	JGIv7b.000058049:4089256-4110150_VV|ptplad1	1.66453	0.863397			-0.120664	0.51476	0.370076	0.155971	-0.848989	-0.89225	-0.764849	-0.80435	-0.314723	-1.46966	4.41807	4.68901	18.5897	3.79572	5.72446	9.36261	12.6252	7.58366	14.5135	16.3649	19.6482	18.422	15.9877
JGIv7b.000016004:2580953-2593348_VV|acadvl	acadvl	JGIv7b.000016004:2580953-2593348_VV|acadvl	JGIv7b.000016004:2580953-2593348_VV|acadvl	3.56646	0.863155			1.30125	1.61263	1.4046	1.34392	1.33367	0.706917	0.51159	0.249614	0.92909	0.283086	87.3641	83.0741	83.9191	73.6648	112.73	122.708	142.391	170.678	105.903	91.9306	67.5585	78.8651	86.8681
JGIv7b.000337825:3930503-4013592_XV|ndufs4	ndufs4	JGIv7b.000337825:3930503-4013592_XV|ndufs4	JGIv7b.000337825:3930503-4013592_XV|ndufs4	3.67666	0.863134			1.81021	1.87639	1.87697	1.89531	1.89662	1.12393	1.06852	0.637099	1.41005	0.800238	8.60068	23.6782	23.4319	20.2229	26.2698	5.51584	6.43282	8.51009	5.34401	10.2839	7.71695	13.2124	9.97297
JGIv7b.000013576:200525-214452_VV|hnrnpk	hnrnpk	JGIv7b.000013576:200525-214452_VV|rpl13a;hnrnpk	JGIv7b.000013576:200525-214452_VV|rpl13a;hnrnpk	5.04167	0.862281			0.028649	-0.188803	-0.0299743	-0.0479963	-0.0812139	-1.17547	-0.883548	-1.02976	-0.807745	-0.734217	8.02918	4.36224	5.46936	5.49853	5.72426	48.9898	49.4029	60.2951	54.7221	50.3925	72.4435	71.6309	65.6942
JGIv7b.000052441:5923760-5959056_VV|nadk2	nadk2	JGIv7b.000052441:5923760-5959056_VV|nadk2;nadkd1;JGIv7b.000051452:1477631-1505087_VV|nadk2;c5orf33;nadkd1	JGIv7b.000052441:5923760-5959056_VV|nadk2;nadkd1;JGIv7b.000051452:1477631-1505087_VV|nadk2;c5orf33;nadkd1	2.28073	0.861395			0.0481439	0.293155	0.325126	0.33849	0.00478837	-0.255312	-0.589575	-0.917387	-0.190811	-1.34419	12.8941	4.68378	15.1143	13.3856	14.536	9.66391	12.4066	17.6755	10.7824	9.59002	7.85051	5.60044	7.89101
JGIv7b.000041091:1099892-1117053_XV|dcaf8	dcaf8	JGIv7b.000041091:1099892-1117053_XV|dcaf8;dcaf8l1	JGIv7b.000041091:1099892-1117053_XV|dcaf8;dcaf8l1	2.17295	0.861342			-0.39683	0.157616	0.565122	-0.236166	0.394974	-0.794065	-0.597727	-1.30804	-0.395779	-0.726385	6.69839	8.15122	9.10808	9.35159	8.75805	17.8951	11.6308	20.9881	11.697	8.37493	8.12499	5.8188	12.298
JGIv7b.000023403:4196652-4202702_VV|mrps34	mrps34	JGIv7b.000023403:4196652-4202702_VV|mrps34	JGIv7b.000023403:4196652-4202702_VV|mrps34	2.90846	0.860475			0.959255	0.673554	0.766362	0.651117	0.74534	0.102413	-0.0274769	-0.357983	0.363106	-0.586807	40.0892	30.227	16.46	36.3038	50.9828	54.6963	54.8534	48.8869	51.1651	83.9552	81.8005	74.5443	68.9608
JGIv7b.000023403:10136729-10178734_VV|sun1	sun1	JGIv7b.000023403:10136729-10178734_VV|sun1;loc733164	JGIv7b.000023403:10136729-10178734_VV|sun1;loc733164	2.34176	0.860287			-1.70934	-1.3229	-0.907995	-1.33552	-1.28605	-1.91221	-2.25847	-1.80588	-2.82744	-2.05924	11.4221	17.4633	14.388	13.6944	12.0326	20.2291	22.4096	13.7814	18.214	24.8286	14.3238	16.3494	14.3977
JGIv7b.000163107:77043-127858_VV|gatad2a	gatad2a	JGIv7b.000163107:77043-127858_VV|gatad2a;loc100158394	JGIv7b.000163107:77043-127858_VV|gatad2a;loc100158394	4.22611	0.859734			0.58009	0.574598	0.761764	0.585067	0.79886	-0.358325	-0.0286285	-0.288597	-0.423577	0.100838	8.91313	11.0859	11.6348	10.9248	9.87919	29.1001	26.1772	29.715	36.6183	27.9631	28.3637	21.8035	20.9462
JGIv7b.000063567:787951-941031_XV|drosha	drosha	JGIv7b.000063567:787951-941031_XV|drosha;JGIv7b.000057180:2915345-3058614_VV|drosha;rnasen	JGIv7b.000063567:787951-941031_XV|drosha;JGIv7b.000057180:2915345-3058614_VV|drosha;rnasen	1.65122	0.858663			-1.10285	-2.13224	-1.63196	-1.42652	-1.11148	-1.96287	-2.95968	-2.49579	-2.63393	-1.64607	4.22855	3.43397	4.82359	2.98594	3.90673	2.82333	2.77821	2.94027	2.80376	2.58494	3.52677	3.1399	2.83597
JGIv7b.000001187:10058290-10079439_VV|rad17	rad17	JGIv7b.000001187:10058290-10079439_VV|rad17	JGIv7b.000001187:10058290-10079439_VV|rad17	1.88135	0.858548			-1.03962	-1.02723	-0.922126	-0.387632	-0.69225	-1.15027	-1.18764	-2.22511	-2.24845	-1.55013	25.74	18.0999	10.1655	17.491	22.4712	27.0168	25.4633	19.5433	32.5526	38.113	24.0792	16.8138	18.8539
JGIv7b.000112554:2474753-2484589_VV|atp5f1	atp5f1	JGIv7b.000112554:2474753-2484589_VV|loc494703;atp5f1	JGIv7b.000112554:2474753-2484589_VV|loc494703;atp5f1	3.04759	0.85844			2.21752	2.31706	2.2541	2.37023	2.35364	1.74146	1.39763	1.11837	1.89594	1.06696	43.0918	32.5104	50.8227	42.7174	47.7667	25.4847	24.2889	39.7102	30.3278	30.5929	35.3181	41.4645	22.3145
JGIv7b.000287959:3465735-3482336_VV|slc37a4	slc37a4	JGIv7b.000287959:3465735-3482336_VV|na;slc37a4	JGIv7b.000287959:3465735-3482336_VV|na;slc37a4	2.79222	0.857732			0.204973	0.4181	0.464457	0.405479	0.256461	-0.50317	-1.1276	-0.0851453	-0.262799	-0.560472	17.5318	6.17876	33.1609	14.4213	23.4027	7.35904	3.97569	11.2203	10.5689	6.05309	3.63377	9.33221	6.3919
JGIv7b.000071264:865449-873085_VV|mrpl38	mrpl38	JGIv7b.000071264:865449-873085_VV|mrpl38	JGIv7b.000071264:865449-873085_VV|mrpl38	3.45333	0.857295			0.11162	-0.0959032	0.0365831	0.338021	0.223212	-0.486715	-0.91203	-1.09229	-0.441082	-0.740829	8.83658	11.0382	12.1701	14.5038	16.032	6.88755	6.55994	4.4631	4.35969	6.09962	3.53322	8.79901	3.8743
JGIv7b.000074352:2631102-2655735_VV|mtch2	mtch2	JGIv7b.000074352:2631102-2655735_VV|mtch2	JGIv7b.000074352:2631102-2655735_VV|mtch2	4.35461	0.857277			1.62327	1.85478	1.88294	1.94603	1.8684	1.03971	1.01629	0.652762	1.21911	0.961162	67.4766	65.0658	92.3441	48.6062	49.5891	12.9111	13.7878	10.5276	12.4883	8.53603	7.4397	16.2236	14.7198
JGIv7b.000020754:502186-519964_VX|cyp17a1	cyp17a1	JGIv7b.000020754:502186-519964_VX|cyp17a1	JGIv7b.000020754:502186-519964_VX|cyp17a1	3.52906	0.856773			0.642359	0.853986	0.864358	0.306548	0.763342	0.115125	-0.0265715	-0.35655	-0.19663	-0.388648	78.3345	60.5046	113.152	81.2716	88.3769	18.4737	14.6474	10.7652	14.6019	12.0798	15.619	14.3259	12.8961
JGIv7b.000016807:7724332-7732544_VV|mrpl44	mrpl44	JGIv7b.000016807:7724332-7732544_VV|mrpl44;JGIv7b.000044494:4382808-4389873_XX|mrpl44	JGIv7b.000016807:7724332-7732544_VV|mrpl44	3.12493	0.856589			1.08543	0.999382	1.12315	1.03434	1.01723	0.0661129	0.27605	-0.222985	0.752457	0.104956	210.837	183.024	233.137	163.751	163.32	92.6004	83.3921	89.1901	96.0925	89.9678	77.9319	89.0487	91.3022
JGIv7b.000074352:2525751-2560763_VV|celf1	celf1	JGIv7b.000074352:2525751-2560763_VV|cugbp1;celf1	JGIv7b.000074352:2525751-2560763_VV|cugbp1;celf1	3.0968	0.856175			0.327352	0.435867	0.455683	0.282325	0.38962	-0.553687	-0.280946	-1.0633	-0.14223	-0.349862	23.905	19.6428	40.8144	31.6327	21.5485	62.6579	50.7616	65.0872	48.9818	41.6898	57.5488	83.6367	55.1552
JGIv7b.000012933:5243587-5260825_VV|crat.2	crat.2	JGIv7b.000012933:5243587-5260825_VV|crat;crat.2	JGIv7b.000012933:5243587-5260825_VV|crat;crat.2	3.65621	0.855127			1.44686	1.61488	1.38012	1.47903	1.29878	0.838664	0.649478	0.25794	0.85524	0.342712	14.2325	5.31768	5.03356	8.73403	9.08875	4.95502	4.33407	8.02707	3.60049	4.61912	6.43716	11.869	8.95897
JGIv7b.000034503:976388-1012203_VV|ints8	ints8	JGIv7b.000034503:976388-1012203_VV|ints8	JGIv7b.000034503:976388-1012203_VV|ints8	2.21091	0.854831			-1.64524	-1.67205	-1.12154	-1.83655	-1.32059	-1.91343	-2.82896	-2.72234	-2.46554	-1.93986	8.23988	3.65066	0.456018	2.55315	9.00444	14.8138	13.4373	15.9988	14.5118	14.1384	7.56636	7.32215	12.2348
JGIv7b.000149581:4069959-4089722_XV|sept6	2006-09-01	JGIv7b.000149581:4069959-4089722_XV|sept6;loc443634	JGIv7b.000149581:4069959-4089722_XV|sept6;loc443634	1.9015	0.854626			-0.145833	-0.871121	-0.260423	-0.0624282	-0.316648	-0.739886	-1.08848	-2.01445	-0.837794	-1.24897	0	2.23847	8.6681	0.945405	1.43831	0.638512	0.651579	0	0.433035	0.595228	0	3.05893	0
JGIv7b.000028181:408688-417286_VV|stoml2	stoml2	JGIv7b.000028181:408688-417286_VV|stoml2	JGIv7b.000028181:408688-417286_VV|stoml2	2.94596	0.853124			1.99424	1.99087	1.92836	1.89377	1.88724	1.20116	0.834818	0.653973	1.65386	1.08505	42.8252	60.7014	70.8118	53.5622	53.462	28.061	30.5328	47.1016	31.6416	16.5462	20.5754	21.8655	26.3868
JGIv7b.000298452:2234-18112_VX|gcat	gcat	JGIv7b.000298452:2234-18112_VX|gcat;JGIv7b.000078978:5449799-5466155_VX|gcat	JGIv7b.000298452:2234-18112_VX|gcat;JGIv7b.000078978:5449799-5466155_VX|gcat	3.17378	0.852334			1.20013	1.18963	1.22483	0.853593	1.16405	0.554521	-0.183603	0.0661576	0.425285	0.508204	100.837	99.5316	96.5471	107.483	112.32	49.9815	59.5051	64.9041	38.7396	50.4761	50.7802	42.7584	76.1448
JGIv7b.000018192:161709-174220_VV|phb2	phb2	JGIv7b.000018192:161709-174220_VV|phb2	JGIv7b.000018192:161709-174220_VV|phb2	3.33181	0.851836			2.75147	2.76537	2.7688	2.84115	2.80066	2.06411	1.94178	1.54453	2.40893	1.70892	110.149	101.23	142.028	96.9992	122.736	76.4304	58.6998	89.7345	77.4811	45.4307	43.5917	40.1879	69.6572
JGIv7b.000078978:1626386-1641588_VV|mgst3	mgst3	JGIv7b.000078978:1626386-1641588_VV|mgst3;loc495981	JGIv7b.000078978:1626386-1641588_VV|mgst3;loc495981	3.44304	0.851263			2.72772	2.88166	2.80411	2.81519	2.77315	2.15528	1.83916	1.71018	2.39542	1.64548	87.6855	78.9732	76.8292	69.9664	75.0652	79.4907	80.457	110.318	60.3197	59.1972	66.2923	74.4268	87.9354
JGIv7b.000247724:2369264-2375851_VX|coa6	coa6	JGIv7b.000247724:2369264-2375851_VX|c1orf31;coa6	JGIv7b.000247724:2369264-2375851_VX|c1orf31;coa6	2.31172	0.850884			1.93645	1.49451	1.84297	1.73491	1.45302	1.46914	0.995676	0.875993	0.284426	0.582206	22.2246	14.5316	18.757	9.54696	45.7519	12.8957	4.93487	10.4455	29.5171	47.3349	47.3598	11.5837	6.80058
JGIv7b.000034503:3658873-3667002_VV|cox6c	cox6c	JGIv7b.000034503:3658873-3667002_VV|cox6c.1;cox6c	JGIv7b.000034503:3658873-3667002_VV|cox6c.1;cox6c	3.43384	0.850339			2.11865	2.22016	2.18525	2.09771	2.14106	1.41889	1.38991	0.957121	1.73138	1.01382	67.5702	77.0758	116.543	72.7006	71.3149	10.6263	8.97416	14.2465	10.4373	12.8094	24.607	21.0652	12.367
JGIv7b.000005375:1098041-1113919_VV|atp5c1	atp5c1	JGIv7b.000005375:1098041-1113919_VV|atp5c1;mgc82276	JGIv7b.000005375:1098041-1113919_VV|atp5c1;mgc82276	2.34289	0.849797			1.22552	1.46819	1.26808	1.37856	1.36876	0.643622	0.706779	0.359018	1.00712	-0.256404	68.2237	76.7531	50.3192	66.86	57.024	40.7586	45.4063	57.5955	44.4236	42.0967	59.8007	49.8904	55.2879
JGIv7b.000149581:3993898-3996793_VV|slc25a5	slc25a5	JGIv7b.000149581:3993898-3996793_VV|slc25a5	JGIv7b.000149581:3993898-3996793_VV|slc25a5	3.33577	0.849772			2.97476	3.2295	3.16524	3.09682	2.98933	2.38739	2.26677	1.92179	2.67805	1.9528	219.003	179.356	163.363	182.808	256.974	108.303	115.677	156.735	118.5	104.327	101.014	83.0158	119.812
JGIv7b.000162564:954126-974169_XV|ndufv2	ndufv2	JGIv7b.000162564:954126-974169_XV|ndufv2;JGIv7b.000181837:623079-634365_XX|ndufv2	JGIv7b.000162564:954126-974169_XV|ndufv2	2.86212	0.849544			2.03206	2.20351	1.96375	1.83214	1.76014	1.32591	1.1689	0.777365	1.55202	0.719704	2.26229	2.17022	5.21219	2.96969	1.68952	0.68853	1.34815	0.813891	0.887364	0.788578	1.5741	0.921725	0.263714
JGIv7b.000032212:1200400-1204232_VV|cox7c	cox7c	JGIv7b.000032212:1200400-1204232_VV|cox7c;JGIv7b.000001187:7422450-7425937_VV|cox7cb;cox7c	JGIv7b.000032212:1200400-1204232_VV|cox7c;JGIv7b.000001187:7422450-7425937_VV|cox7cb;cox7c	2.6218	0.847832			1.75917	1.96121	1.85535	1.90395	1.88398	1.07464	1.02208	0.660905	1.7061	0.660774	558.613	351.036	494.591	533.52	571.511	118.465	100.741	90.6251	123.861	149.547	262.42	165.53	166.594
JGIv7b.000078978:2884478-2905094_VV|aco2	aco2	JGIv7b.000078978:2884478-2905094_VV|loc398139;aco2	JGIv7b.000078978:2884478-2905094_VV|loc398139;aco2	4.55489	0.847495			2.16948	2.25096	2.2161	2.36595	2.23792	1.65017	1.43738	1.15174	1.54116	1.22247	44.6376	52.5915	60.0202	51.4597	61.0654	68.7655	64.5995	58.1796	70.0387	62.9468	22.2282	26.1646	35.2599
JGIv7b.000023301:3093219-3106909_VV|cyb5a	cyb5a	JGIv7b.000023301:3093219-3106909_VV|cyb5a	JGIv7b.000023301:3093219-3106909_VV|cyb5a	3.47212	0.847358			0.913512	1.1499	1.23921	1.30349	1.05637	0.489891	0.248421	-0.165786	0.320207	0.532947	29.0656	33.2229	69.0493	26.0811	26.34	4.87217	9.17886	6.07143	6.86273	8.38503	12.5842	21.5457	17.3925
JGIv7b.000069443:5761559-5767375_VV|cpt2	cpt2	JGIv7b.000069443:5761559-5767375_VV|cpt2;JGIv7b.000053263:2984001-2988590_XX|cpt2	JGIv7b.000069443:5761559-5767375_VV|cpt2	3.32778	0.845914			1.6579	1.88603	1.8094	1.83043	1.77177	1.14903	0.907025	0.548388	1.36809	0.753436	56.9914	53.9719	31.4375	58.372	65.0264	150.043	114.339	124.79	154.88	194.575	150.226	148.173	113.798
JGIv7b.000135348:1099613-1120275_VV|gpaa1	gpaa1	JGIv7b.000135348:1099613-1120275_VV|gpaa1	JGIv7b.000135348:1099613-1120275_VV|gpaa1	2.95378	0.845732			0.169957	0.336587	0.703261	0.430829	0.507413	-0.684355	-0.562098	-0.250169	0.0779774	-0.661969	29.047	20.5546	21.8619	10.8572	22.3359	28.1272	39.5362	36.5235	33.4011	24.18	43.1794	48.7615	56.7922
JGIv7b.000059883:702545-718226_VX|rab27a	rab27a	JGIv7b.000059883:702545-718226_VX|rab27a;JGIv7b.000003732:202221-220518_VX|rab27a;loc494641	JGIv7b.000059883:702545-718226_VX|rab27a;JGIv7b.000003732:202221-220518_VX|rab27a;loc494641	2.60149	0.845626			-0.502269	-0.586076	-1.1523	-0.691088	-0.893818	-1.56285	-1.9862	-1.86321	-1.55899	-1.08243	12.8761	0	10.1426	9.95606	9.59298	4.10922	3.43089	4.84137	3.80025	7.83543	12.5433	13.4223	12.608
JGIv7b.000159212:523221-534031_VV|atp5f1	atp5f1	JGIv7b.000159212:523221-534031_VV|atp5f1	JGIv7b.000159212:523221-534031_VV|atp5f1	3.56322	0.845575			1.36333	1.89938	1.61761	1.89278	1.45037	0.776203	0.811563	0.596989	1.09199	0.718858	43.1982	42.8779	33.8746	35.2415	46.9446	23.5468	34.4489	33.4474	23.8793	22.3111	31.3907	28.6074	46.317
JGIv7b.000033104:709538-727494_VV|gtse1	gtse1	JGIv7b.000033104:709538-727494_VV|gtse1	JGIv7b.000033104:709538-727494_VV|gtse1	4.3713	0.843154			-0.814076	-0.88842	-0.662807	-1.02492	-0.918411	-1.66583	-1.67681	-2.03684	-1.5558	-1.58912	6.87496	4.20605	1.76445	6.73551	8.70222	21.6256	24.8534	15.8726	24.3489	33.8602	37.0113	37.7191	28.0493
JGIv7b.000063662:1629-13505_XX|mogs	mogs	JGIv7b.000063662:1629-13505_XX|mogs	JGIv7b.000063662:1629-13505_XX|mogs	3.72748	0.842843			1.2673	1.25456	1.46484	1.35594	1.27285	0.534735	0.305889	0.179894	0.905382	0.475384	12.6929	8.63975	6.40345	8.73905	12.3914	8.77523	7.78004	12.5779	5.88462	7.1491	4.78498	8.81027	6.50777
JGIv7b.000167347:3145081-3148363_VV|psmd10	psmd10	JGIv7b.000167347:3145081-3148363_VV|psmd10	JGIv7b.000167347:3145081-3148363_VV|psmd10	1.95261	0.842795			1.04257	0.641136	1.0175	0.00915888	0.95669	0.0755607	0.196828	-0.737753	0.0761795	-0.157733	14.4539	21.7235	22.106	9.64725	5.29424	5.69492	9.32528	8.50388	12.9198	10.1948	12.9636	20.9567	9.84266
JGIv7b.000080843:179691-192515_VV|ccndbp1	ccndbp1	JGIv7b.000080843:179691-192515_VV|ccndbp1;JGIv7b.000094404:1441600-1449283_XX|ccndbp1	JGIv7b.000080843:179691-192515_VV|ccndbp1;JGIv7b.000094404:1441600-1449283_XX|ccndbp1	1.76675	0.841987			-0.647524	-1.9437	-0.691793	-0.45275	-0.562813	-1.6886	-1.65017	-1.67878	-1.5614	-1.92956	20.2795	9.97318	10.24	15.5905	13.8549	14.5606	18.3385	10.636	17.3424	21.0003	18.3624	11.795	20.9481
JGIv7b.000043466:764050-789758_VX|arsh	arsh	JGIv7b.000043466:764050-789758_VX|arsh;mgc82105	JGIv7b.000043466:764050-789758_VX|arsh;mgc82105	3.40831	0.840203			1.63359	1.64839	1.57302	1.61232	1.63011	0.80079	0.784708	0.295782	1.19891	0.816239	30.5554	27.5614	20.0858	26.901	27.2842	31.4219	17.1968	30.7125	26.0722	29.8237	22.4716	24.5983	28.1419
JGIv7b.000190664:974812-986337_XV|gtpbp6	gtpbp6	JGIv7b.000190664:974812-986337_XV|gtpbp6	JGIv7b.000190664:974812-986337_XV|gtpbp6	3.01929	0.839798			0.976461	1.1232	1.23265	1.03771	0.975734	0.341753	0.337396	-0.151092	0.707723	-0.0890172	7.25833	5.06227	10.8904	7.8988	10.1195	7.67255	8.02259	3.94205	6.47428	9.29182	9.82047	7.39812	7.89691
JGIv7b.000075833:718137-722009_VV|mrps17	mrps17	JGIv7b.000075833:718137-722009_VV|mrps17	JGIv7b.000075833:718137-722009_VV|mrps17	3.28072	0.839346			1.55589	1.68382	1.69612	1.66147	1.63283	0.894892	0.83144	0.3709	1.27637	0.6598	150.355	94.7812	166.593	99.366	112.472	147.643	123.271	110.892	144.734	217.712	346.457	303.823	246.319
JGIv7b.000252273:50826-56411_VV|spcs1	spcs1	JGIv7b.000252273:50826-56411_VV|spcs1	JGIv7b.000252273:50826-56411_VV|spcs1	3.09123	0.839186			2.63639	2.62508	2.45506	2.7219	2.35636	1.97911	1.23903	1.66498	2.07027	1.64546	109.869	70.9512	336.564	129.352	186.803	110.134	123.505	122.401	93.5585	127.202	173.427	161.19	214.167
JGIv7b.000121003:1930144-1962523_VV|galnt2	galnt2	JGIv7b.000121003:1930144-1962523_VV|galnt2	JGIv7b.000121003:1930144-1962523_VV|galnt2	2.33659	0.838896			-0.874023	-0.564525	-0.495226	-0.60337	-0.787951	-1.53293	-1.89193	-1.94008	-0.829492	-1.32514	0.846007	7.86722	0.634677	0.726835	0.442313	3.43625	0	1.06032	2.33045	1.14404	2.06036	0	2.76131
JGIv7b.000052702:2956843-2963796_VV|cox7a2	cox7a2	JGIv7b.000052702:2956843-2963796_VV|cox7a2;JGIv7b.000080885:643473-649480_VV|cox7a2	JGIv7b.000052702:2956843-2963796_VV|cox7a2;JGIv7b.000080885:643473-649480_VV|cox7a2	3.52944	0.838683			2.40834	2.24554	2.23398	2.37525	2.43904	1.64451	1.38507	1.17844	1.93481	1.36591	175.787	122.112	132.779	124.13	73.9652	37.0274	65.5893	48.2889	26.0594	52.4273	60.6	73.6325	73.6846
JGIv7b.000135348:697090-700708_XX|c8orf55	c8orf55	JGIv7b.000135348:697090-700708_XX|them6;mgc83738;c8orf55	JGIv7b.000135348:697090-700708_XX|them6;mgc83738;c8orf55	2.72088	0.837278			-0.259616	-0.427531	-0.832376	-0.363225	-0.29922	-1.19494	-1.74099	-1.4186	-1.2073	-0.806524	4.06348	4.01489	0.457264	3.60745	5.09876	2.43642	2.16547	1.27321	1.59906	2.52768	1.64936	2.25913	2.32101
JGIv7b.000017127:4698072-4750922_VV|ranbp2	ranbp2	JGIv7b.000017127:4698072-4750922_VV|ranbp2	JGIv7b.000017127:4698072-4750922_VV|ranbp2	4.32252	0.837204			0.151227	-0.173878	0.149063	0.0233106	0.0192794	-0.930553	-0.679984	-1.08293	-0.707382	-0.616174	6.66419	7.13681	7.49924	7.2805	5.51664	11.7916	10.0843	10.5178	12.724	11.9157	7.21329	7.03267	7.6533
JGIv7b.000009994:4908123-4913960_VV|coq7	coq7	JGIv7b.000009994:4908123-4913960_VV|coq7	JGIv7b.000009994:4908123-4913960_VV|coq7	1.54983	0.836438			0.329914	-0.018539	0.397894	0.176439	0.294927	-0.0181861	-0.657599	-1.49968	0.147847	-0.973942	50.971	40.7844	22.786	40.1917	14.7846	5.67207	6.20158	3.93801	11.5403	8.49787	20.4056	20.3799	5.12772
JGIv7b.000120511:776274-795828_VX|agk	agk	JGIv7b.000120511:776274-795828_VX|agk;JGIv7b.000006546:155019-178782_XV|na;agk	JGIv7b.000120511:776274-795828_VX|agk	2.73401	0.836325			0.271186	0.310167	0.283852	0.373681	0.109623	-0.296771	-0.594058	-1.06586	-0.0653324	-0.811101	2.50144	1.27211	3.04945	2.14907	4.25038	4.35435	1.11087	5.09456	3.44528	2.36785	3.55365	6.0843	4.08226
JGIv7b.000023301:6252375-6269186_VV|rbfa	rbfa	JGIv7b.000023301:6252375-6269186_VV|rbfa	JGIv7b.000023301:6252375-6269186_VV|rbfa	3.4314	0.836229			0.883644	0.935015	0.970025	0.78037	0.646331	0.236688	-0.103378	-0.267463	0.387159	-0.218766	21.6524	19.1716	12.5635	18.021	15.1233	22.9588	23.3406	22.4288	21.2416	32.8821	23.7505	32.3108	13.364
JGIv7b.000013265:1204382-1221198_XX|pabpc1l	pabpc1l	JGIv7b.000013265:1204382-1221198_XX|pabpc1l	JGIv7b.000013265:1204382-1221198_XX|pabpc1l	7.3899	0.833768			1.20704	1.34451	1.39592	1.37825	1.28938	0.450987	0.555842	0.514538	0.503537	0.42136	11.5788	7.13575	3.81905	7.20358	5.6362	10.7729	12.7665	9.7581	16.4977	17.4936	11.1824	5.82692	15.1496
JGIv7b.000014978:2292269-2313281_VV|cs	cs	JGIv7b.000014978:2292269-2313281_VV|cs;JGIv7b.000008129:7401212-7431610_VV|cs	JGIv7b.000014978:2292269-2313281_VV|cs;JGIv7b.000008129:7401212-7431610_VV|cs	4.1523	0.833523			1.91187	2.07137	2.04269	1.99766	1.85381	1.32203	1.1065	0.872747	1.42919	0.979312	18.2395	18.9829	9.22827	22.7157	17.8523	6.80948	8.28837	10.8984	12.0183	6.08019	5.50949	12.3807	3.80731
JGIv7b.000036991:244895-259049_VV|magt1	magt1	JGIv7b.000036991:244895-259049_VV|magt1;JGIv7b.000022011:144634-166378_VV|magt1	JGIv7b.000036991:244895-259049_VV|magt1;JGIv7b.000022011:144634-166378_VV|magt1	3.87847	0.833315			0.92993	0.51147	0.740238	0.751325	0.663763	-0.137275	-0.280662	-0.313584	0.254972	-0.0932984	77.0462	85.0518	45.0391	80.8072	65.1306	109.587	49.3237	90.2935	105.428	103.106	94.4279	70.9273	108.387
JGIv7b.000007555:3534077-3560358_VV|aldh18a1	aldh18a1	JGIv7b.000007555:3534077-3560358_VV|aldh18a1	JGIv7b.000007555:3534077-3560358_VV|aldh18a1	3.65064	0.832746			1.3975	1.60962	1.47751	1.4841	1.43806	0.816165	0.630667	0.438032	1.02933	0.328873	42.0744	24.6105	35.4087	38.4648	41.8799	13.8761	15.0118	14.5354	14.4344	9.19097	8.75791	10.4963	7.92278
JGIv7b.000004321:5068066-5116689_VV|mtx2	mtx2	JGIv7b.000004321:5068066-5116689_VV|mtx2	JGIv7b.000004321:5068066-5116689_VV|mtx2	2.5828	0.831939			0.634758	0.514172	0.900129	0.58	0.47678	-0.0150748	-0.137071	-0.662936	0.311619	-0.550392	18.1816	9.81239	9.25563	9.29789	8.1478	23.6115	23.0694	26.0428	22.4866	31.6114	24.2482	32.4907	28.6121
JGIv7b.000055171:281678-285870_VX|gcdh	gcdh	JGIv7b.000055171:281678-285870_VX|gcdh	JGIv7b.000055171:281678-285870_VX|gcdh	2.73987	0.830365			1.55834	2.01233	1.96643	2.03933	1.83271	1.29097	1.03525	0.596212	1.49285	0.842025	20.5617	19.887	21.0949	20.4693	10.3345	10.3219	10.179	15.8784	10.9591	9.28472	14.2945	0	22.752
JGIv7b.000106789:2096250-2184874_XV|map1a	map1a	JGIv7b.000106789:2096250-2184874_XV|map1a	JGIv7b.000106789:2096250-2184874_XV|map1a	0.896264	0.82746			-2.37736	-0.404706	-1.68951	-1.41443	-0.537599	-2.44208	-1.32735	-3.00474	-1.44759	-2.33914	0	0	0	0	0	0.0155226	0	0	0	0	0	0	0
JGIv7b.000058878:5901947-5928317_VV|nup54	nup54	JGIv7b.000058878:5901947-5928317_VV|nup54	JGIv7b.000058878:5901947-5928317_VV|nup54	4.39694	0.826697			-0.605919	-0.406758	-0.241005	-0.274454	-0.37095	-1.40101	-0.921789	-1.23885	-1.28367	-1.18724	21.2177	19.3423	16.5717	17.7294	15.9558	41.4318	44.0581	32.6033	45.1792	71.1411	67.482	67.4643	52.177
JGIv7b.000050079:3594742-3608888_VV|hnrnpl	hnrnpl	JGIv7b.000050079:3594742-3608888_VV|sltm;hnrpl;hnrnpl;zmpste24	JGIv7b.000050079:3594742-3608888_VV|sltm;hnrpl;hnrnpl;zmpste24	6.38408	0.826626			0.936559	0.770836	0.982411	0.807136	0.881865	0.0634752	-0.103117	0.0802353	0.0807567	0.124327	55.4297	82.6696	56.1892	77.5327	54.6068	73.2305	75.2716	71.0503	69.4942	56.8679	73.6324	90.7308	58.8734
JGIv7b.000039604:796373-825326_VV|ndufs8	ndufs8	JGIv7b.000039604:796373-825326_VV|ndufs8	JGIv7b.000039604:796373-825326_VV|ndufs8	2.37205	0.826498			1.55513	1.87168	1.68576	1.60294	1.66099	1.08357	0.88104	0.250819	1.43219	0.596396	297.281	199.477	174.65	210.795	170.938	142.368	100.345	92.2536	86.8976	128.241	118.118	99.9271	113.14
JGIv7b.000082179:221986-225634_VV|c19orf52	c19orf52	JGIv7b.000082179:221986-225634_VV|c19orf52	JGIv7b.000082179:221986-225634_VV|c19orf52	2.5176	0.826368			0.132074	0.0909265	0.277086	0.466236	0.351747	-0.348591	-0.91596	-0.934874	0.0406656	-0.655011	21.5224	29.2145	33.3229	25.1488	18.7777	5.57212	9.59768	14.4763	5.3812	5.10377	6.8067	13.0152	11.6926
JGIv7b.000039723:6086304-6095901_XV|tmed8	tmed8	JGIv7b.000039723:6086304-6095901_XV|tmed8;JGIv7b.000289484:245527-252107_VV|mgc131158;tmed8	JGIv7b.000039723:6086304-6095901_XV|tmed8	3.31114	0.826048			-0.256906	-0.494238	-0.102721	0.0395486	-0.0872266	-0.887206	-0.948276	-0.678256	-1.32638	-1.19166	8.91193	3.6137	6.06382	5.87596	6.33891	5.41164	7.73135	6.6238	5.38288	6.55823	6.05693	6.91349	3.04409
JGIv7b.000031469:1201604-1211102_VV|mrpl11	mrpl11	JGIv7b.000031469:1201604-1211102_VV|mgc82344;mrpl11	JGIv7b.000031469:1201604-1211102_VV|mgc82344;mrpl11	3.00433	0.823964			0.776983	0.882278	0.984965	0.885286	0.904589	0.240873	0.0374241	-0.368985	0.557956	-0.15299	11.5862	3.92812	7.76711	4.90861	5.95905	3.17468	5.14533	7.26063	6.45915	5.48373	4.70281	2.68394	4.72707
JGIv7b.000035361:2881571-2898705_VV|poldip2	poldip2	JGIv7b.000035361:2881571-2898705_VV|poldip2	JGIv7b.000035361:2881571-2898705_VV|poldip2	0.988588	0.823697			-1.34805	1.20673	0.0338573	-0.100893	-0.123512	-0.889145	-0.95446	-1.43307	-0.242899	-0.930779	110.689	77.0327	81.843	80.5723	86.5564	44.0521	45.3314	59.37	31.2567	34.6817	28.744	27.9319	31.2349
JGIv7b.000075833:694424-709952_VV|gbas	gbas	JGIv7b.000075833:694424-709952_VV|gbas	JGIv7b.000075833:694424-709952_VV|gbas	3.41879	0.820108			1.50228	1.72443	1.7261	1.62874	1.7202	0.936587	0.773286	0.681338	1.29691	0.513083	28.8925	22.2253	17.8502	20.4422	23.5471	21.0382	14.0889	13.8457	16.0515	24.3618	17.9361	14.1733	22.189
JGIv7b.000169907:288150-300865_VV|atp5a1	atp5a1	JGIv7b.000169907:288150-300865_VV|atp5a1	JGIv7b.000169907:288150-300865_VV|atp5a1	3.65788	0.819489			2.03365	2.05795	2.09946	2.15038	2.16944	1.53446	1.27934	0.993543	1.59581	1.01029	410.446	383.08	549.027	348.217	388.906	418.151	470.377	566.946	341.712	223.682	232.639	274.104	293.178
JGIv7b.000018892:7762773-7822189_VV|rad50	rad50	JGIv7b.000018892:7762773-7822189_VV|rad50;JGIv7b.000048253:6072271-6143927_XX|rad50	JGIv7b.000018892:7762773-7822189_VV|rad50	3.3691	0.819222			0.394526	0.183155	0.443269	0.322656	0.190085	-0.706183	-0.489376	-0.872087	-0.392521	-0.10225	0.0997864	1.13092	0.44916	0.25719	1.09558	2.54763	1.94983	2.81396	2.47388	2.02409	3.8883	5.40902	2.19845
JGIv7b.000012518:4927511-4952248_VV|etfa	etfa	JGIv7b.000012518:4927511-4952248_VV|etfa	JGIv7b.000012518:4927511-4952248_VV|etfa	3.46276	0.818967			0.899577	1.22883	1.15194	0.951269	0.964688	0.495845	0.324353	-0.038252	0.421843	-0.102324	58.584	45.7795	78.3862	62.6076	65.2736	3.52369	5.71097	4.70098	2.53032	3.47804	0.869968	1.4895	1.74891
JGIv7b.000057559:1654922-1666173_VV|ndufs6	ndufs6	JGIv7b.000057559:1654922-1666173_VV|ndufs6;JGIv7b.000400440:592111-604342_VV|ndufs6	JGIv7b.000057559:1654922-1666173_VV|ndufs6;JGIv7b.000400440:592111-604342_VV|ndufs6	3.76438	0.818619			2.33186	2.25793	2.43743	2.43665	2.39716	1.74467	1.42081	1.4056	1.91882	1.27804	95.7208	37.6336	64.0481	45.0293	29.7828	1.85686	12.239	0	0	3.89471	5.1363	20.0153	10.5712
JGIv7b.000156846:135916-172959_VV|rprd2	rprd2	JGIv7b.000156846:135916-172959_VV|rprd2;JGIv7b.000131854:1693776-1772773_XV|na;rprd2;ecm1	JGIv7b.000156846:135916-172959_VV|rprd2;JGIv7b.000131854:1693776-1772773_XV|na;rprd2;ecm1	1.6245	0.817796			-1.73481	-1.57578	-1.56609	-1.60833	-1.90223	-2.67012	-2.4771	-3.42354	-2.23726	-1.66819	5.34395	2.21099	7.23667	2.8014	6.60603	2.73292	3.5397	3.40562	2.56632	1.69027	3.52938	2.64371	3.10414
JGIv7b.000069443:2008158-2052091_VV|faah.2	faah.2	JGIv7b.000069443:2008158-2052091_VV|faah.2	JGIv7b.000069443:2008158-2052091_VV|faah.2	2.8575	0.817564			0.0569538	0.149361	0.208053	0.419565	0.128751	-0.548794	-0.628259	-1.16814	-0.169327	-0.610612	10.5425	9.3551	9.10947	13.7479	14.0257	7.31885	11.7046	14.8648	6.00077	11.1505	6.41876	3.92491	5.06933
JGIv7b.000037227:1271894-1301716_VX|unnamed	unnamed	JGIv7b.000037227:1271894-1301716_VX|na;tceb3b	JGIv7b.000037227:1271894-1301716_VX|na;tceb3b	4.18086	0.81726			-0.327577	-0.0404344	0.0816119	-0.160279	-0.212598	-0.99435	-0.924792	-1.22488	-0.878077	-0.723479	2.86424	2.75538	3.22314	2.20621	1.7815	8.76833	7.71964	6.68451	10.9604	14.4246	23.5725	16.885	10.1546
JGIv7b.000027161:1192240-1195986_VV|mrp63	mrp63	JGIv7b.000027161:1192240-1195986_VV|mrp63	JGIv7b.000027161:1192240-1195986_VV|mrp63	2.65254	0.81691			0.792182	0.927577	1.20835	1.10695	1.09365	0.540379	0.104636	0.101396	0.615162	-0.317402	165.649	172.94	55.2312	100.148	129.908	8.30644	14.531	19.2233	14.4858	9.95574	14.9415	17.0545	10.0124
JGIv7b.000016004:155344-166338_VV|unnamed	unnamed	JGIv7b.000016004:155344-166338_VV|loc431836;na;dnajc3	JGIv7b.000016004:155344-166338_VV|loc431836;na;dnajc3	1.24626	0.81682			-0.640538	-1.26574	-0.806295	-1.27707	-1.06227	-3.07364	-1.86087	-1.81523	-1.28927	-1.09701	1.90732	1.24711	1.34145	3.89179	3.92645	7.33201	7.62323	7.61971	9.56977	6.38362	5.22571	2.98236	4.66904
JGIv7b.000012518:12728358-12750422_VV|dhtkd1	dhtkd1	JGIv7b.000012518:12728358-12750422_VV|dhtkd1	JGIv7b.000012518:12728358-12750422_VV|dhtkd1	2.27203	0.816337			0.717591	0.999192	0.800183	0.672676	0.352365	0.179602	-0.0103202	-0.81356	0.235961	-0.13136	24.2206	25.3623	18.7286	23.4825	30.8796	13.8969	15.3831	15.0085	16.2937	18.9931	15.8176	13.5409	15.568
JGIv7b.000012518:16826645-16849147_VV|fam185a	fam185a	JGIv7b.000012518:16826645-16849147_VV|fam185a	JGIv7b.000012518:16826645-16849147_VV|fam185a	1.75718	0.816186			-0.666426	-0.0433729	-0.438236	-0.731125	-0.7017	-0.976502	-1.15438	-1.87429	-0.731926	-1.92469	4.82448	8.18467	14.7836	12.1386	9.18857	5.19887	6.12146	5.50676	7.72973	7.68907	6.29436	8.6214	6.74863
JGIv7b.000078587:516-8141_VV|c1qbp	c1qbp	JGIv7b.000078587:516-8141_VV|c1qbp	JGIv7b.000078587:516-8141_VV|c1qbp	4.08857	0.815099			2.0644	1.90184	2.04431	2.19695	2.07737	1.45073	1.06268	1.00937	1.50563	1.18097	52.0965	84.5909	107.722	76.6481	65.8802	90.3087	82.1315	88.1467	96.8674	116.241	87.2267	86.8906	100.43
JGIv7b.000245044:6062502-6120745_VV|atf7ip	atf7ip	JGIv7b.000245044:6062502-6120745_VV|atf7ip;JGIv7b.000023165:4863346-4918836_VV|loc100037055;atf7ip	JGIv7b.000245044:6062502-6120745_VV|atf7ip;JGIv7b.000023165:4863346-4918836_VV|loc100037055;atf7ip	3.2403	0.814579			-1.02312	-1.18158	-0.765665	-0.770441	-1.32186	-1.86549	-2.1383	-1.88595	-1.69332	-1.5525	13.1812	18.2416	14.4179	14.7297	11.566	43.6437	42.4083	33.7915	48.6423	61.5512	31.6523	22.6764	25.272
JGIv7b.000001187:10908898-10922950_VX|tmem171	tmem171	JGIv7b.000001187:10908898-10922950_VX|tmem171	JGIv7b.000001187:10908898-10922950_VX|tmem171	1.63047	0.814225			-0.863504	-0.373128	-0.619877	-1.15857	-0.6784	-2.11621	-1.07331	-2.19493	-0.932653	-1.4475	163.947	181.044	233.195	197.945	179.316	26.3827	24.8516	36.9862	23.742	19.5098	23.4241	21.8755	27.8258
JGIv7b.000106323:965282-987742_VV|ube2o	ube2o	JGIv7b.000106323:965282-987742_VV|tpt1;ube2o	JGIv7b.000106323:965282-987742_VV|tpt1;ube2o	2.54991	0.814167			-1.37979	-0.985567	-0.849521	-0.819469	-0.62435	-1.47242	-1.52476	-1.79622	-1.65715	-2.27897	11.8723	7.83422	18.453	9.91815	10.9053	4.68139	6.52494	9.0019	4.33643	5.10912	6.07027	7.65806	5.13818
JGIv7b.000043483:2784453-2849900_XV|hsd17b12	hsd17b12	JGIv7b.000043483:2784453-2849900_XV|hsd17b12	JGIv7b.000043483:2784453-2849900_XV|hsd17b12	3.07511	0.811934			1.60338	1.53417	1.51967	1.59228	1.50831	0.772212	0.669915	0.216989	1.17413	0.864889	21.8524	20.4118	15.1056	20.7857	11.8738	9.23813	6.65449	13.205	6.63379	4.05265	3.80136	6.50842	6.49565
JGIv7b.000016807:6549465-6557293_VV|srprb	srprb	JGIv7b.000016807:6549465-6557293_VV|srprb	JGIv7b.000016807:6549465-6557293_VV|srprb	1.95666	0.810726			-0.272864	-0.319024	0.14487	0.204127	-0.212794	-1.57796	-1.13501	-0.950509	-0.407839	-0.438002	16.7135	24.4063	23.0395	21.8978	21.2994	34.6703	20.7825	29.0646	31.5701	23.0534	10.176	8.71129	22.5026
JGIv7b.000031469:1040474-1044734_VV|banf1	banf1	JGIv7b.000031469:1040474-1044734_VV|banf1	JGIv7b.000031469:1040474-1044734_VV|banf1	4.84644	0.810691			1.35553	1.42789	1.27527	1.35022	1.25529	0.634084	0.497829	0.215061	0.617686	0.646079	123.978	128.985	139.513	118.284	100.451	40.1422	23.1181	33.4807	34.7715	61.689	103.425	51.4095	82.1609
JGIv7b.000023403:7137143-7152670_VX|uqcrc2	uqcrc2	JGIv7b.000023403:7137143-7152670_VX|uqcrc2	JGIv7b.000023403:7137143-7152670_VX|uqcrc2	2.46608	0.808932			0.76187	0.914653	0.846651	0.8343	0.910394	0.186924	0.223292	-0.55502	0.578135	-0.210119	73.0664	64.698	39.9511	66.5128	53.3495	57.8135	55.3348	62.4381	45.4281	54.2661	39.0475	45.8429	51.0236
JGIv7b.000011063:1166591-1168124_VV|unnamed	unnamed	JGIv7b.000011063:1166591-1168124_VV|na;ccdc167	JGIv7b.000011063:1166591-1168124_VV|na;ccdc167	3.77818	0.808114			-0.164073	-0.232409	-0.160757	-0.257852	-0.253167	-0.983922	-1.11249	-1.41723	-0.69097	-0.904211	78.5673	100.025	72.2734	85.1786	70.9065	20.2616	21.0454	21.1008	16.9312	23.7787	16.7045	26.0002	18.3171
JGIv7b.000007555:9054200-9070165_VV|oat.2	oat.2	JGIv7b.000007555:9054200-9070165_VV|oat;oat.2;oat.1	JGIv7b.000007555:9054200-9070165_VV|oat;oat.2;oat.1	3.25405	0.807752			1.76434	1.8605	1.89355	1.96518	1.89572	1.30531	1.17041	0.747888	1.40246	0.714457	177.677	198.283	293.63	274.33	219.143	150.295	117.295	154.722	126.533	109.48	97.108	74.4851	93.7046
JGIv7b.000210089:158303-184936_VV|hells	hells	JGIv7b.000210089:158303-184936_VV|hells	JGIv7b.000210089:158303-184936_VV|hells	5.56381	0.807432			0.975479	0.982349	1.1777	0.973933	0.886351	0.157326	0.178764	0.0337626	0.333254	0.255545	32.4138	30.4996	51.6944	33.4174	40.7597	58.0454	70.8814	37.8233	72.0465	124.787	112.694	84.8218	83.178
JGIv7b.000236382:1070238-1080061_VV|gmfb	gmfb	JGIv7b.000236382:1070238-1080061_VV|gmfb;cgrrf1	JGIv7b.000236382:1070238-1080061_VV|gmfb;cgrrf1	1.52645	0.807104			0.95185	1.01048	0.875286	1.00055	0.883284	0.15109	0.290323	-0.989591	0.392717	0.841397	17.1466	1.29986	5.0335	10.2478	5.26185	2.59546	1.32429	8.40922	1.76022	2.41951	7.26236	3.10852	7.29982
JGIv7b.000061124:4501448-4571989_VV|unnamed	unnamed	JGIv7b.000061124:4501448-4571989_VV|mgc154345;acadl	JGIv7b.000061124:4501448-4571989_VV|mgc154345;acadl	2.37824	0.805798			0.618057	0.969672	0.681213	1.00266	0.8138	0.310396	-0.122416	-0.279363	0.580488	-0.432694	6.70842	9.6499	8.11519	7.20431	8.68062	9.43942	9.23537	12.6117	11.4836	10.6139	24.098	15.3846	20.5274
JGIv7b.000052441:6288135-6337133_VV|nup155	nup155	JGIv7b.000052441:6288135-6337133_VV|nup155	JGIv7b.000052441:6288135-6337133_VV|nup155	5.64225	0.805637			1.36321	1.30386	1.44498	1.48857	1.35104	0.551361	0.639547	0.392603	0.752581	0.587387	34.7394	33.424	28.2595	40.4897	39.6513	16.8059	19.2797	21.56	14.4283	13.7876	19.9787	21.2916	23.3605
JGIv7b.000047398:2315055-2332442_VX|aldh3a2	aldh3a2	JGIv7b.000047398:2315055-2332442_VX|aldh3a2;JGIv7b.000267344:2670471-2684903_VV|aldh3a2;loc496316	JGIv7b.000047398:2315055-2332442_VX|aldh3a2;JGIv7b.000267344:2670471-2684903_VV|aldh3a2;loc496316	2.20625	0.805513			1.97544	2.01221	2.0769	2.84069	1.83715	1.33821	1.35719	0.912981	1.71908	1.38737	23.8818	19.9247	26.5853	17.2084	19.9373	11.1753	2.73696	8.68984	13.0359	14.7932	15.0094	27.8395	17.6013
JGIv7b.000007749:436923-477607_VV|vdac2	vdac2	JGIv7b.000007749:436923-477607_VV|vdac2	JGIv7b.000007749:436923-477607_VV|vdac2	3.40438	0.805337			2.70449	2.80112	2.74675	2.81411	2.77144	2.1243	1.94021	1.56949	2.37297	1.80424	201.77	166.425	175.597	143.953	208.89	364.402	270.375	343.255	301.243	419.522	473.476	443.992	490.009
JGIv7b.000129797:1895247-1909958_VV|tomm40	tomm40	JGIv7b.000129797:1895247-1909958_VV|mgc53422;tomm40	JGIv7b.000129797:1895247-1909958_VV|mgc53422;tomm40	2.13776	0.805227			0.0446861	0.918265	0.809764	0.978183	0.742681	-0.0172498	-0.064723	-0.284492	0.367534	-0.533624	41.6155	85.9056	27.9904	86.3012	48.3918	28.5881	37.387	44.9635	29.3648	24.839	23.2988	41.8851	17.5643
JGIv7b.000307846:536885-545937_VV|ddost	ddost	JGIv7b.000307846:536885-545937_VV|ddost	JGIv7b.000307846:536885-545937_VV|ddost	4.95954	0.805197			2.01147	1.96546	1.99067	2.04161	1.96809	1.23998	1.13295	0.956083	1.46124	1.16106	84.9789	103.548	79.9188	92.1547	92.3789	34.9566	36.5421	54.7877	30.357	21.0623	23.2602	37.7822	28.7757
JGIv7b.000207208:4134854-4140347_VV|fam162a	fam162a	JGIv7b.000207208:4134854-4140347_VV|fam162a	JGIv7b.000207208:4134854-4140347_VV|fam162a	4.36185	0.804711			2.09579	2.10505	2.18814	2.25633	2.16149	1.27606	1.27594	1.16687	1.72486	1.33952	130.313	174.781	152.987	127.028	106.618	79.9763	89.0324	110.716	58.4307	49.3078	67.1346	86.2073	82.8176
JGIv7b.000008834:2392219-2406395_VV|abhd10	abhd10	JGIv7b.000008834:2392219-2406395_VV|abhd10	JGIv7b.000008834:2392219-2406395_VV|abhd10	2.59088	0.804053			0.552622	0.96636	0.874707	0.760633	0.573958	0.159863	-0.0540971	-0.612646	0.383519	-0.168624	7.68414	5.09129	4.15055	4.48917	5.06199	2.31852	1.63798	1.15569	2.17718	2.49387	5.23988	5.12648	3.00966
JGIv7b.000175714:847255-886451_VV|pelp1	pelp1	JGIv7b.000175714:847255-886451_VV|loc496304;rnasek;c17orf49;pelp1	JGIv7b.000175714:847255-886451_VV|loc496304;rnasek;c17orf49;pelp1	3.31171	0.803558			0.333549	0.233617	0.410493	0.263889	0.47526	-0.432784	-0.284406	-0.723058	-0.793204	-0.0675323	8.94877	6.62398	13.3001	10.9521	10.1959	8.3276	12.2971	9.68149	8.37192	6.37029	8.01845	9.15241	7.85315
JGIv7b.000012518:16966224-16975724_VV|pmpcb	pmpcb	JGIv7b.000012518:16966224-16975724_VV|pmpcb	JGIv7b.000012518:16966224-16975724_VV|pmpcb	3.50251	0.80241			0.416026	0.550796	0.588793	0.68455	0.52338	0.0982272	-0.126533	-0.592554	-0.148785	-0.478859	6.66157	9.03402	7.21865	7.20698	12.1899	12.3119	10.9568	6.02991	17.4764	24.0222	21.0305	22.6329	18.7231
JGIv7b.000008129:7757189-7770542_VV|zc3h10	zc3h10	JGIv7b.000008129:7757189-7770542_VV|ubc	JGIv7b.000008129:7757189-7770542_VV|ubc	2.17652	0.802047			-0.483374	-0.011786	0.0635756	-0.0992983	-0.194624	-0.839489	-1.35722	-1.41972	-0.773327	-0.345981	96.8345	65.3713	113.182	66.9869	75.6065	18.5643	17.9339	22.1879	22.6624	23.6513	21.8168	14.4274	18.2165
JGIv7b.000139741:768338-791739_VV|reep4	reep4	JGIv7b.000139741:768338-791739_VV|reep4	JGIv7b.000139741:768338-791739_VV|reep4	2.14157	0.801939			0.114222	-0.838156	0.123278	-0.0340664	-0.0230606	-0.870888	-1.17089	-1.14911	-0.441399	-1.0352	42.9726	57.8011	69.0817	37.4467	44.7737	29.9217	28.353	33.4693	18.8432	19.9238	10.4655	17.9183	18.0334
JGIv7b.000120942:337815-343793_VV|unnamed	unnamed	JGIv7b.000120942:337815-343793_VV|na	JGIv7b.000120942:337815-343793_VV|na	2.7868	0.800922			1.62855	1.64522	1.86695	1.81803	1.85209	1.04881	0.957722	0.795793	1.50193	0.501968	17.7231	19.0866	24.6366	19.4064	14.4442	31.2547	25.927	18.9462	22.154	56.1101	49.087	55.0627	53.5936
JGIv7b.000091655:453814-476153_XV|crat.1	crat.1	JGIv7b.000091655:453814-476153_XV|crat.1	JGIv7b.000091655:453814-476153_XV|crat.1	1.62997	0.800564			-0.578579	-0.332044	-0.358201	-0.455351	-0.653108	-0.721723	-1.07048	-2.05324	-0.714	-1.82066	1.83911	2.51953	6.50431	2.48292	1.75136	2.74407	2.33352	3.70446	3.25677	2.77122	1.91955	0.547751	0.964724
JGIv7b.000018239:423223-450199_VV|pcf11	pcf11	JGIv7b.000018239:423223-450199_VV|pcf11	JGIv7b.000018239:423223-450199_VV|pcf11	2.5796	0.80023			-1.29216	-1.39129	-1.23393	-1.57882	-1.5019	-2.32026	-2.62996	-2.45167	-1.91652	-1.68084	6.0923	8.16125	7.69174	8.36181	7.16669	19.2272	19.5327	21.7895	30.085	25.9814	15.199	13.3211	13.6405
JGIv7b.000012518:93606-102372_VV|mrpl18	mrpl18	JGIv7b.000012518:93606-102372_VV|mrpl18	JGIv7b.000012518:93606-102372_VV|mrpl18	2.54156	0.799524			0.0960436	0.504127	-0.0999947	0.00219295	0.342343	-0.393315	-0.683577	-0.934722	-0.178451	-0.962843	54.679	38.6372	43.3952	39.5593	53.7143	38.0728	26.5829	28.1336	35.3336	54.1718	110.737	74.3983	63.4033
JGIv7b.000003467:1096081-1129948_VV|immt	immt	JGIv7b.000003467:1096081-1129948_VV|loc100036792;immt;eef2.1	JGIv7b.000003467:1096081-1129948_VV|loc100036792;immt;eef2.1	3.09093	0.799069			1.87193	1.88056	1.95904	1.90325	1.91912	1.29156	1.02004	0.792277	1.60489	0.829782	18.6885	23.5339	16.3568	22.4274	16.7499	22.2903	25.0299	23.9804	26.4405	18.2922	7.58562	16.0798	12.3448
JGIv7b.000001187:10637800-10691459_VV|mrps27	mrps27	JGIv7b.000001187:10637800-10691459_VV|mrps27;JGIv7b.000032212:3970612-3978527_XX|unnamed	JGIv7b.000001187:10637800-10691459_VV|mrps27	2.47588	0.798916			0.450409	0.723424	0.797705	0.710695	0.670947	0.257105	-0.151771	-0.667924	0.297346	-0.376159	38.8286	17.4383	44.1353	28.9785	27.0673	21.3923	20.2044	20.6457	24.5403	30.8678	33.4312	44.1554	28.8032
JGIv7b.000400440:145372-185067_VV|sdha	sdha	JGIv7b.000400440:145372-185067_VV|sdha;mgc68518	JGIv7b.000400440:145372-185067_VV|sdha;mgc68518	3.4987	0.798805			2.24047	2.34809	2.24276	2.24748	2.22098	1.61952	1.45797	1.22301	1.86115	1.1441	30.4085	34.1463	26.222	26.551	25.5323	12.0826	10.2749	7.76733	11.5111	11.1294	10.062	2.75639	9.70937
JGIv7b.000004431:109026-264122_XV|ogdhl	ogdhl	JGIv7b.000004431:109026-264122_XV|ogdhl	JGIv7b.000004431:109026-264122_XV|ogdhl	3.17115	0.798636			0.733511	0.908658	0.835762	0.858229	0.716376	0.173946	-0.0184835	-0.41817	0.443311	-0.12125	9.66969	9.19645	3.81554	10.2496	8.66665	3.49765	4.23846	4.01352	4.2994	5.0946	3.05837	2.61816	2.45932
JGIv7b.000012518:12590835-12598791_VV|echdc3	echdc3	JGIv7b.000012518:12590835-12598791_VV|echdc3	JGIv7b.000012518:12590835-12598791_VV|echdc3	2.89943	0.798569			0.517969	0.0655869	0.328457	0.244416	0.186592	-0.217912	-0.587508	-0.960321	-0.192039	-0.692043	32.7067	12.2202	35.4905	24.587	28.856	31.517	21.7871	31.8421	25.5116	49.7572	31.2924	24.353	45.7511
JGIv7b.000135961:200660-204976_VV|mrpl17	mrpl17	JGIv7b.000135961:200660-204976_VV|mrpl17;JGIv7b.000184375:4753-5098_XX|unnamed	JGIv7b.000135961:200660-204976_VV|mrpl17	2.43459	0.797386			0.99079	1.10482	0.895243	1.07469	0.66526	0.280848	0.151159	-0.488899	0.622654	0.178117	20.4746	22.4698	11.3846	29.5934	21.913	7.26798	5.13465	4.52848	8.81551	10.5538	8.79948	9.0395	10.0242
JGIv7b.000026505:1408290-1445456_VV|aass	aass	JGIv7b.000026505:1408290-1445456_VV|aass	JGIv7b.000026505:1408290-1445456_VV|aass	3.6381	0.796557			1.47007	1.58036	1.54772	1.51604	1.31567	0.913237	0.741166	0.39974	0.960068	0.432874	8.48358	8.83914	7.45101	5.06643	6.57199	14.2274	11.7619	9.53051	14.6567	13.8506	15.8735	12.0789	14.1826
JGIv7b.000074352:6132749-6147880_VV|incenp	incenp	JGIv7b.000074352:6132749-6147880_VV|incenp	JGIv7b.000074352:6132749-6147880_VV|incenp	3.09615	0.796368			0.0196815	-0.373542	-0.20091	-0.404616	-0.217415	-1.07678	-0.968712	-1.48742	-0.668774	-0.956955	31.6743	33.0832	59.9219	46.143	34.9201	40.5757	43.7618	41.4242	50.0385	38.4872	27.5763	27.4353	27.7186
JGIv7b.000044494:6980205-7002369_VV|atg16l1	atg16l1	JGIv7b.000044494:6980205-7002369_VV|loc495838;atg16l1;JGIv7b.000016807:9809108-9837657_VV|atg16l1	JGIv7b.000044494:6980205-7002369_VV|loc495838;atg16l1;JGIv7b.000016807:9809108-9837657_VV|atg16l1	2.6141	0.795963			-1.1896	-0.98236	-1.05256	-1.11122	-1.22992	-1.53883	-2.18222	-2.46636	-1.67833	-1.67973	0.885496	3.28091	0.996451	3.42342	2.43053	53.0505	68.424	92.392	56.1892	67.7152	75.4784	82.1525	88.8737
JGIv7b.000003737:661480-833874_VV|echs1	echs1	JGIv7b.000003737:661480-833874_VV|echs1	JGIv7b.000003737:661480-833874_VV|echs1	2.90304	0.79441			2.2927	2.343	2.38832	2.27197	2.30306	1.84063	1.60001	1.20205	1.88797	1.09632	61.927	54.5073	57.6256	56.2732	56.9709	52.1719	44.4251	41.4194	44.9899	51.6951	58.0063	57.1057	103.492
JGIv7b.000191023:465928-490367_VV|hadha	hadha	JGIv7b.000191023:465928-490367_VV|hadha	JGIv7b.000191023:465928-490367_VV|hadha	3.54659	0.793976			2.82819	2.98545	2.99236	2.98404	2.90399	2.26391	2.13904	1.95153	2.54651	1.82316	13.0527	15.7289	10.7484	19.2777	10.9493	5.45427	7.27157	7.12569	6.08554	4.44352	8.12312	10.7469	4.08251
JGIv7b.000287959:3252062-3281070_VV|ddx6	ddx6	JGIv7b.000287959:3252062-3281070_VV|ddx6	JGIv7b.000287959:3252062-3281070_VV|ddx6	5.96322	0.793885			1.18622	0.965621	1.20184	1.23214	1.23645	0.341545	0.272227	0.348687	0.448128	0.442266	6.46785	9.02191	5.82264	6.85334	4.22693	14.5114	16.8509	11.7542	22.398	13.1195	14.1766	8.09069	11.6109
JGIv7b.000256230:194199-214920_XX|stx7	stx7	JGIv7b.000256230:194199-214920_XX|stx7	JGIv7b.000256230:194199-214920_XX|stx7	0.650163	0.793433			0.964573	0.999351	0.664658	0.839912	0.81383	1.33127	0.382493	0.330408	-2.21865	0.489635	0	0	0	0	0	0	0	0	0	0	0	0	0
JGIv7b.000120511:1019803-1063979_VV|nup205	nup205	JGIv7b.000120511:1019803-1063979_VV|nup205;JGIv7b.000006546:983858-996006_XV|unnamed	JGIv7b.000120511:1019803-1063979_VV|nup205	6.49223	0.793422			1.00632	0.892963	1.03115	0.969396	0.908986	0.0974398	0.262067	0.0624435	0.137181	0.282573	6.13956	4.77901	3.26938	5.74568	6.82211	4.37076	4.34909	4.53448	4.01236	1.87922	4.83954	6.93108	6.35527
JGIv7b.000022127:492241-524795_VV|decr1	decr1	JGIv7b.000022127:492241-524795_VV|decr1	JGIv7b.000022127:492241-524795_VV|decr1	3.92743	0.791988			2.03837	2.13227	2.04503	2.04537	2.02685	1.43372	1.21232	0.939469	1.58639	1.15605	17.6898	23.5614	22.1182	30.818	25.0484	9.97933	12.2203	10.1617	6.96129	13.9543	4.78683	0	4.81153
JGIv7b.000079772:2518145-2532251_VV|tfam	tfam	JGIv7b.000079772:2518145-2532251_VV|tfam;mttfa	JGIv7b.000079772:2518145-2532251_VV|tfam;mttfa	2.96668	0.790997			1.57424	1.25942	1.36243	1.52488	1.32907	0.776452	0.73763	0.158504	0.998473	0.423992	14.2464	6.58439	22.2416	11.029	16.8756	17.7469	17.8568	20.7557	15.1264	13.9103	9.28511	16.2379	15.3765
JGIv7b.000043242:2859479-2937563_XX|ttn	ttn	JGIv7b.000043242:2859479-2937563_XX|myom2;ttn	JGIv7b.000043242:2859479-2937563_XX|myom2;ttn	1.55414	0.7892			-2.15083	-1.46398	-1.92811	-1.81264	-2.39011	-2.33005	-2.306	-3.57451	-2.43099	-3.05011	0	0	0	0	0	0.00793127	0.0364211	0	0	0.00554521	0	0	0.0167303
JGIv7b.000058038:3667418-3684747_VV|impad1	impad1	JGIv7b.000058038:3667418-3684747_VV|impad1	JGIv7b.000058038:3667418-3684747_VV|impad1	2.62429	0.787426			-0.783286	-0.716074	-0.362714	-0.634837	-1.08607	-1.31968	-1.7253	-1.91838	-1.17956	-1.37718	13.4366	7.38147	6.83518	14.3903	11.4035	14.6319	18.3099	9.34297	13.0379	14.9343	22.8615	9.97732	12.6162
JGIv7b.000023165:3880381-3883544_VV|ndufa6	ndufa6	JGIv7b.000023165:3880381-3883544_VV|ndufa6	JGIv7b.000023165:3880381-3883544_VV|ndufa6	3.20722	0.786196			2.2765	2.23245	2.40835	2.40302	2.3215	1.66321	1.42099	1.44897	2.00859	1.16907	167.061	209.728	303.298	229.645	223.599	113.739	87.0501	75.3775	139.373	175.309	320.062	260.062	229.016
JGIv7b.000267922:1041987-1059006_XV|atp5s	atp5s	JGIv7b.000267922:1041987-1059006_XV|atp5s	JGIv7b.000267922:1041987-1059006_XV|atp5s	2.8453	0.785833			0.862334	1.12348	0.977814	1.10033	0.989213	0.617042	0.169635	0.0948332	0.512206	-0.269709	6.59565	4.88119	7.1301	3.67247	6.17699	2.57328	2.28553	2.7568	1.12635	0.985348	0.6813	1.11171	3.58966
JGIv7b.000229341:1549495-1570886_VV|bcap31	bcap31	JGIv7b.000229341:1549495-1570886_VV|bcap31;mgc84076	JGIv7b.000229341:1549495-1570886_VV|bcap31;mgc84076	2.33126	0.785469			-0.452838	-0.011231	-0.334599	0.0908103	-0.477605	-0.663161	-1.41282	-1.41873	-0.717109	-0.900984	36.709	32.0031	49.4085	53.8002	28.224	31.7416	21.7362	16.2382	26.3422	26.8645	17.5296	12.0051	26.43
JGIv7b.000026364:3925059-3928689_VV|polr3k	polr3k	JGIv7b.000026364:3925059-3928689_VV|polr3k	JGIv7b.000026364:3925059-3928689_VV|polr3k	2.45159	0.78411			0.206703	-0.386294	0.228228	0.349393	0.355471	-0.522826	-0.186568	-0.735596	-0.991205	-0.730854	25.8569	39.4487	61.8307	61.09	30.4168	33.7576	34.4484	18.229	34.3413	23.6019	39.3572	26.9538	23.7361
JGIv7b.000045834:391811-408078_VV|pigu	pigu	JGIv7b.000045834:391811-408078_VV|pigu	JGIv7b.000045834:391811-408078_VV|pigu	2.80316	0.783307			0.448469	0.60693	0.955564	1.09233	0.726059	0.142627	0.162032	-0.436252	0.184613	-0.140199	59.4074	38.8437	46.8556	46.2541	50.9571	3.69332	7.06669	6.48173	1.56549	2.15184	3.87536	7.74096	6.49225
JGIv7b.000036864:838291-880826_VV|nup62	nup62	JGIv7b.000036864:838291-880826_VV|il4i1;nup62	JGIv7b.000036864:838291-880826_VV|il4i1;nup62	3.74296	0.782793			1.54533	1.25295	1.45981	1.43938	1.36339	0.658368	0.717491	0.519559	0.295932	0.955536	89.9599	84.1693	64.174	73.1384	67.4002	36.0732	33.6725	48.6063	31.6713	27.3715	23.3958	37.4456	31.4596
JGIv7b.000078584:1736306-1759705_VV|dlat	dlat	JGIv7b.000078584:1736306-1759705_VV|dlat	JGIv7b.000078584:1736306-1759705_VV|dlat	2.98637	0.782535			1.41379	1.5516	1.60786	1.67661	1.6201	0.95758	0.741531	0.38625	1.26057	0.611365	25.727	25.7324	4.71291	36.3243	32.8447	12.6136	18.0677	14.6224	13.6558	12.4597	11.1711	19.1263	9.76411
JGIv7b.000011316:6713101-6749482_VV|tomm70a	tomm70a	JGIv7b.000011316:6713101-6749482_VV|tomm70a	JGIv7b.000011316:6713101-6749482_VV|tomm70a	3.46723	0.782452			1.42919	1.5297	1.59412	1.5342	1.51179	0.990923	0.507196	0.551926	1.10705	0.529646	23.3838	30.3492	21.9612	21.9025	22.1991	31.3195	44.0367	41.978	48.3624	42.5107	35.5394	26.3919	34.0011
JGIv7b.000017434:5375-25348_VV|acbd5	acbd5	JGIv7b.000017434:5375-25348_VV|acbd5	JGIv7b.000017434:5375-25348_VV|acbd5	2.18266	0.781942			-1.63733	-1.31224	-1.39924	-1.35759	-2.21676	-2.20468	-2.27	-2.60557	-2.01132	-2.7413	0.259313	1.80856	8.46238	3.34178	1.42354	2.25699	3.22445	3.90004	4.59202	1.68319	3.78917	0	3.80872
JGIv7b.000021583:270172-289118_XX|arsd	arsd	JGIv7b.000021583:270172-289118_XX|arsd	JGIv7b.000021583:270172-289118_XX|arsd	3.88717	0.780866			-0.243801	-0.456516	-0.407032	-0.355902	-0.516499	-0.903053	-1.33658	-1.34859	-0.94248	-1.35338	11.0317	14.2339	6.45531	10.4255	11.0739	11.522	8.62241	7.46623	9.37701	17.5436	15.5826	15.6396	20.5239
JGIv7b.000043729:913118-921169_XX|igl	igl	JGIv7b.000043729:913118-921169_XX|igl;iglv5-48;iglc1;JGIv7b.000043729:909927-1006746_XX|loc594870;igl	JGIv7b.000043729:913118-921169_XX|igl;iglv5-48;iglc1	0.81585	0.780855			-0.633869	0.351646	-0.665797	-0.35926	-0.508913	0.157104	-1.02175	-0.523477	-2.10878	-2.22357	0	0	0	0	0	0.236711	0	0	0	1.32399	0.993513	1.70102	0
JGIv7b.000109184:22917-47384_VV|ilvbl	ilvbl	JGIv7b.000109184:22917-47384_VV|ilvbl	JGIv7b.000109184:22917-47384_VV|ilvbl	2.64486	0.779434			-1.86029	-1.03203	-1.57856	-1.58276	-1.82454	-2.64349	-2.44704	-2.05132	-2.30663	-2.32687	10.7572	15.5027	14.8226	11.6938	11.0187	9.68123	8.57944	7.84174	11.4037	11.0437	5.88118	2.74618	6.98635
JGIv7b.000280543:259199-268380_VV|ndufs5	ndufs5	JGIv7b.000280543:259199-268380_VV|ndufs5;JGIv7b.000300439:233550-253776_XX|na;odc1	JGIv7b.000280543:259199-268380_VV|ndufs5	3.642	0.77904			2.24975	2.25786	2.3313	2.43319	2.39321	1.77342	1.38658	1.37911	1.90133	1.32967	91.1599	99.6217	59.2378	70.5971	57.394	32.7802	50.1765	21.7241	25.7681	59.3798	75.0455	48.1828	37.7163
JGIv7b.000100253:2359007-2371730_VV|faf2	faf2	JGIv7b.000100253:2359007-2371730_VV|faf2	JGIv7b.000100253:2359007-2371730_VV|faf2	3.8296	0.778914			0.103998	0.0807504	0.33854	0.383664	0.166037	-0.642635	-0.541657	-0.836642	-0.231728	-0.56892	0	1.90971	0	0.627321	0.381754	1.12982	2.59412	2.28787	0.574679	0.592443	1.18551	2.02974	2.97906
JGIv7b.000134539:785448-806172_VV|glud1	glud1	JGIv7b.000134539:785448-806172_VV|glud1	JGIv7b.000134539:785448-806172_VV|glud1	3.20958	0.777881			1.82451	1.95853	1.88283	1.86999	1.86567	1.30527	1.20317	0.72766	1.45844	0.817581	11.7943	19.9319	22.0523	22.1366	13.6609	4.10618	4.51253	9.55153	5.78378	4.85839	3.97714	3.78298	3.10929
JGIv7b.000277614:2467632-2479330_VV|rpn1	rpn1	JGIv7b.000277614:2467632-2479330_VV|rpn1;mgc52894	JGIv7b.000277614:2467632-2479330_VV|rpn1;mgc52894	3.85064	0.777859			1.62338	1.69275	1.60962	1.52142	1.46415	0.864667	0.60899	0.56083	1.16449	0.823048	48.0667	25.1428	21.2628	32.1822	38.0856	41.6435	39.1589	31.4719	43.6354	41.017	27.8525	23.4979	20.6928
JGIv7b.000015436:5214548-5216712_VV|slc25a5	slc25a5	JGIv7b.000015436:5214548-5216712_VV|slc25a5	JGIv7b.000015436:5214548-5216712_VV|slc25a5	2.71267	0.777074			2.19592	2.30688	2.36896	1.9989	2.32033	1.53143	1.52066	0.904286	1.88976	1.45948	513.913	486.35	601.136	553.147	559.847	337.433	361.213	462.19	300.502	193.595	221.144	213.481	263.667
JGIv7b.000030404:792013-805839_XV|pccb	pccb	JGIv7b.000030404:792013-805839_XV|pccb	JGIv7b.000030404:792013-805839_XV|pccb	2.86501	0.777062			1.43817	1.54976	1.50952	1.58318	1.24655	0.913635	0.579464	0.416027	1.15674	0.376004	1.90429	5.81058	8.57162	3.5993	5.37628	0.773471	1.01481	0.716008	1.7985	0.927049	1.39131	2.38209	2.33081
JGIv7b.000357348:363334-374863_VV|cope	cope	JGIv7b.000357348:363334-374863_VV|cope	JGIv7b.000357348:363334-374863_VV|cope	3.31828	0.775831			0.566276	0.902115	0.334911	0.800801	0.328107	-0.110803	0.0269574	-0.266362	-0.393828	-0.20291	16.6632	14.2054	13.2139	20.8524	18.5871	26.7967	22.5111	20.496	17.7092	34.26	47.9248	42.3245	30.6675
JGIv7b.000106356:2616391-2690479_XV|acox3	acox3	JGIv7b.000106356:2616391-2690479_XV|acox3	JGIv7b.000106356:2616391-2690479_XV|acox3	3.41723	0.774889			0.947072	1.05203	1.13739	1.09917	0.850966	0.605773	0.0390631	0.0783803	0.463162	0.0258018	4.66251	7.21173	9.98572	10.8542	6.8412	5.49809	7.4808	7.63443	5.14925	8.29822	4.39549	5.64423	5.89089
JGIv7b.000034503:1645297-1652541_VV|uqcrb	uqcrb	JGIv7b.000034503:1645297-1652541_VV|mgc85256;uqcrb;JGIv7b.000062229:2694533-2702995_VV|uqcrb	JGIv7b.000034503:1645297-1652541_VV|mgc85256;uqcrb;JGIv7b.000062229:2694533-2702995_VV|uqcrb	4.23742	0.774776			2.4804	2.4623	2.46989	2.5111	2.47615	1.89305	1.47372	1.58207	1.99302	1.58409	102.653	189.313	93.3013	132.289	137.786	44.6731	31.5605	14.8451	27.9665	49.6534	48.0769	49.3883	33.8275
JGIv7b.000099185:1241122-1267775_VV|snx10	snx10	JGIv7b.000099185:1241122-1267775_VV|mgc84638;snx10	JGIv7b.000099185:1241122-1267775_VV|mgc84638;snx10	2.07625	0.774441			-1.21894	-0.938078	-0.447133	-0.576316	-0.57426	-2.1429	-1.63614	-1.18656	-1.35782	-1.30352	71.3127	36.618	49.2586	56.2409	40.6989	87.5983	94.8055	55.407	84.3464	120.887	115.515	137.432	129.687
JGIv7b.000106782:162844-189336_VV|ermp1	ermp1	JGIv7b.000106782:162844-189336_VV|ermp1	JGIv7b.000106782:162844-189336_VV|ermp1	3.24357	0.774094			0.855422	1.01303	1.01951	0.900196	0.78819	0.103384	0.182377	-0.187628	0.612886	-0.00513628	11.2547	13.1993	11.0064	17.9573	13.1344	11.0397	6.90215	7.80855	6.80159	5.43554	3.26304	3.91072	3.93585
JGIv7b.000229341:1356253-1359417_VX|hsd17b10	hsd17b10	JGIv7b.000229341:1356253-1359417_VX|hsd17b10	JGIv7b.000229341:1356253-1359417_VX|hsd17b10	3.41649	0.77368			1.84982	2.1866	1.93505	2.12829	1.8625	1.47377	1.18988	0.933608	1.47673	1.01987	15.2266	30.0006	32.8983	27.21	17.4342	7.77497	8.11441	4.00762	7.54989	8.64808	5.19158	16.5075	8.20028
JGIv7b.000155530:267679-320852_XX|unnamed	unnamed	JGIv7b.000155530:267679-320852_XX|na	JGIv7b.000155530:267679-320852_XX|na	1.8457	0.773391			-1.15858	-0.605042	-1.08932	-1.16415	-1.46314	-1.20861	-2.13954	-1.85601	-1.71491	-2.42813	0	0.0725035	0	0	0	0.434306	0	0	0.392725	0.26991	0.202539	0.346772	0.203584
JGIv7b.000307846:490842-497245_VV|tmem147	tmem147	JGIv7b.000307846:490842-497245_VV|tmem147;JGIv7b.000195950:317934-322533_VV|tmem147	JGIv7b.000307846:490842-497245_VV|tmem147;JGIv7b.000195950:317934-322533_VV|tmem147	2.41087	0.773057			0.203041	0.356161	0.571399	0.448014	0.425033	-0.287297	-0.381259	-1.02272	0.107443	-0.277803	39.9355	31.6101	20.9656	30.4711	48.7451	8.50362	6.93896	16.9238	11.733	8.29223	8.22454	12.216	7.17177
JGIv7b.000120240:342818-399555_VV|abat	abat	JGIv7b.000120240:342818-399555_VV|mgc68458;abat	JGIv7b.000120240:342818-399555_VV|mgc68458;abat	3.32358	0.770553			1.34161	1.51169	1.51264	1.46118	1.26493	0.963092	0.59729	0.253027	0.879146	0.546741	15.4401	5.3843	18.4173	10.3468	9.68694	8.7799	4.38836	8.70816	12.0305	9.01989	10.5287	7.72566	9.07119
JGIv7b.000030080:2457330-2460355_VV|ndufb10	ndufb10	JGIv7b.000030080:2457330-2460355_VV|ndufb10	JGIv7b.000030080:2457330-2460355_VV|ndufb10	2.90761	0.770062			2.37591	2.4996	2.48779	2.42239	2.39173	1.8547	1.61914	1.2446	2.14606	1.46262	116.259	77.3221	125.431	90.6145	113.733	166.908	172.453	232.084	97.6316	172.125	274.378	279.863	255.256
JGIv7b.000013523:5718450-5763957_VV|arih2	arih2	JGIv7b.000013523:5718450-5763957_VV|arih2	JGIv7b.000013523:5718450-5763957_VV|arih2	2.04677	0.770033			-1.30415	-1.10896	-0.940479	-0.706109	-1.13521	-1.61211	-1.30218	-2.10172	-1.60326	-2.42581	28.01	25.9026	22.5351	32.3857	23.9167	10.4048	7.90515	11.073	10.8165	9.45164	7.01277	5.45762	6.08773
JGIv7b.000059965:1678715-1705193_VV|mrpl1	mrpl1	JGIv7b.000059965:1678715-1705193_VV|mrpl1	JGIv7b.000059965:1678715-1705193_VV|mrpl1	3.41032	0.768861			1.17982	1.10133	1.17573	1.23079	1.1685	0.79575	0.39028	0.0640816	0.565671	0.196075	1.60949	5.92444	3.0186	4.45559	2.94517	8.71641	12.7068	4.03442	11.1895	14.3648	12.1947	11.9308	9.63098
JGIv7b.000053263:7617848-7652774_VV|tor1aip1	tor1aip1	JGIv7b.000053263:7617848-7652774_VV|tor1aip1	JGIv7b.000053263:7617848-7652774_VV|tor1aip1	2.68383	0.767939			-0.654556	-0.471462	-0.599338	-0.664108	-0.695371	-1.20777	-1.94904	-1.54925	-0.988332	-1.23014	10.5875	14.2346	5.02405	8.54816	7.10266	25.3137	29.4572	15.348	33.1304	52.4738	49.0842	43.083	34.6611
JGIv7b.000139113:2622366-2642347_VV|cyp20a1	cyp20a1	JGIv7b.000139113:2622366-2642347_VV|cyp20a1;JGIv7b.000020345:3382895-3403963_XX|unnamed	JGIv7b.000139113:2622366-2642347_VV|cyp20a1;JGIv7b.000020345:3382895-3403963_XX|unnamed	3.62648	0.767808			0.276405	0.441809	0.682015	0.79457	0.516407	-0.135845	-0.216707	-0.53795	-0.0676978	-0.169638	67.0461	35.7761	58.8619	57.85	53.0332	22.1347	20.5342	28.2517	18.0821	23.9169	19.7066	14.4601	21.2232
JGIv7b.000015416:421606-445281_VX|pdpr	pdpr	JGIv7b.000015416:421606-445281_VX|pdpr;JGIv7b.000046631:3785468-3815782_VV|pdpr;loc414703	JGIv7b.000015416:421606-445281_VX|pdpr;JGIv7b.000046631:3785468-3815782_VV|pdpr;loc414703	3.39101	0.767673			-0.174846	0.153582	-0.0357894	0.00173165	0.0860535	-0.701438	-0.967451	-1.0194	-0.342835	-0.776506	16.5454	10.7502	23.7123	14.7511	22.6459	7.51731	6.37722	9.97711	7.55515	5.19246	2.28082	2.60337	2.67468
JGIv7b.000005895:4979396-5041543_VV|wrn	wrn	JGIv7b.000005895:4979396-5041543_VV|wrn	JGIv7b.000005895:4979396-5041543_VV|wrn	4.11363	0.767568			-0.30201	-0.166632	0.0206969	-0.280535	-0.203205	-1.09104	-0.902687	-1.20972	-0.831775	-0.734301	2.75601	3.49483	5.07493	2.29603	1.70289	16.4278	14.5387	13.1887	17.5499	24.8686	22.1698	17.7599	19.4219
JGIv7b.000018823:381476-394978_VV|ndufaf7	ndufaf7	JGIv7b.000018823:381476-394978_VV|ndufaf7;c2orf56	JGIv7b.000018823:381476-394978_VV|ndufaf7;c2orf56	4.01913	0.766843			0.377287	0.536525	0.359976	0.506545	0.359235	-0.151776	-0.283945	-0.558439	-0.112821	-0.587668	18.6089	15.5994	10.8731	13.2205	25.8198	12.0437	7.62838	9.41893	15.6318	15.9698	22.66	13.4297	21.9009
JGIv7b.000027161:1288226-1302138_VV|nek2	nek2	JGIv7b.000027161:1288226-1302138_VV|nek2	JGIv7b.000027161:1288226-1302138_VV|nek2	3.38969	0.766784			-1.24856	-1.60887	-1.47954	-1.68661	-1.07741	-2.21196	-2.21693	-2.01955	-2.07402	-2.41245	7.15698	14.0861	18.7921	13.1361	8.92939	19.0023	25.6195	21.8135	24.5796	24.2836	32.4832	23.5122	28.4035
JGIv7b.000086352:1255469-1261313_VV|spcs2	spcs2	JGIv7b.000086352:1255469-1261313_VV|spcs2;JGIv7b.000236338:241839-253476_VV|pfn1;rnf169;spcs2	JGIv7b.000086352:1255469-1261313_VV|spcs2;JGIv7b.000236338:241839-253476_VV|pfn1;rnf169;spcs2	3.40155	0.765669			2.09302	2.07752	2.12745	2.21228	2.14313	1.35305	1.29021	0.931643	1.68182	1.56834	245.817	206.026	257.623	262.854	148.1	97.3342	127.437	170.572	130.777	71.048	64.2338	105.577	77.4782
JGIv7b.000102277:1392221-1437796_VV|med23	med23	JGIv7b.000102277:1392221-1437796_VV|med23	JGIv7b.000102277:1392221-1437796_VV|med23	2.45359	0.765214			-1.65698	-1.56601	-1.74842	-1.75057	-1.70309	-2.73068	-1.80606	-2.28171	-2.62916	-2.80354	15.3795	14.2704	12.3474	19.8582	17.7038	10.5939	7.18937	10.3141	11.0425	6.71354	7.44401	9.3754	7.04528
JGIv7b.000265107:5451003-5512790_VV|scfd1	scfd1	JGIv7b.000265107:5451003-5512790_VV|scfd1	JGIv7b.000265107:5451003-5512790_VV|scfd1	2.73497	0.76506			0.930007	1.10133	1.22966	1.16975	0.811576	0.219257	0.273271	-0.219249	0.667443	0.476302	24.6448	39.9554	25.5435	27.8596	32.7209	37.6319	30.7216	32.9201	33.6886	37.1857	36.3278	45.0708	38.632
JGIv7b.000006754:544390-551428_VV|atp5j	atp5j	JGIv7b.000006754:544390-551428_VV|atp5j;mgc86324	JGIv7b.000006754:544390-551428_VV|atp5j;mgc86324	3.36626	0.764952			2.40342	2.53053	2.49934	2.46116	2.5828	1.86547	1.76368	1.42937	2.12632	1.46765	158.716	255.852	215.672	169.805	151.478	103.389	87.773	106.968	111.364	99.62	164.095	199.788	161.276
JGIv7b.000056777:254059-262274_VV|pih1d1	pih1d1	JGIv7b.000056777:254059-262274_VV|pih1d1	JGIv7b.000056777:254059-262274_VV|pih1d1	2.20146	0.764821			0.407535	0.848408	0.467033	0.979166	1.12363	0.338906	-0.109899	-0.418283	0.368753	-0.177808	69.5778	58.3067	27.3763	56.8507	62.0735	38.6784	31.115	40.2478	44.8041	62.7697	107.831	91.296	59.5536
JGIv7b.000027891:250393-271844_VV|cep85	cep85	JGIv7b.000027891:250393-271844_VV|ccdc21;cep85	JGIv7b.000027891:250393-271844_VV|ccdc21;cep85	4.15026	0.76475			-0.151873	0.21202	0.161119	-0.125622	-0.117717	-0.784197	-0.796236	-0.958631	-0.548508	-0.758252	36.1409	32.9185	48.1558	36.2705	38.5983	39.7518	40.3884	28.1816	46.0022	60.0031	53.6974	50.7948	52.3008
JGIv7b.000051940:566995-585931_VV|tgoln2	tgoln2	JGIv7b.000051940:566995-585931_VV|tgoln2	JGIv7b.000051940:566995-585931_VV|tgoln2	2.84766	0.764652			-0.148318	-0.478755	0.033605	-0.201252	-0.0745301	-0.77864	-1.07242	-1.19482	-0.482486	-1.16414	3.8482	4.56835	1.38204	1.89927	2.95369	1.75782	1.59987	2.00105	2.70649	2.45799	1.39581	2.73121	0.601291
JGIv7b.000152894:1641183-1648029_VV|ndufa5	ndufa5	JGIv7b.000152894:1641183-1648029_VV|ndufa5	JGIv7b.000152894:1641183-1648029_VV|ndufa5	2.17922	0.763278			1.50149	1.72382	1.71798	1.5851	1.669	1.01546	0.689201	0.61018	1.61206	0.454103	23.1596	29.6129	29.5364	45.1004	42.3793	8.06297	19.1986	0	12.7593	18.791	26.3212	19.3137	7.55914
JGIv7b.000093452:154498-164936_VV|mrps36	mrps36	JGIv7b.000093452:154498-164936_VV|mrps36;loc100037103	JGIv7b.000093452:154498-164936_VV|mrps36;loc100037103	2.99801	0.761686			0.762416	0.997952	1.00976	0.775726	0.697042	0.367847	-0.318556	-0.033878	0.415987	0.00306333	15.7946	14.4945	19.1769	18.212	13.6906	6.02946	3.69171	2.34424	8.34185	11.8035	21.2575	20.7975	7.1224
JGIv7b.000098463:1162412-1171623_VV|rcc1	rcc1	JGIv7b.000098463:1162412-1171623_VV|rcc1	JGIv7b.000098463:1162412-1171623_VV|rcc1	1.76545	0.761517			-0.670386	-0.170878	0.0274764	-0.374729	-0.0848886	-1.08465	-1.01431	-1.6875	-1.00879	-0.285744	12.0876	17.0229	28.6692	19.9709	20.8549	76.3962	77.6293	67.8238	75.3022	82.2319	61.5932	58.9309	65.5527
JGIv7b.000181141:937907-977194_VV|lmnb2	lmnb2	JGIv7b.000181141:937907-977194_VV|lmnb2;timm13	JGIv7b.000181141:937907-977194_VV|lmnb2;timm13	5.32237	0.761354			0.291042	0.437191	0.396684	0.301325	0.402364	-0.37944	-0.393674	-0.400961	-0.199736	-0.604352	5.21132	19.1464	15.5463	11.3164	11.5736	17.4442	20.6324	14.4617	18.2717	23.4893	21.9612	12.9183	18.166
JGIv7b.000005925:11329929-11346127_VV|rab24	rab24	JGIv7b.000005925:11329929-11346127_VV|rab24;mgc78827	JGIv7b.000005925:11329929-11346127_VV|rab24;mgc78827	2.64351	0.761226			-0.771865	-1.02452	-0.849818	-0.913067	-1.05907	-1.58554	-2.21122	-1.89746	-1.40783	-1.32242	5.31073	5.01574	12.4504	3.04176	6.24729	0.256795	1.5723	3.32803	1.56741	1.07724	0	0	2.16673
JGIv7b.000004321:7494420-7578021_VV|tlk1	tlk1	JGIv7b.000004321:7494420-7578021_VV|tlk1;JGIv7b.000043242:6538892-6623762_VV|tlk1;JGIv7b.000014557:7238879-7280265_VV|tlk2;JGIv7b.000075417:99006-134670_VV|tlk2	JGIv7b.000004321:7494420-7578021_VV|tlk1;JGIv7b.000043242:6538892-6623762_VV|tlk1	2.30807	0.76028			-0.254426	-0.578206	-0.0471914	-0.909548	-0.305183	-1.68321	-1.11352	-1.041	-0.940715	-1.1175	0.526054	5.19765	4.93309	1.35586	2.75034	18.0093	15.5744	17.1422	19.4592	25.6094	20.9254	16.0856	18.4578
JGIv7b.000013471:4843250-4848747_XX|unnamed	unnamed	JGIv7b.000013471:4843250-4848747_XX|mgc69074;tubb8;JGIv7b.000182336:42948-49762_XX|tubb8	JGIv7b.000013471:4843250-4848747_XX|mgc69074;tubb8;JGIv7b.000182336:42948-49762_XX|tubb8	1.20266	0.759742			-0.540609	-0.966649	-0.506482	-0.451494	-0.21173	-0.829447	-0.360567	-1.23717	-2.11642	-1.93208	0	0	0	0	0	0	0	0	0	0	0	0	0
JGIv7b.000018239:1304345-1389709_XX|sytl2	sytl2	JGIv7b.000018239:1304345-1389709_XX|sytl2	JGIv7b.000018239:1304345-1389709_XX|sytl2	3.09009	0.759709			-1.85041	-1.94228	-1.75792	-1.65497	-2.01105	-2.17606	-2.99618	-2.57581	-2.58319	-2.68394	1.9204	1.57945	0.897033	2.80169	2.15961	5.57154	5.72847	4.63212	7.05811	8.99613	5.20638	6.64772	6.20893
JGIv7b.000043242:984363-998889_VV|nup35	nup35	JGIv7b.000043242:984363-998889_VV|nup35	JGIv7b.000043242:984363-998889_VV|nup35	3.69936	0.75941			0.940177	0.716776	0.908045	0.859182	0.954721	0.0559837	0.237118	-0.286303	0.318528	0.256526	169.716	172.835	278.947	133.552	169.926	235.069	185.322	246.422	190.184	150.725	72.386	97.9079	86.5837
JGIv7b.000253809:2351273-2382944_VV|ncaph2	ncaph2	JGIv7b.000253809:2351273-2382944_VV|ncaph2;JGIv7b.000012518:5730090-5752594_VV|ncaph2	JGIv7b.000253809:2351273-2382944_VV|ncaph2;JGIv7b.000012518:5730090-5752594_VV|ncaph2	1.31297	0.759256			-1.29937	-2.18917	-1.51161	-1.63364	-1.1793	-1.34891	-2.97012	-2.50126	-2.62835	-2.16074	6.22537	6.4223	3.85299	4.36789	8.70651	18.1215	18.0623	11.5086	22.4157	26.3498	16.6773	15.1421	23.1131
JGIv7b.000032657:2858140-2884445_VV|ociad1	ociad1	JGIv7b.000032657:2858140-2884445_VV|ociad1	JGIv7b.000032657:2858140-2884445_VV|ociad1	1.42678	0.758905			0.936099	0.370702	1.48074	0.742991	1.06712	0.312212	0.180093	-0.766759	0.630055	0.447522	13.2614	22.5722	12.0772	35.2652	17.3335	5.09964	4.91642	2.89698	5.96416	7.17328	8.16501e-05	5.26618	10.8211
JGIv7b.000203041:2958541-3007344_XV|baz1a	baz1a	JGIv7b.000203041:2958541-3007344_XV|baz1a	JGIv7b.000203041:2958541-3007344_XV|baz1a	1.98231	0.758384			-1.24211	-1.11742	-0.8337	-1.01435	-0.900524	-1.5174	-2.34046	-1.72319	-2.16714	-1.15183	1.36118	2.13603	7.046	1.75416	2.98896	5.13383	4.23142	4.99005	5.06191	7.78615	6.13275	3.97299	2.49908
JGIv7b.000039723:8325375-8342489_VV|tspan15	tspan15	JGIv7b.000039723:8325375-8342489_VV|tspan15;JGIv7b.000050079:3511452-3530570_XX|tspan15	JGIv7b.000039723:8325375-8342489_VV|tspan15	3.20527	0.75832			-0.105927	-0.321938	-0.125795	-0.00957782	0.0407028	-0.475374	-0.732336	-0.981121	-1.22271	-0.902596	1.52733	6.94152	12.8177	4.68022	5.89343	1.93529	2.33858	0.4558	2.12105	2.74338	5.29414	0	2.01714
JGIv7b.000140825:732856-746202_VV|hnrnph1	hnrnph1	JGIv7b.000140825:732856-746202_VV|hnrnph1	JGIv7b.000140825:732856-746202_VV|hnrnph1	3.38512	0.757922			1.19799	1.06683	1.29545	1.32454	1.13016	0.401214	0.625638	0.0244056	0.438291	0.735814	31.4688	45.3394	67.4692	34.1507	35.0701	120.322	125.334	123.304	130.615	123.633	176.673	169.889	167.853
JGIv7b.000003881:249252-287087_VX|mrps6	mrps6	JGIv7b.000003881:249252-287087_VX|mrps6	JGIv7b.000003881:249252-287087_VX|mrps6	3.05941	0.757904			1.43363	1.46942	1.70773	1.42196	1.61685	0.947725	0.873593	0.413656	1.12572	0.499377	73.3123	36.7669	46.4418	41.1352	74.9773	24.4319	41.7001	29.0655	46.2416	56.9577	63.6195	69.5904	107.451
JGIv7b.000039437:3432713-3458373_VV|mbd3	mbd3	JGIv7b.000039437:3432713-3458373_VV|mbd3	JGIv7b.000039437:3432713-3458373_VV|mbd3	3.00226	0.757263			0.565146	0.741269	0.718612	0.672634	0.575383	-0.217681	-0.241466	-0.395979	-0.108428	0.450282	23.5267	13.1175	18.1143	16.5952	23.0007	49.2884	34.4787	40.0397	62.5662	64.7011	97.7059	60.9248	52.7424
JGIv7b.000137507:2068268-2074442_VV|ckap4	ckap4	JGIv7b.000137507:2068268-2074442_VV|ckap4;JGIv7b.000054336:24379-31279_VV|ckap4	JGIv7b.000137507:2068268-2074442_VV|ckap4	2.49904	0.756817			1.29479	1.41429	1.38959	1.26997	1.45687	0.748039	0.48326	-0.0162573	1.02645	0.799935	14.7294	10.315	22.8246	7.88315	15.9067	11.3489	8.5786	9.53297	15.1084	11.5591	27.0508	12.082	14.1863
JGIv7b.000113816:539278-543079_VV|srsf9	srsf9	JGIv7b.000113816:539278-543079_VV|srsf9;sfrs9	JGIv7b.000113816:539278-543079_VV|srsf9;sfrs9	2.49152	0.7556			0.0265913	0.154764	0.494403	0.631771	0.49565	-0.0383429	-0.148268	-0.83278	-0.537382	-0.418047	55.1941	43.7501	31.9796	31.9044	47.0848	59.5636	66.9487	62.7177	75.5097	59.9697	49.5832	36.8441	42.8121
JGIv7b.000023165:3887700-3901680_XV|mcm5	mcm5	JGIv7b.000023165:3887700-3901680_XV|mcm5	JGIv7b.000023165:3887700-3901680_XV|mcm5	2.66985	0.755252			-1.47422	-1.37192	-0.98011	-1.12788	-0.897416	-2.38671	-1.63952	-1.87839	-1.74825	-1.97494	4.8659	2.52507	2.73781	3.88187	3.90687	1.07559	1.029	0.871222	1.91483	0.94001	1.41076	0.966158	0.850821
JGIv7b.000009843:558296-574574_VV|idh3g	idh3g	JGIv7b.000009843:558296-574574_VV|idh3g	JGIv7b.000009843:558296-574574_VV|idh3g	3.0462	0.754684			1.49855	1.86717	1.83178	1.78534	1.65148	1.1825	1.0267	0.919501	1.23276	0.499433	150.959	109.986	94.3377	136.87	123.116	29.1045	30.4381	33.1476	19.7223	13.8951	14.522	14.4883	16.3897
JGIv7b.000049688:675927-707916_XX|trim62	trim62	JGIv7b.000049688:675927-707916_XX|trim62	JGIv7b.000049688:675927-707916_XX|trim62	2.45052	0.754203			-1.27155	-1.01067	-0.859383	-0.958702	-1.17644	-1.80973	-1.63614	-2.45777	-1.64229	-1.50182	6.84462	0.372948	2.28661	3.39964	2.85164	1.61345	2.08975	2.01059	3.40895	2.16934	3.12549	2.67562	2.61801
JGIv7b.000003586:3559549-3620549_VX|strbp	strbp	JGIv7b.000003586:3559549-3620549_VX|strbp;JGIv7b.000003272:68-12130_VX|strbp	JGIv7b.000003586:3559549-3620549_VX|strbp	3.42423	0.754165			-0.642777	-0.482799	-0.294807	-0.588936	-0.567684	-1.14362	-0.98396	-1.62329	-1.42581	-1.17115	14.0963	7.15006	23.6496	9.0279	8.84383	12.3433	9.56077	10.6003	13.9183	16.2201	9.36269	1.06867	6.90139
JGIv7b.000183165:428917-445730_VV|uqcrc2	uqcrc2	JGIv7b.000183165:428917-445730_VV|uqcrc2	JGIv7b.000183165:428917-445730_VV|uqcrc2	3.30049	0.753729			2.29771	2.28193	2.38944	2.382	2.34259	1.73537	1.52617	1.22464	2.00118	1.43767	161.017	113.768	132.934	135.849	131.846	30.5325	35.0521	44.5161	32.3029	26.2569	15.378	34.0084	22.5419
JGIv7b.000058517:59969-85591_VV|gfm1	gfm1	JGIv7b.000058517:59969-85591_VV|gfm1;JGIv7b.000082102:781180-798362_XV|unnamed	JGIv7b.000058517:59969-85591_VV|gfm1	2.46424	0.752957			-0.327043	-0.214801	-0.153687	-0.251389	-0.318771	-0.7569	-0.818435	-1.48204	-0.581265	-1.39184	17.689	15.0358	14.4315	19.4714	20.4617	38.105	32.7968	34.5021	35.5009	38.1232	35.2713	23.5102	38.4303
JGIv7b.000208071:523916-533961_VX|aadacl4	aadacl4	JGIv7b.000208071:523916-533961_VX|aadacl4;JGIv7b.000109184:1817407-1830143_XX|aadacl4	JGIv7b.000208071:523916-533961_VX|aadacl4	2.48604	0.752712			-0.553192	0.0767713	-0.00188578	-0.102996	-0.328175	-1.16115	-1.16231	-1.16991	-0.568328	-0.611335	35.0172	24.0379	12.7213	23.4517	22.0559	17.5988	18.1222	17.1059	26.6919	37.3605	18.1305	25.2932	29.0234
JGIv7b.000005370:2765080-2791525_VX|cpsf4l	cpsf4l	JGIv7b.000005370:2765080-2791525_VX|cpsf4l	JGIv7b.000005370:2765080-2791525_VX|cpsf4l	1.38589	0.752478			-1.67467	-2.20533	-0.871897	-1.12946	-0.902212	-2.32884	-2.02991	-1.96104	-2.62539	-1.60078	23.7928	7.34636	13.9449	15.331	34.2085	11.7924	14.0883	9.31879	12.2889	15.2829	14.4862	14.468	16.9877
JGIv7b.000158000:927701-947016_VV|alg5	alg5	JGIv7b.000158000:927701-947016_VV|alg5	JGIv7b.000158000:927701-947016_VV|alg5	3.73527	0.752179			0.225174	0.473361	0.440305	0.494536	0.531567	-0.232878	-0.372943	-0.476279	0.0302502	-0.544104	24.4967	18.0425	26.1506	21.0247	14.3856	5.15662	5.89438	3.11911	7.83472	8.80617	9.0913	6.91799	8.12285
JGIv7b.000091274:188317-216241_XV|clptm1l	clptm1l	JGIv7b.000091274:188317-216241_XV|clptm1l	JGIv7b.000091274:188317-216241_XV|clptm1l	3.01613	0.75217			-0.918297	-0.821711	-0.67403	-0.804017	-0.817277	-1.4704	-1.71917	-1.99002	-1.12858	-1.488	1.26836	0.884607	2.28366	1.08969	1.59151	1.03035	1.35184	0.476899	1.1979	1.85239	1.23558	1.05773	1.86293
JGIv7b.000017127:837801-840965_VV|coa5	coa5	JGIv7b.000017127:837801-840965_VV|coa5;loc100037054	JGIv7b.000017127:837801-840965_VV|coa5;loc100037054	2.19491	0.75195			1.5005	1.22103	1.71297	1.66988	1.60715	1.19776	0.45362	1.23139	0.329607	0.739394	43.291	3.47573	0	6.6651	43.8364	8.13996	15.735	0	14.9449	42.4824	0	57.6143	0
JGIv7b.000149581:3960119-3967003_VV|pgrmc1	pgrmc1	JGIv7b.000149581:3960119-3967003_VV|mgc79067;pgrmc1	JGIv7b.000149581:3960119-3967003_VV|mgc79067;pgrmc1	3.44779	0.751476			1.99838	1.98868	2.06761	2.29273	2.19667	1.35421	1.07538	1.14456	1.65355	1.559	7.8802	19.8935	4.20099	7.81308	3.65964	19.8962	18.2367	24.3093	14.9775	21.8772	17.9628	15.5663	18.2774
JGIv7b.000197721:435556-443256_VV|mrpl19	mrpl19	JGIv7b.000197721:435556-443256_VV|mrpl19	JGIv7b.000197721:435556-443256_VV|mrpl19	3.47975	0.751404			0.968877	0.921241	1.07884	1.19403	1.00573	0.235735	0.194049	-0.0140335	0.697695	0.298251	35.6009	55.3534	27.6449	27.6257	32.0563	42.789	33.3698	31.7265	36.7648	76.8076	98.3699	76.0996	65.3073
JGIv7b.000036864:1474258-1499639_VV|aifm1	aifm1	JGIv7b.000036864:1474258-1499639_VV|aifm1	JGIv7b.000036864:1474258-1499639_VV|aifm1	2.75764	0.751334			2.06675	1.94647	2.01432	2.09962	2.00999	1.41758	1.22025	0.94509	1.82076	0.976802	9.91608	5.91491	1.95765	4.9322	5.59365	5.04717	7.10764	3.92465	4.31293	5.22258	5.08411	0	5.5362
JGIv7b.000003881:1031883-1034487_XX|cbr1	cbr1	JGIv7b.000003881:1031883-1034487_XX|cbr1;cbr3	JGIv7b.000003881:1031883-1034487_XX|cbr1;cbr3	0.632056	0.751031			-0.432441	0.48678	0.44773	0.0986932	0.0769816	-0.292076	0.146189	-2.83123	-0.0978538	-0.00244125	8.02121	1.74823	18.0526	9.04484	5.89736	0	0	0	0	0	0	0	0
JGIv7b.000247724:813429-817529_XX|bola3	bola3	JGIv7b.000247724:813429-817529_XX|unnamed	JGIv7b.000247724:813429-817529_XX|unnamed	1.96307	0.75091			1.3097	1.32563	1.62828	1.35071	1.47429	1.01835	0.151855	0.14775	1.19967	0.816435	0	0	0	0	0	0	0	0	0	0	0	0	0
JGIv7b.000006546:214836-224522_VV|ssbp1	ssbp1	JGIv7b.000006546:214836-224522_VV|ssbp1	JGIv7b.000006546:214836-224522_VV|ssbp1	2.54776	0.750834			1.77387	1.91396	1.82256	1.83855	1.80126	1.37244	1.08317	0.807341	1.54374	0.589342	24.214	20.5393	25.7752	20.8031	13.8572	11.0122	13.9501	15.9942	10.0438	7.96478	6.37518	13.6439	8.01009
JGIv7b.000005732:533680-560869_VV|shmt2	shmt2	JGIv7b.000005732:533680-560869_VV|shmt2	JGIv7b.000005732:533680-560869_VV|shmt2	3.60314	0.750682			0.805901	0.914543	0.923944	1.09144	0.863527	0.388258	0.134431	-0.0660409	0.457629	-0.0683339	24.4463	28.6385	23.4977	22.9717	19.1717	10.0476	10.8564	11.011	17.1358	6.81828	8.68237	14.8653	8.72717
JGIv7b.000219188:459747-475793_XX|erp29	erp29	JGIv7b.000219188:459747-475793_XX|erp29	JGIv7b.000219188:459747-475793_XX|erp29	4.1424	0.750646			0.034724	-0.477085	-0.201721	-0.308585	-0.214484	-0.953945	-0.982446	-1.19959	-0.887724	-0.896672	19.7903	8.01044	6.76056	13.0555	9.42301	10.458	18.8329	5.97946	12.099	34.9818	31.8445	41.2597	18.1671
JGIv7b.000012933:1870437-1879210_VV|rbmx	rbmx	JGIv7b.000012933:1870437-1879210_VV|rbmx	JGIv7b.000012933:1870437-1879210_VV|rbmx	4.47561	0.750576			0.394376	0.456606	0.536958	0.406976	0.376152	-0.530773	-0.309127	-0.487289	-0.122406	-0.13222	7.28206	14.9531	8.37558	12.9002	9.55904	44.9954	49.7497	47.0215	48.0003	50.3174	52.079	41.0985	56.7503
JGIv7b.000145916:1822323-1910353_VV|pou2f1	pou2f1	JGIv7b.000145916:1822323-1910353_VV|loc779060;pou2f2;pou2f1;JGIv7b.000207208:1290991-1380465_VV|loc779060;pou2f2;pou2f1	JGIv7b.000145916:1822323-1910353_VV|loc779060;pou2f2;pou2f1;JGIv7b.000207208:1290991-1380465_VV|loc779060;pou2f2;pou2f1	0.790998	0.74941			-1.03295	-1.44928	-1.06612	-1.30098	1.10556	-1.41187	-1.7061	-1.77941	-1.07147	-1.52197	6.04365	9.55523	11.6562	7.42446	7.15276	5.34789	8.57167	10.5098	4.98955	3.42325	13.2468	11.2609	11.8357
JGIv7b.000024235:922335-937219_VV|dnaja2	dnaja2	JGIv7b.000024235:922335-937219_VV|dnaja2	JGIv7b.000024235:922335-937219_VV|dnaja2	2.66514	0.747026			0.642026	0.0734125	0.716081	0.526611	0.424748	-0.138225	-0.736116	-0.315557	-0.131933	-0.0304215	18.5272	29.6795	17.7215	9.35149	14.7113	28.8917	23.8606	26.5586	32.262	31.3802	36.0968	26.0729	32.3146
JGIv7b.000057559:2402481-2434085_VV|znf830	znf830	JGIv7b.000057559:2402481-2434085_VV|znf830	JGIv7b.000057559:2402481-2434085_VV|znf830	2.24767	0.746943			0.576122	1.38806	0.521125	1.37887	1.17368	0.332468	0.083819	0.191748	0.293959	0.401157	5.2961	10.2837	7.856	2.06821	7.9292	9.49851	12.8288	5.88345	16.1993	23.048	25.7961	15.0567	12.3753
JGIv7b.000208112:45268-125842_XV|zcchc24	zcchc24	JGIv7b.000208112:45268-125842_XV|zcchc24	JGIv7b.000208112:45268-125842_XV|zcchc24	1.49302	0.746852			2.73634	3.45547	2.38216	2.55396	2.48942	1.96254	2.067	1.16973	2.31668	2.36715	0	0	0	0	0.472805	0.75417	3.43762	7.02716e-06	3.20844	0.523371	9.10319e-06	2.51742	1.59033
JGIv7b.000178713:3204230-3206812_VV|cycs	cycs	JGIv7b.000178713:3204230-3206812_VV|cycs;JGIv7b.000099185:1826577-1829311_VV|cycs;CON__P62894	JGIv7b.000178713:3204230-3206812_VV|cycs;JGIv7b.000099185:1826577-1829311_VV|cycs	4.86019	0.746018			2.19038	1.98041	2.05293	1.95323	2.11864	1.36189	1.27665	1.50849	1.32142	1.09705	142.127	240.417	294.808	241.48	227.914	195.71	171.454	113.659	207.859	364.886	483.04	389.188	288.203
JGIv7b.000013204:111433-125536_VV|rcc1	rcc1	JGIv7b.000013204:111433-125536_VV|rcc1	JGIv7b.000013204:111433-125536_VV|rcc1	2.39941	0.746012			0.789061	0.55454	0.689461	0.730517	0.659248	-0.248178	0.275902	-0.616421	-0.113193	0.394656	115.921	164.656	206.032	140.235	147.834	185.444	172.561	200.957	239.597	174.924	109.055	88.8409	101.662
JGIv7b.000039437:3012603-3015343_VV|atp5i	atp5i	JGIv7b.000039437:3012603-3015343_VV|atp5i	JGIv7b.000039437:3012603-3015343_VV|atp5i	4.4002	0.744549			2.36124	2.48439	2.43617	2.45814	2.39884	1.76986	1.68768	1.55453	1.96138	1.44259	196.588	73.9692	206.613	191.457	48.438	20.4007	13.8788	0	9.22377	3.16963	19.0278	32.578	19.126
JGIv7b.000030470:2781017-2785897_VV|dnajb9	dnajb9	JGIv7b.000030470:2781017-2785897_VV|dnajb9;JGIv7b.000074339:2372460-2378435_VV|dnajb9	JGIv7b.000030470:2781017-2785897_VV|dnajb9;JGIv7b.000074339:2372460-2378435_VV|dnajb9	2.36708	0.744015			-1.25051	-0.920614	-0.251347	-0.719977	-1.2223	-1.46799	-1.63383	-1.71589	-1.67613	-1.59098	17.6304	9.34269	4.66813	20.7899	17.893	18.4541	19.6505	13.6479	17.957	28.329	15.1542	17.2973	11.8474
JGIv7b.000054274:2468550-2472395_VV|atp5d	atp5d	JGIv7b.000054274:2468550-2472395_VV|atp5d;JGIv7b.000039437:1883803-1888512_VV|atp5d	JGIv7b.000054274:2468550-2472395_VV|atp5d;JGIv7b.000039437:1883803-1888512_VV|atp5d	3.41543	0.743766			2.1586	2.40287	2.18956	2.22993	2.20424	1.62113	1.38826	1.31267	1.89941	1.24491	167.129	148.75	182.173	138.584	207.335	598.077	604.11	399.594	415.924	550.446	1001.25	951.834	1180.33
JGIv7b.000169011:328050-342886_VV|agpat3	agpat3	JGIv7b.000169011:328050-342886_VV|agpat3	JGIv7b.000169011:328050-342886_VV|agpat3	2.6239	0.743729			-0.101993	-0.376513	0.256642	0.294546	0.019458	-0.409633	-0.846337	-1.07681	-0.534153	-0.759569	23.1472	17.7822	18.5686	21.8556	13.6596	13.6971	20.7625	22.8354	9.1991	8.55371	13.9536	14.3342	16.8307
JGIv7b.000227943:102438-109987_VV|mif4gd	mif4gd	JGIv7b.000227943:102438-109987_VV|mif4gd	JGIv7b.000227943:102438-109987_VV|mif4gd	2.15634	0.743659			-1.62971	-1.53831	-0.859798	-1.50807	-1.03361	-1.91331	-1.81088	-2.23444	-2.51441	-1.81475	18.0963	1.97205	5.93944	8.42137	8.27851	10.5003	9.37579	11.3402	4.45078	6.72959	3.67262	6.28799	11.0747
JGIv7b.000300439:605414-609456_VV|eef1a1o	eef1a1o	JGIv7b.000300439:605414-609456_VV|cep44;eef1a2;eef1a-o1;eef1a1o	JGIv7b.000300439:605414-609456_VV|cep44;eef1a2;eef1a-o1;eef1a1o	5.74576	0.74362			2.8306	2.92829	2.764	3.04085	2.93776	2.21443	2.14057	2.01734	2.19672	2.21434	250.109	190.516	155.463	262.046	244.829	1175.37	1053.66	1802.55	1211.58	1276.4	1831.71	1530.65	1683.04
JGIv7b.000120240:4520474-4533886_VV|asnsd1	asnsd1	JGIv7b.000120240:4520474-4533886_VV|asnsd1	JGIv7b.000120240:4520474-4533886_VV|asnsd1	1.35642	0.742483			-1.71564	-0.762758	-0.252638	-0.716406	-0.182241	-1.36886	-1.22107	-2.04326	-1.30037	-1.40854	20.5298	16.2119	6.86371	15.7207	14.5835	40.83	34.8828	37.477	43.3801	60.9558	59.4179	70.7155	58.632
JGIv7b.000011701:91763-99209_VV|c1qbp	c1qbp	JGIv7b.000011701:91763-99209_VV|tmem147;c1qbp	JGIv7b.000011701:91763-99209_VV|tmem147;c1qbp	3.17951	0.742205			0.728346	1.06865	1.08526	1.10655	1.02129	0.508187	0.223824	-0.0109973	0.558296	0.0197586	49.9545	46.7857	30.1949	38.7486	35.5943	48.6964	42.0869	61.1782	51.2234	73.1884	74.3856	64.2739	46.1194
JGIv7b.000035361:2898672-2910364_VV|tmem199	tmem199	JGIv7b.000035361:2898672-2910364_VV|tmem199;loc733190	JGIv7b.000035361:2898672-2910364_VV|tmem199;loc733190	4.10555	0.740534			0.335259	0.481977	0.500796	0.356876	0.480955	-0.589749	-0.197165	-0.401158	-0.0312586	-0.327477	37.9073	56.4353	12.469	25.553	30.6429	8.79823	8.28765	10.9639	16.5238	12.7759	11.3623	0	11.4209
JGIv7b.000070461:1257012-1287944_VV|sugp2	sugp2	JGIv7b.000070461:1257012-1287944_VV|sfrs14;sugp2	JGIv7b.000070461:1257012-1287944_VV|sfrs14;sugp2	0.665706	0.740089			-1.82695	-2.98989	-1.19526	-3.00564	-1.13445	-3.7281	-2.4372	-1.82271	-3.5135	-2.35113	1.15566	1.28652	1.65028	2.06569	2.30718	5.55768	9.91849	7.17607	12.181	10.8308	10.9774	6.78009	11.1097
JGIv7b.000156846:1727781-1733070_XX|unnamed	unnamed	JGIv7b.000156846:1727781-1733070_XX|apcs;mgc83053	JGIv7b.000156846:1727781-1733070_XX|apcs;mgc83053	3.25471	0.738933			-0.0409264	-0.00464559	0.0407663	0.142495	-0.013018	-1.18487	-0.425053	-0.730787	-0.690884	-0.538398	0	0	0	0	0	0	0	0	0	0	0	0	0
JGIv7b.000078587:17638-37287_VV|nup88	nup88	JGIv7b.000078587:17638-37287_VV|nup88;nup88b	JGIv7b.000078587:17638-37287_VV|nup88;nup88b	5.63565	0.738864			0.387789	0.37415	0.420604	0.440931	0.330479	-0.4106	-0.447879	-0.283945	-0.452634	-0.145305	24.3576	30.1574	20.039	25.3228	26.9677	52.6144	53.0852	51.1793	53.645	57.4622	43.3686	28.1648	45.5966
JGIv7b.000052441:8393559-8468221_VV|oxct1	oxct1	JGIv7b.000052441:8393559-8468221_VV|oxct1;JGIv7b.000337825:778465-794262_XX|oxct1	JGIv7b.000052441:8393559-8468221_VV|oxct1	3.76713	0.738216			2.40938	2.51053	2.52374	2.42002	2.32904	1.84993	1.64995	1.47423	2.02944	1.49809	7.97503	14.0709	4.05982	10.1143	8.93472	17.5184	15.1785	17.8488	22.865	16.0227	9.24872	15.835	16.2687
JGIv7b.000021583:134326-146580_VV|pdha1	pdha1	JGIv7b.000021583:134326-146580_VV|pdha1	JGIv7b.000021583:134326-146580_VV|pdha1	2.98663	0.737918			2.1101	2.1207	2.17931	2.16253	2.14545	1.58131	1.37677	0.982911	1.84452	1.243	65.072	49.529	53.049	58.1558	51.9797	33.1989	32.5661	32.572	34.7242	42.0091	45.6292	29.4011	41.4261
JGIv7b.000075966:1556639-1576839_VV|stt3a	stt3a	JGIv7b.000075966:1556639-1576839_VV|stt3a;loc779022	JGIv7b.000075966:1556639-1576839_VV|stt3a;loc779022	3.27626	0.737786			2.05356	2.01677	2.09985	2.18152	1.94585	1.37767	1.23513	0.931157	1.7166	1.34805	16.6933	10.4952	10.6569	10.3427	17.6231	7.17155	6.27284	6.33699	5.11636	4.55822	5.86366	1.33858	5.89391
JGIv7b.000052441:5667508-5682783_VX|ugt3a2	ugt3a2	JGIv7b.000052441:5667508-5682783_VX|ugt3a2;JGIv7b.000052441:5686493-5697360_XX|unnamed;JGIv7b.000051452:1741234-1767132_XX|ugt3a2;na	JGIv7b.000052441:5667508-5682783_VX|ugt3a2	3.29645	0.736985			1.61384	1.81103	1.71656	1.70334	1.78542	1.0048	0.888874	0.710252	1.46001	0.881327	47.8223	64.6647	30.4767	61.8384	55.2992	16.2812	12.1357	9.63272	12.098	16.4313	4.75371	7.12159	5.37552
JGIv7b.000006590:4985436-4991142_VV|atp5o	atp5o	JGIv7b.000006590:4985436-4991142_VV|atp5o;loc414601	JGIv7b.000006590:4985436-4991142_VV|atp5o;loc414601	2.88196	0.736901			2.65205	2.90147	2.82569	2.85563	2.61996	2.19525	1.98236	1.74989	2.49397	1.74883	334.572	194.454	243.926	178.134	153.365	86.5859	99.0538	113.691	76.9567	104.506	175.969	144.091	136.503
JGIv7b.000075488:1464-5747_XX|stx7	stx7	JGIv7b.000075488:1464-5747_XX|stx7	JGIv7b.000075488:1464-5747_XX|stx7	3.06716	0.736894			1.7345	2.15915	2.14663	2.05869	2.09973	1.43761	1.28106	0.914784	1.24423	1.63657	0	11.7215	0	0.721948	6.59008	16.0906	13.4344	15.7979	23.8091	34.7722	47.0696	38.5426	24.6847
JGIv7b.000044494:777921-797462_VV|afg3l2	afg3l2	JGIv7b.000044494:777921-797462_VV|afg3l2	JGIv7b.000044494:777921-797462_VV|afg3l2	3.10947	0.735844			1.31666	1.46075	1.33477	1.21866	1.29538	0.658754	0.691404	0.0735319	0.866487	0.656825	9.11632	4.98675	2.61494	6.14287	7.99044	13.0687	20.6393	12.0978	17.0932	19.8696	10.0126	12.6708	9.18907
JGIv7b.000132123:491259-511956_VV|loc645177	loc645177	JGIv7b.000132123:491259-511956_VV|lrmp;loc645177;ccdc155;JGIv7b.000070246:434635-436637_XX|unnamed	JGIv7b.000132123:491259-511956_VV|lrmp;loc645177;ccdc155	3.22251	0.734956			0.162672	0.12455	0.338389	0.179231	0.30075	-0.0706691	-0.800436	-0.728727	-0.463211	-0.506145	12.9487	25.7186	20.5264	15.2843	16.7775	8.42811	9.20063	10.5841	6.11467	5.75554	4.6617	6.57294	7.99334
JGIv7b.000090041:759330-770984_VV|nipsnap3a	nipsnap3a	JGIv7b.000090041:759330-770984_VV|nipsnap3a	JGIv7b.000090041:759330-770984_VV|nipsnap3a	3.12723	0.733942			1.344	1.4398	1.35766	1.53934	1.46882	0.986185	0.548594	0.545326	1.04017	0.359638	23.6987	25.0879	38.5736	16.7246	31.5287	28.4844	15.7866	19.0942	20.9833	27.4691	24.7352	17.6458	40.4021
JGIv7b.000031653:2335524-2379754_VV|fip1l1	fip1l1	JGIv7b.000031653:2335524-2379754_VV|fip1l1;JGIv7b.000032657:2270529-2333409_VV|fip1l1	JGIv7b.000031653:2335524-2379754_VV|fip1l1	3.03026	0.733831			0.263555	0.404857	0.577778	0.54208	0.409898	-0.649188	0.000474057	-0.486084	-0.355618	0.0194299	7.67751	14.2447	6.42427	14.0377	10.1894	17.2483	17.8344	18.8747	15.5711	16.4517	30.6835	19.7002	33.7332
JGIv7b.000332973:517878-543217_VV|slc27a6	slc27a6	JGIv7b.000332973:517878-543217_VV|slc27a6	JGIv7b.000332973:517878-543217_VV|slc27a6	3.01555	0.733341			0.16917	-0.122885	0.0211407	0.164868	-0.0964945	-0.798084	-0.739035	-1.13129	-0.434687	-0.427815	16.581	14.4554	12.9318	10.4372	12.2309	28.8633	18.9555	24.3821	28.4902	30.1035	22.7894	26.6968	28.9351
JGIv7b.000063404:2325287-2381121_VV|emc2	emc2	JGIv7b.000063404:2325287-2381121_VV|emc2;ttc35	JGIv7b.000063404:2325287-2381121_VV|emc2;ttc35	3.48442	0.733092			0.882081	1.04724	1.21262	0.998044	0.928402	0.0479852	0.339521	0.00864009	0.462037	0.544745	12.5963	21.963	3.22151	10.8219	10.7765	38.5381	55.4305	32.2921	51.3714	65.5024	82.2697	77.5902	45.5518
JGIv7b.000089475:626351-671637_VV|atl2	atl2	JGIv7b.000089475:626351-671637_VV|atl2;JGIv7b.000267922:1217000-1261959_XX|atl1;JGIv7b.000060945:36391-67315_XV|atl1	JGIv7b.000089475:626351-671637_VV|atl2	3.054	0.732574			-0.231973	-0.290113	-0.171879	-0.154132	-0.0246907	-0.928647	-1.00409	-1.34132	-0.543243	-0.718364	16.1136	17.1901	8.35056	12.2043	13.3019	37.6454	44.0653	26.7059	40.0485	46.4473	34.5956	28.29	41.0023
JGIv7b.000181837:1398215-1412568_XV|tubb6	tubb6	JGIv7b.000181837:1398215-1412568_XV|tubb6	JGIv7b.000181837:1398215-1412568_XV|tubb6	0.531783	0.732412			-1.21446	0.507342	-0.879102	2.37066	0.550265	-0.223933	-0.319626	-1.04329	-0.381566	-0.358948	3.74597	3.01454	0	0.990246	4.2936	0.334399	1.02373	2.16689	1.02054	0.467595	0.701762	0	0.705382
JGIv7b.000004321:4321773-4341400_VV|rbm45	rbm45	JGIv7b.000004321:4321773-4341400_VV|rbm45;JGIv7b.000043242:3173528-3180052_XV|rbm45	JGIv7b.000004321:4321773-4341400_VV|rbm45;JGIv7b.000043242:3173528-3180052_XV|rbm45	4.28719	0.731977			-1.38203	-1.426	-1.32904	-1.33213	-1.32612	-2.0921	-1.8972	-2.2801	-2.31012	-1.87568	14.8805	4.32428	13.9542	9.85459	8.75234	10.4332	7.15897	9.90784	8.78364	9.80975	8.30493	9.04852	8.34777
JGIv7b.000177844:109176-121797_VV|pdhb	pdhb	JGIv7b.000177844:109176-121797_VV|pdhe1beta-1;pdhb	JGIv7b.000177844:109176-121797_VV|pdhe1beta-1;pdhb	2.72065	0.731524			1.97632	2.24315	2.19522	2.16369	2.24451	1.61189	1.46877	0.925683	1.84125	1.31767	46.8885	51.3988	30.0553	49.6321	40.3402	13.4313	18.2749	18.597	11.4446	9.47084	11.0819	15.6739	14.5292
JGIv7b.000326511:404376-418642_VV|pck2	pck2	JGIv7b.000326511:404376-418642_VV|pck2;JGIv7b.000013471:2407736-2412755_XX|pck1;JGIv7b.000014557:1618353-1623687_XX|pck1	JGIv7b.000326511:404376-418642_VV|pck2	2.7996	0.731198			2.34243	2.34822	2.40077	2.35866	2.38594	1.91602	1.68861	1.22988	2.01724	1.32829	7.9937	33.0113	7.33081	9.16473	8.08864	3.46224	1.73283	2.6256	3.39436	0.682692	2.14079	8.12685	1.27889
JGIv7b.000280186:61552-71464_VV|idh3b	idh3b	JGIv7b.000280186:61552-71464_VV|idh3b	JGIv7b.000280186:61552-71464_VV|idh3b	3.1026	0.730362			1.9623	2.17689	2.0493	2.16885	2.11892	1.66071	1.31005	1.08144	1.69054	1.08171	19.488	16.4921	28.3529	13.8707	21.9976	13.6262	12.8912	15.0228	12.8029	8.26987	11.3191	9.5199	11.9763
JGIv7b.000075398:1831986-1852806_VV|abhd16a	abhd16a	JGIv7b.000075398:1831986-1852806_VV|abhd16a;bat5	JGIv7b.000075398:1831986-1852806_VV|abhd16a;bat5	1.44396	0.729973			-1.36507	-1.10342	-1.16217	-0.319254	-1.16316	-1.96267	-1.70152	-2.47717	-1.13419	-1.4874	12.4201	6.42908	14.6316	12.0044	17.3499	5.63027	6.8946	7.29678	11.9135	7.8729	7.08934	6.47352	3.32543
JGIv7b.000009994:1473421-1517771_VV|zc3h7a	zc3h7a	JGIv7b.000009994:1473421-1517771_VV|zc3h7a	JGIv7b.000009994:1473421-1517771_VV|zc3h7a	2.10254	0.72957			-0.685046	-0.762948	-0.525872	-0.931219	-0.87389	-1.3284	-1.55553	-2.20145	-1.2665	-1.07494	27.2357	14.1655	31.6932	23.3991	17.9611	5.29774	6.32245	3.78202	5.66337	4.52008	3.01497	0.645252	6.06105
JGIv7b.000189728:582298-585495_VV|nat8b	nat8b	JGIv7b.000189728:582298-585495_VV|nat8b	JGIv7b.000189728:582298-585495_VV|nat8b	4.88992	0.728679			0.600083	0.670914	0.711076	0.854678	0.458653	-0.113852	-0.107581	-0.147092	0.0873763	-0.0668441	69.9851	55.3812	34.5308	57.1203	60.7954	19.0548	14.3445	17.2054	19.0665	17.4719	16.3885	8.97896	9.88385
JGIv7b.000034020:149322-154913_VV|ndufa8	ndufa8	JGIv7b.000034020:149322-154913_VV|ndufa8	JGIv7b.000034020:149322-154913_VV|ndufa8	2.49025	0.72862			2.06516	2.1688	2.27877	2.11841	2.20583	1.53687	1.41435	0.972983	2.01391	1.25576	239.435	185.109	168.892	159.995	172.027	36.1164	42.7999	50.015	18.963	31.3602	41.5639	46.0465	56.5236
JGIv7b.000061124:6323229-6340741_VV|mios	mios	JGIv7b.000061124:6323229-6340741_VV|mios;loc100049152;JGIv7b.000145462:948610-969416_XV|mios	JGIv7b.000061124:6323229-6340741_VV|mios;loc100049152;JGIv7b.000145462:948610-969416_XV|mios	1.39089	0.728453			-1.85238	-0.9849	-0.602352	-1.63882	-1.45517	-1.73324	-1.94023	-2.7778	-1.71491	-2.00971	8.26665	5.90565	5.81406	9.27229	10.715	3.33104	4.69091	4.53285	4.06637	3.2605	4.19427	7.18113	2.81061
JGIv7b.000026364:2689744-2752968_XV|abat	abat	JGIv7b.000026364:2689744-2752968_XV|abat	JGIv7b.000026364:2689744-2752968_XV|abat	2.78894	0.727563			-0.966175	-0.941377	-1.49633	-0.935765	-1.30067	-1.61974	-1.77044	-2.09299	-1.67214	-2.12283	0.12614	0.549846	0.141946	0.433485	0.89031	0.805116	0.672212	0.474283	0.595663	0.51173	0.921599	0.525965	0
JGIv7b.000172068:1618009-1685973_XV|atr	atr	JGIv7b.000172068:1618009-1685973_XV|atr	JGIv7b.000172068:1618009-1685973_XV|atr	2.38929	0.727136			-1.32327	-0.802549	-0.528535	-0.457083	-0.598042	-1.51594	-1.24125	-1.7896	-1.47999	-1.31839	5.55843	4.59946	5.83086	2.79242	4.13747	2.18662	2.42661	1.85971	2.44687	2.30294	1.36626	0.78566	2.30623
JGIv7b.000007045:3705045-3732370_VX|a2m	a2m	JGIv7b.000007045:3705045-3732370_VX|a2m;gpn2	JGIv7b.000007045:3705045-3732370_VX|a2m;gpn2	1.16038	0.72668			-1.353	0.243043	0.0103076	0.172334	-0.686163	-1.49149	-1.31864	-1.03301	-0.800302	-0.603433	0	0.0816504	0	0.080464	0	69.7779	59.2274	69.197	58.6009	35.7155	45.162	58.1876	47.9169
JGIv7b.000067738:556651-576823_VV|acad9	acad9	JGIv7b.000067738:556651-576823_VV|acad9	JGIv7b.000067738:556651-576823_VV|acad9	3.40306	0.726013			1.70124	1.87706	1.6226	1.72951	1.67949	1.17469	1.04148	0.727139	1.3077	0.728816	4.5899	0.381095	0	1.31445	3.94238	1.01458	0.776509	1.64361	0.774094	1.24137	3.72606	0	0.535041
JGIv7b.000047026:62377-73140_VV|zmpste24	zmpste24	JGIv7b.000047026:62377-73140_VV|zmpste24	JGIv7b.000047026:62377-73140_VV|zmpste24	3.43689	0.725761			0.885204	0.738275	0.868299	0.958529	0.750091	0.10236	0.136125	-0.22586	0.500159	0.0588103	17.3984	20.2951	40.2599	21.2634	23.6375	35.9736	26.5529	23.9557	32.4008	56.0683	60.8721	68.4587	51.5883
JGIv7b.000023165:7223195-7248038_VV|clcc1	clcc1	JGIv7b.000023165:7223195-7248038_VV|clcc1	JGIv7b.000023165:7223195-7248038_VV|clcc1	3.9109	0.725646			-0.500165	-0.591611	-0.260721	-0.387632	-0.350551	-1.12697	-1.22821	-1.40052	-0.864833	-1.09838	5.16795	15.5187	6.46168	14.7999	8.78126	22.4902	19.3804	22.1302	29.4885	42.1641	42.6524	39.5061	37.9527
JGIv7b.000162663:1642007-1650522_VV|mlec	mlec	JGIv7b.000162663:1642007-1650522_VV|mlec	JGIv7b.000162663:1642007-1650522_VV|mlec	4.48046	0.725535			1.6824	1.51781	1.66751	1.62322	1.63522	1.08974	0.739259	0.747744	1.10784	0.813908	1.13435	2.96679	4.08475	2.53385	1.86815	6.45038	6.44805	7.46396	5.22275	4.23372	4.42012	5.67586	3.3322
JGIv7b.000039723:5147157-5173886_VV|sel1l	sel1l	JGIv7b.000039723:5147157-5173886_VV|sel1l	JGIv7b.000039723:5147157-5173886_VV|sel1l	1.87323	0.725305			-0.839264	-0.746186	-0.485318	-0.738336	-0.760346	-1.07071	-2.07607	-1.81267	-0.900502	-1.33602	3.44274	10.8801	3.38986	9.3355	7.93101	14.2332	12.04	12.7424	16.1304	13.181	8.1224	7.62619	8.1643
JGIv7b.000007045:3826589-3861075_XX|unnamed	unnamed	JGIv7b.000007045:3826589-3861075_XX|na;loc100036845;pzp	JGIv7b.000007045:3826589-3861075_XX|na;loc100036845;pzp	1.17295	0.724729			-1.09671	-1.07313	-0.850153	-1.89679	-1.56692	-1.96772	-3.10972	-1.89975	-1.52586	-1.60429	3.22942	7.087	3.12617	3.84335	0.858861	0.098298	0.611417	0.317977	1.254	0.142014	0.625209	1.70349	0.208081
JGIv7b.000227593:1818467-1830622_VV|ca5b	ca5b	JGIv7b.000227593:1818467-1830622_VV|ca5b	JGIv7b.000227593:1818467-1830622_VV|ca5b	2.56013	0.724099			-0.929764	-0.757118	-0.466536	-0.744879	-0.479613	-1.49386	-1.20449	-1.55355	-0.956683	-1.78982	49.9223	61.3977	95.8031	62.0374	64.8436	51.598	57.4046	46.0887	52.3586	56.0566	59.1618	57.6159	82.3809
JGIv7b.000164049:2583271-2599845_VV|riok2	riok2	JGIv7b.000164049:2583271-2599845_VV|riok2;riok2b;JGIv7b.000001187:3424051-3452152_VV|riok2	JGIv7b.000164049:2583271-2599845_VV|riok2;riok2b;JGIv7b.000001187:3424051-3452152_VV|riok2	1.69783	0.723393			-0.775763	-1.05732	-1.01129	-0.881167	-1.25232	-1.43027	-2.45243	-2.03777	-1.56427	-1.1101	9.60905	14.7512	10.8131	11.4859	15.8906	51.9988	36.7359	51.8384	52.5279	77.1174	101.238	79.2626	76.1924
JGIv7b.000121479:384851-395965_VV|rbm24	rbm24	JGIv7b.000121479:384851-395965_VV|rbm24;JGIv7b.000011136:1874405-1883337_VV|rbm24;JGIv7b.000014557:1688472-1705576_VV|rbm38;JGIv7b.000013471:2316836-2331028_VV|rbm38	JGIv7b.000121479:384851-395965_VV|rbm24;JGIv7b.000011136:1874405-1883337_VV|rbm24	3.50266	0.721521			0.770936	0.590245	0.995491	0.923507	0.954245	0.0952105	0.380983	-0.138629	0.284205	0.00504928	34.6068	29.5515	30.3557	39.3377	40.0836	19.6686	24.905	24.6896	19.2754	20.8792	15.9918	17.02	20.4187
JGIv7b.000043347:617045-640920_VV|hnrnpr	hnrnpr	JGIv7b.000043347:617045-640920_VV|hnrnpr	JGIv7b.000043347:617045-640920_VV|hnrnpr	4.3328	0.721167			0.458217	0.481977	0.411674	0.458858	0.476571	-0.315958	-0.0810585	-0.565049	-0.0762797	-0.280193	35.4208	38.7354	54.719	41.7763	45.3224	59.4049	56.5731	61.9177	65.4757	86.3441	78.6965	79.0293	74.9192
JGIv7b.000046492:221401-227633_XX|pex11b	pex11b	JGIv7b.000046492:221401-227633_XX|pex11b;JGIv7b.000012462:1706173-1720924_XX|pex11b	JGIv7b.000046492:221401-227633_XX|pex11b;JGIv7b.000012462:1706173-1720924_XX|pex11b	2.06868	0.720674			-0.469468	0.0273611	0.0854397	-0.104722	0.264348	-0.696113	-0.568974	-0.882902	-0.325972	-1.32645	2.90516	4.46952	0.38461	3.67048	3.88656	1.88403	0.607132	2.24892	1.81573	0.970593	0.416187	0.712566	1.255
JGIv7b.000067052:977053-989760_VV|eci2	eci2	JGIv7b.000067052:977053-989760_VV|eci2;mgc132021	JGIv7b.000067052:977053-989760_VV|eci2;mgc132021	2.66347	0.720121			0.537125	0.817858	0.941443	0.668932	0.717256	0.25446	-0.0334747	-0.114483	0.409101	-0.433593	14.5301	13.6675	23.2354	16.097	17.6923	4.88115	9.50925	6.46969	9.02826	18.3044	17.6933	23.9156	18.7206
JGIv7b.000005732:2718145-2743533_VX|pigx	pigx	JGIv7b.000005732:2718145-2743533_VX|pigx;tsfm;mgc84188;JGIv7b.000080529:550368-554583_XX|pigx;mgc84188	JGIv7b.000005732:2718145-2743533_VX|pigx;tsfm;mgc84188;JGIv7b.000080529:550368-554583_XX|pigx;mgc84188	1.36259	0.719818			-0.664527	-0.512182	-0.468195	-0.655161	-1.65036	-2.07709	-1.2125	-1.87118	-1.42806	-0.960685	11.0579	9.91573	4.62186	4.07152	11.893	6.23298	6.73468	7.12754	4.10284	1.7944	1.53887	1.31737	0.773404
JGIv7b.000015893:6497427-6516795_VV|mrpl22	mrpl22	JGIv7b.000015893:6497427-6516795_VV|mrpl22	JGIv7b.000015893:6497427-6516795_VV|mrpl22	2.56714	0.718541			0.815834	1.17161	1.14377	0.99088	0.920233	0.508133	0.280949	-0.0413219	0.744813	-0.0429506	11.177	7.17643	27.4807	7.92694	13.3416	9.35569	7.14379	6.70605	7.12655	15.3616	28.0663	9.15298	20.7869
JGIv7b.000091950:805188-900517_VV|ktn1	ktn1	JGIv7b.000091950:805188-900517_VV|ktn1	JGIv7b.000091950:805188-900517_VV|ktn1	3.28964	0.718336			1.33889	1.31637	1.44999	1.35	1.27389	0.641461	0.476284	0.306706	1.05883	0.654177	0.539019	0.704879	1.41531	1.62082	2.2545	7.29784	5.74498	6.0801	8.37855	10.1318	13.1272	12.7361	5.71781
JGIv7b.000008129:8752133-8755072_VV|spryd4	spryd4	JGIv7b.000008129:8752133-8755072_VV|spryd4	JGIv7b.000008129:8752133-8755072_VV|spryd4	2.20221	0.717866			0.626167	1.00579	1.02199	1.11089	0.99872	0.545094	0.316425	0.147658	0.564943	-0.399892	56.4676	48.8712	26.8873	33.8848	52.2383	15.1972	15.5082	11.2298	15.1887	9.32036	11.1903	9.57963	12.3729
JGIv7b.000187321:5073421-5087003_VV|amt	amt	JGIv7b.000187321:5073421-5087003_VV|amt	JGIv7b.000187321:5073421-5087003_VV|amt	2.84976	0.71763			1.25324	1.45842	1.44092	1.37941	1.24171	0.935133	0.541597	0.503688	0.985447	0.219695	8.51678	8.24996	3.90458	14.9051	8.4108	6.95518	8.40496	4.74413	4.4687	4.86277	6.14568	2.63055	3.08869
JGIv7b.000059269:1679421-1697114_VV|glud1	glud1	JGIv7b.000059269:1679421-1697114_VV|glud1	JGIv7b.000059269:1679421-1697114_VV|glud1	2.69152	0.717096			0.260939	0.629906	0.587634	0.524844	0.279827	-0.0280846	-0.25193	-0.435071	0.0952749	-0.682523	17.8394	19.9335	26.2951	18.5645	19.5076	12.1008	10.7119	14.6433	12.1617	13.2512	7.9549	6.28606	8.61101
JGIv7b.000069443:9813616-9833843_VV|alg14	alg14	JGIv7b.000069443:9813616-9833843_VV|alg14;JGIv7b.000120545:2610-23755_VV|alg14	JGIv7b.000069443:9813616-9833843_VV|alg14;JGIv7b.000120545:2610-23755_VV|alg14	2.25015	0.716646			-0.154985	-0.363935	0.0172779	0.140637	0.088696	-0.642846	-1.33002	-0.921204	-0.338064	-0.623401	112.76	69.8186	121.122	92.4727	85.9182	2.60228	5.69043	2.40895	3.02546	2.59915	1.56031	0	1.56836
JGIv7b.000058038:3990070-4000115_VV|chchd7	chchd7	JGIv7b.000058038:3990070-4000115_VV|chchd7	JGIv7b.000058038:3990070-4000115_VV|chchd7	3.90079	0.71639			1.27017	1.33956	1.4509	1.41654	1.33129	0.823581	0.547703	0.606143	0.899951	0.349148	41.6982	14.8717	13.8412	36.4551	20.9995	7.02642	7.09674	18.532	13.0253	16.9707	9.93614	8.54788	11.0047
JGIv7b.000161503:1187249-1229778_VV|acad8	acad8	JGIv7b.000161503:1187249-1229778_VV|acad8	JGIv7b.000161503:1187249-1229778_VV|acad8	2.73202	0.714528			0.678526	0.726193	0.719984	0.747524	0.421715	0.14785	-0.0628755	-0.459104	0.358371	-0.262943	11.2435	14.1115	22.3845	14.0918	13.2767	7.01589	4.84996	4.03297	4.83488	6.01284	6.64927	4.87903	6.20617
JGIv7b.000247724:5200787-5225097_VV|nup133	nup133	JGIv7b.000247724:5200787-5225097_VV|brrn1;ncaph;JGIv7b.000004754:3066603-3093751_VV|ncaph	JGIv7b.000247724:5200787-5225097_VV|brrn1;ncaph	5.04307	0.714279			1.05935	0.869111	1.01282	1.02193	0.814669	0.254642	0.232544	0.212208	0.0852511	0.421837	4.09509	4.96793	2.92445	5.51088	6.70096	10.8036	13.4033	11.2438	15.3035	16.7957	15.4211	14.6125	13.3983
JGIv7b.000154579:1469312-1623707_VV|suclg2	suclg2	JGIv7b.000154579:1469312-1623707_VV|suclg2	JGIv7b.000154579:1469312-1623707_VV|suclg2	3.5209	0.71386			1.62304	1.7891	1.70176	1.73114	1.54988	1.25374	1.04746	0.618133	1.0782	0.828081	29.6548	23.2388	12.3734	22.0423	21.9498	28.2274	30.1861	28.8149	25.5686	26.2238	29.213	20.8401	22.8384
JGIv7b.000047091:139941-164945_VV|copb1	copb1	JGIv7b.000047091:139941-164945_VV|copb1;loc446975;psma1;thra	JGIv7b.000047091:139941-164945_VV|copb1;loc446975;psma1;thra	2.80485	0.713534			-0.324975	-0.291389	-0.183092	0.0258157	-0.35053	-0.942854	-0.668502	-1.41989	-0.687818	-0.97278	25.6589	20.6219	21.8811	21.0685	16.7688	14.966	15.9054	22.9886	14.2782	9.6504	10.7404	15.3241	11.4501
JGIv7b.000039437:2658179-2664118_VV|reep6	reep6	JGIv7b.000039437:2658179-2664118_VV|reep6	JGIv7b.000039437:2658179-2664118_VV|reep6	1.73361	0.713217			1.84223	2.04253	2.22967	2.11325	1.65342	1.34103	1.36042	0.415602	1.57443	1.62352	98.4323	93.0148	57.3196	79.2443	70.3564	63.2393	59.5067	47.8805	62.5721	86.0084	111.199	93.7585	113.458
JGIv7b.000046215:226120-236096_VX|gng10	gng10	JGIv7b.000046215:226120-236096_VX|gng10	JGIv7b.000046215:226120-236096_VX|gng10	1.38193	0.712472			1.32342	1.29354	1.5229	1.41793	1.36594	1.09547	-0.383272	0.462411	1.06784	1.11892	199.245	205.548	214.869	136.943	184.902	126.209	115.028	112.373	107.809	171.091	311.361	173.081	239.806
JGIv7b.000167800:1417864-1460227_XX|mttp.1	mttp.1	JGIv7b.000167800:1417864-1460227_XX|mttp.1;JGIv7b.000007144:903331-940104_XX|mttp.1	JGIv7b.000167800:1417864-1460227_XX|mttp.1	4.39334	0.71172			-0.602131	-0.486446	-0.536522	-0.170882	-0.437037	-1.06899	-1.23556	-1.26376	-1.19983	-1.02348	0	0	0	0	0	0.259744	0	0	0	0.242136	0.363396	0	0
JGIv7b.000058038:2118314-2221069_VV|asph	asph	JGIv7b.000058038:2118314-2221069_VV|asph	JGIv7b.000058038:2118314-2221069_VV|asph	3.30147	0.711686			0.459059	0.384432	0.551547	0.509414	0.865925	-0.0513422	-0.305228	-0.429838	0.116451	-0.118096	0.519775	2.03914	5.41037	3.6841	3.1591	7.38915	4.84738	5.37444	7.82373	8.85632	11.3927	6.50191	7.95241
JGIv7b.000203187:564638-572920_VV|cox5b.2	cox5b.2	JGIv7b.000203187:564638-572920_VV|cox5b.2	JGIv7b.000203187:564638-572920_VV|cox5b.2	2.8662	0.711592			2.69778	2.72997	2.79491	2.71368	2.72931	2.14332	2.10806	1.5888	2.44988	1.81762	195.612	141.212	117.034	139.16	129.111	50.8453	34.5906	31.6163	62.1739	104.851	119.637	125.483	82.3359
JGIv7b.000234771:1185305-1195539_XV|rmdn1	rmdn1	JGIv7b.000234771:1185305-1195539_XV|fam82b;rmdn1	JGIv7b.000234771:1185305-1195539_XV|fam82b;rmdn1	5.74691	0.711208			1.04818	1.32168	1.28323	1.2331	1.16671	0.548235	0.45981	0.527144	0.567961	0.39371	0.178029	2.63851	0.601009	1.07066	0.139617	1.44621	2.52995	1.00408	2.31191	1.58892	2.60142	0.742326	2.61484
JGIv7b.000056125:30392-33885_VV|mrpl54	mrpl54	JGIv7b.000056125:30392-33885_VV|mrpl54	JGIv7b.000056125:30392-33885_VV|mrpl54	2.54747	0.711145			1.40943	1.17601	1.27565	1.48984	0.892202	0.833278	0.205383	0.725538	0.685984	0.23723	257.839	249.308	579.953	253.448	197.825	108.866	158.213	102.97	148.383	204.437	383.055	292.625	244.571
JGIv7b.000070222:637123-664453_VV|shmt2	shmt2	JGIv7b.000070222:637123-664453_VV|shmt2	JGIv7b.000070222:637123-664453_VV|shmt2	2.8467	0.710732			2.23295	2.38837	2.34319	2.28441	2.22851	1.87142	1.61289	1.15947	1.91943	1.36055	42.492	47.0568	30.0468	38.7264	39.4031	41.8151	43.8608	43.7206	50.8423	48.9197	27.2696	26.3374	37.2499
JGIv7b.000025254:4359061-4376397_VV|aldh2	aldh2	JGIv7b.000025254:4359061-4376397_VV|aldh2;JGIv7b.000070461:440979-449098_XX|unnamed;JGIv7b.000268711:1087188-1122004_XX|aldh1a1;JGIv7b.000058049:2993139-3024114_XV|aldh1a3;JGIv7b.000023872:32518-66264_XX|aldh1a3;JGIv7b.000067832:984852-1011745_XX|aldh1a1;aldh1	JGIv7b.000025254:4359061-4376397_VV|aldh2	3.77419	0.710443			2.96158	3.11733	3.04484	3.09374	3.01339	2.46141	2.28397	2.1651	2.66995	2.09823	184.86	136.85	100.722	136.021	146.032	99.4349	82.2944	69.3377	91.3308	95.4313	55.8649	73.1425	64.9614
JGIv7b.000039723:9222633-9229780_VV|bckdha	bckdha	JGIv7b.000039723:9222633-9229780_VV|klf9;bckdha;JGIv7b.000050079:2705977-2717191_XX|bckdha	JGIv7b.000039723:9222633-9229780_VV|klf9;bckdha;JGIv7b.000050079:2705977-2717191_XX|bckdha	2.91623	0.710186			0.793283	0.79396	0.912635	0.910668	0.742816	0.319645	0.126237	-0.22982	0.529126	-0.142755	5.56793	4.24738	2.25403	3.92087	7.0752	3.68411	3.41926	2.18076	3.35172	4.32941	6.3509	1.93472	4.54334
JGIv7b.000374693:42855-64887_VV|emc1	emc1	JGIv7b.000374693:42855-64887_VV|emc1;mgc98245;kiaa0090;JGIv7b.000195950:992809-1017865_VX|emc1;kiaa0090	JGIv7b.000374693:42855-64887_VV|emc1;mgc98245;kiaa0090;JGIv7b.000195950:992809-1017865_VX|emc1;kiaa0090	1.17093	0.709828			2.30514	1.85962	1.09327	1.18445	1.66017	0.94161	1.17497	-0.0170723	1.47986	0.974156	2.21045	4.04341	4.97638	2.46252	2.79169	6.47908	7.5644	7.4246	6.52488	5.58146	10.155	11.61	15.3111
JGIv7b.000018892:3321005-3388736_VV|stk10	stk10	JGIv7b.000018892:3321005-3388736_VV|stk10;loc431827;mapk7	JGIv7b.000018892:3321005-3388736_VV|stk10;loc431827;mapk7	1.74937	0.709643			-1.75807	-2.07508	-1.59676	-2.19228	-1.82485	-2.84077	-2.72843	-3.19224	-2.03081	-2.20301	2.97277	4.00531	1.36852	5.34021	5.4045	11.2905	7.9211	7.62106	11.4858	8.55169	2.63268	5.07091	6.28486
JGIv7b.000243760:504924-595284_XV|slc4a11	slc4a11	JGIv7b.000243760:504924-595284_XV|slc4a11;JGIv7b.000001168:5689334-5783944_XV|slc4a11	JGIv7b.000243760:504924-595284_XV|slc4a11;JGIv7b.000001168:5689334-5783944_XV|slc4a11	3.56868	0.708647			-1.29494	-0.980291	-1.15556	-1.10652	-1.22653	-1.77336	-2.15743	-2.03848	-1.61422	-1.72358	7.3102	9.0285	6.30675	9.83938	8.40828	1.34321	1.94784	1.37431	2.30137	1.18625	2.67048	3.55615	0.894751
JGIv7b.000012423:2467630-2491099_XV|ccdc134	ccdc134	JGIv7b.000012423:2467630-2491099_XV|ccdc134	JGIv7b.000012423:2467630-2491099_XV|ccdc134	2.96924	0.708558			1.80556	1.8193	1.98411	1.89443	1.7152	1.27096	1.11178	0.623322	1.29912	1.37062	19.9659	8.70319	15.7274	8.23366	8.14216	24.3289	26.9548	18.7679	16.4997	19.4397	32.0924	21.6455	42.0331
JGIv7b.000039604:12695-48100_VV|rad9a	rad9a	JGIv7b.000039604:12695-48100_VV|rad9a	JGIv7b.000039604:12695-48100_VV|rad9a	2.62039	0.70825			-1.20128	-0.703077	-0.759838	-0.578671	-0.53174	-1.37964	-1.49949	-1.72168	-1.62798	-1.08707	6.8516	3.37619	0.670446	6.39832	9.57844	6.39557	3.17503	3.92028	4.92358	4.35066	2.90197	2.48427	4.37541
JGIv7b.000044494:3008389-3021571_VV|srprb	srprb	JGIv7b.000044494:3008389-3021571_VV|srprb	JGIv7b.000044494:3008389-3021571_VV|srprb	3.45327	0.707886			1.39306	1.50447	1.51653	1.43472	1.39659	0.751894	0.705878	0.428703	1.15062	0.668847	123.276	91.1967	94.7052	93.1813	109.692	60.354	48.9555	54.5968	53.1762	82.4705	76.4997	81.5519	91.4028
JGIv7b.000009528:2005610-2023020_XX|stx11	stx11	JGIv7b.000009528:2005610-2023020_XX|stx11	JGIv7b.000009528:2005610-2023020_XX|stx11	3.1429	0.707305			-1.32531	-0.919226	-0.882257	-0.95651	-0.960238	-1.35955	-1.84693	-1.89945	-1.89004	-1.5841	9.48536	17.3777	5.87838	10.0389	11.4276	16.9902	18.0704	12.1467	20.7732	30.7845	24.7745	24.6478	19.518
JGIv7b.000015416:1776763-1796338_VV|coq9	coq9	JGIv7b.000015416:1776763-1796338_VV|coq9	JGIv7b.000015416:1776763-1796338_VV|coq9	2.39944	0.70632			0.814992	0.850124	0.92479	0.830475	0.689795	0.276424	0.188453	-0.545725	0.464806	0.194617	19.8442	13.1354	11.5789	23.0475	24.7847	6.82343	9.13902	10.363	10.4121	12.2248	6.26478	10.7261	8.99585
JGIv7b.000031469:575721-709141_VV|pc.1	pc.1	JGIv7b.000031469:575721-709141_VV|pc.1	JGIv7b.000031469:575721-709141_VV|pc.1	2.96772	0.706126			2.62824	2.72181	2.68385	2.68643	2.61996	2.16018	1.96546	1.69507	2.36984	1.61911	7.42483	10.3888	10.2119	8.19024	9.48903	8.40372	6.18753	6.7208	7.35866	6.47052	6.02745	6.11541	8.75123
JGIv7b.000075417:1608257-1624257_VV|ddx42	ddx42	JGIv7b.000075417:1608257-1624257_VV|ddx42	JGIv7b.000075417:1608257-1624257_VV|ddx42	1.59819	0.706113			-1.11557	-1.26289	-0.970579	-1.23633	-1.3676	-1.51032	-1.50708	-2.20868	-2.73035	-1.5271	12.5861	13.9555	15.3546	16.5742	17.2081	6.85061	5.60856	8.8613	6.25248	5.19502	10.935	6.62425	5.60967
JGIv7b.000015893:373614-378311_VV|ndufa2	ndufa2	JGIv7b.000015893:373614-378311_VV|ndufa2	JGIv7b.000015893:373614-378311_VV|ndufa2	2.72747	0.705749			2.19138	2.32953	2.40281	2.36593	2.30006	1.81054	1.54757	1.22929	2.07876	1.3948	2.8465	2.54735	5.37202	1.22276	5.43991	2.19142	3.50676	1.52897	5.10363	3.49435	4.45649	1.87151	0.995441
JGIv7b.000139741:1736388-1745308_VX|unnamed	unnamed	JGIv7b.000139741:1736388-1745308_VX|npm2	JGIv7b.000139741:1736388-1745308_VX|npm2	4.22829	0.70381			1.06875	1.23991	1.20153	1.4806	1.43826	0.583668	0.516187	0.454978	0.599475	0.755684	27.7481	11.5915	35.7787	14.8996	18.1342	20.4614	30.8068	11.9547	20.474	31.8948	40.8281	24.1044	26.8874
JGIv7b.000071264:2429580-2459937_XV|ndrg4	ndrg4	JGIv7b.000071264:2429580-2459937_XV|ndrg4	JGIv7b.000071264:2429580-2459937_XV|ndrg4	2.78061	0.703696			1.16986	1.50345	1.47003	1.48847	1.49838	0.680947	1.02458	0.236616	0.729362	0.940212	13.4015	12.5354	7.54037	11.3938	8.1014	3.32108	6.19947	3.93666	2.47207	1.69899	2.71982	2.32834	0.683463
JGIv7b.000338941:30305-37772_XX|cyp8b1	cyp8b1	JGIv7b.000338941:30305-37772_XX|unnamed	JGIv7b.000338941:30305-37772_XX|unnamed	4.03123	0.703524			-0.212661	-0.102959	-0.051785	0.00561597	-0.143396	-0.57454	-0.837366	-1.12156	-0.716387	-0.772946	3.0338	1.37533	4.36984	3.33625	3.14056	0.563313	0.215565	0.22814	0.42979	0.393845	1.47769	0.506	0
JGIv7b.000007555:8618542-8638026_VV|acadsb	acadsb	JGIv7b.000007555:8618542-8638026_VV|acadsb	JGIv7b.000007555:8618542-8638026_VV|acadsb	3.58026	0.703441			1.83098	2.04811	1.95156	1.9759	1.86609	1.44027	1.21781	0.980244	1.50329	1.01382	68.912	61.6504	67.3955	62.3045	66.7759	53.5938	58.9633	56.2982	53.6686	44.2035	41.2978	24.0705	54.7591
JGIv7b.000013523:7863426-7872914_VV|sec61a1	sec61a1	JGIv7b.000013523:7863426-7872914_VV|sec61a1;JGIv7b.000277614:3110904-3122785_VV|sec61a1	JGIv7b.000013523:7863426-7872914_VV|sec61a1;JGIv7b.000277614:3110904-3122785_VV|sec61a1	3.43773	0.702663			1.60216	1.65849	1.64554	1.57152	1.68506	0.984818	0.980133	0.587051	1.29859	0.798857	76.8227	77.5234	69.0324	66.9682	52.7438	31.8401	23.494	37.0322	28.5702	20.0922	21.245	35.2008	26.1766
JGIv7b.000039437:344419-351613_VV|ndufa7	ndufa7	JGIv7b.000039437:344419-351613_VV|ndufa7	JGIv7b.000039437:344419-351613_VV|ndufa7	3.65147	0.702579			2.22319	2.24264	2.25795	2.17275	2.14978	1.64358	1.49674	1.24925	1.83976	1.30408	87.3574	42.9612	50.4121	7.69763	31.6194	33.7926	19.8947	33.6884	31.7325	41.8005	70.9164	46.6992	5.48325
JGIv7b.000129797:867810-879912_VV|emc10	emc10	JGIv7b.000129797:867810-879912_VV|loc398481;c19orf63;emc10;JGIv7b.000029769:2155287-2165128_VV|c19orf63;emc10	JGIv7b.000129797:867810-879912_VV|loc398481;c19orf63;emc10;JGIv7b.000029769:2155287-2165128_VV|c19orf63;emc10	3.90815	0.702273			0.257591	0.507436	0.593459	0.669986	0.509996	-0.0226823	-0.185709	-0.417044	-0.297166	-0.0502963	21.7666	19.6087	14.6964	15.5837	16.2166	14.1035	10.3108	8.18419	16.7029	12.0682	10.602	12.1013	10.6567
JGIv7b.000058878:5079384-5105432_VV|mrpl1	mrpl1	JGIv7b.000058878:5079384-5105432_VV|mrpl1	JGIv7b.000058878:5079384-5105432_VV|mrpl1	1.9996	0.700574			0.365121	0.538745	0.489095	-0.0124322	0.904227	-0.333831	-0.266083	-0.705712	0.199196	-0.111683	3.5967	7.44708	0.505922	4.63508	3.87841	9.13051	15.9726	10.9878	14.3307	14.5912	36.1323	22.4957	23.1119
JGIv7b.000003467:4023070-4066111_VV|letm1	letm1	JGIv7b.000003467:4023070-4066111_VV|letm1;JGIv7b.000024597:1168315-1209538_VV|letm1	JGIv7b.000003467:4023070-4066111_VV|letm1;JGIv7b.000024597:1168315-1209538_VV|letm1	1.80468	0.699981			-0.0515003	0.301394	0.450726	0.50776	0.0977618	-0.109775	-0.445211	-0.794579	0.121535	-0.965732	0	0	0.402565	0.657391	2.70596	8.7161	6.51267	13.3389	7.30821	6.8056	4.72932	4.45177	7.72992
JGIv7b.000306440:18086-29070_VV|sdhaf2	sdhaf2	JGIv7b.000306440:18086-29070_VV|sdhaf2	JGIv7b.000306440:18086-29070_VV|sdhaf2	2.41426	0.699868			-0.213817	-0.0469699	-0.0423303	0.0902353	-0.101993	-0.255294	-1.28702	-0.850726	-0.630445	-0.790728	12.18	4.00051	10.1892	7.81433	8.36742	4.57903	8.04219	6.84132	6.76871	5.74234	9.94528	7.86566	5.54134
JGIv7b.000068717:310267-320523_VV|pgrmc2	pgrmc2	JGIv7b.000068717:310267-320523_VV|mgc131268;pgrmc2	JGIv7b.000068717:310267-320523_VV|mgc131268;pgrmc2	3.3393	0.699609			1.209	1.39248	1.29443	1.37842	1.15751	0.584589	0.524988	0.252556	0.96587	0.605783	67.001	67.8838	61.8115	72.6019	52.5445	17.8625	24.6614	27.2348	23.5158	16.6516	20.5804	15.1013	38.418
JGIv7b.000002511:1588207-1598553_VV|sall4	sall4	JGIv7b.000002511:1588207-1598553_VV|sall4;sal-3	JGIv7b.000002511:1588207-1598553_VV|sall4;sal-3	1.78385	0.699066			-0.394785	-0.609145	-0.369631	-0.628066	-0.767233	-1.48494	-0.910075	-1.81496	-0.599347	-1.45487	72.9059	80.9574	98.3597	83.0957	76.5817	96.3408	84.369	100.796	99.8913	74.05	38.5565	49.9263	44.2919
JGIv7b.000035361:3493725-3504742_VX|pigs	pigs	JGIv7b.000035361:3493725-3504742_VX|pigs	JGIv7b.000035361:3493725-3504742_VX|pigs	3.072	0.698712			0.720735	0.54524	0.512547	0.438905	0.273102	-0.219225	-0.293478	-0.534666	0.160998	-0.116661	4.7393	13.3925	8.27557	13.0575	14.0979	3.2241	3.48361	3.37959	4.2445	1.85636	1.99	3.40714	2.80038
JGIv7b.000193569:917169-952180_VV|baz1b	baz1b	JGIv7b.000193569:917169-952180_VV|baz1b;loc398269	JGIv7b.000193569:917169-952180_VV|baz1b;loc398269	3.57508	0.698378			-0.35202	-0.569419	-0.321292	-0.369996	-0.382508	-1.10254	-1.06618	-1.27616	-1.31495	-0.727301	5.58129	6.79665	4.98464	6.31733	5.76658	31.7684	27.2253	26.8148	32.3177	34.934	23.3016	16.9924	18.217
JGIv7b.000143831:2402682-2412060_VV|atp5a1	atp5a1	JGIv7b.000143831:2402682-2412060_VV|atp5a1	JGIv7b.000143831:2402682-2412060_VV|atp5a1	3.48167	0.695877			3.08834	3.06595	3.056	3.05795	3.02599	2.43445	2.30687	2.18812	2.77215	2.11326	432.859	426.386	462.905	381.119	465.262	395.939	481.398	587.204	335.064	210.155	235.101	268.923	309.182
JGIv7b.000012020:11545434-11582123_VV|esf1	esf1	JGIv7b.000012020:11545434-11582123_VV|esf1;ctsv	JGIv7b.000012020:11545434-11582123_VV|esf1;ctsv	1.24862	0.695017			-1.11818	-1.23459	-1.03468	-1.40833	-1.44299	-1.2375	-1.2049	-2.65861	-2.30477	-2.30809	0.377964	0.298743	4.4021	1.96317	0.827559	4.64024	4.14898	2.92305	5.21177	5.21894	3.88842	7.26412	8.01496
JGIv7b.000219188:2023049-2037341_VV|diablo	diablo	JGIv7b.000219188:2023049-2037341_VV|diablo;JGIv7b.000395028:1028076-1039277_XV|diablo	JGIv7b.000219188:2023049-2037341_VV|diablo	2.457	0.694924			1.18459	0.540223	0.662178	0.379271	0.44041	0.0328896	-0.0508002	-0.233804	0.235588	-0.251817	31.1721	13.461	17.0473	12.2642	13.2513	12.6782	13.4551	12.0493	14.4451	16.0735	21.9944	10.9327	9.9842
JGIv7b.000250769:1209230-1259241_VV|atad2	atad2	JGIv7b.000250769:1209230-1259241_VV|atad2	JGIv7b.000250769:1209230-1259241_VV|atad2	3.67739	0.69432			-0.840985	-0.777118	-0.351254	-0.709075	-0.935218	-1.36068	-1.34982	-1.55974	-1.46761	-1.3474	16.9232	14.6374	8.62006	18.0266	16.3171	44.9535	45.9626	38.9477	50.786	58.4754	29.303	18.4599	27.4045
JGIv7b.000280186:429311-444071_VV|aup1	aup1	JGIv7b.000280186:429311-444071_VV|aup1	JGIv7b.000280186:429311-444071_VV|aup1	2.66288	0.694135			0.592606	0.467308	0.708242	0.573902	0.330793	-0.259755	-0.0485031	-0.666157	0.144101	0.0324891	44.5275	37.7868	69.2969	34.1855	45.3218	40.9544	32.3962	59.6665	31.0372	30.9396	33.4555	17.7766	32.4685
JGIv7b.000280186:451666-458071_XX|htra2	htra2	JGIv7b.000280186:451666-458071_XX|na;htra2	JGIv7b.000280186:451666-458071_XX|na;htra2	3.23215	0.693246			0.5634	0.73209	0.794711	0.690197	0.717221	0.322175	0.0758417	-0.045848	0.0924518	-0.413233	3.4253	9.33185	3.6136	6.25345	6.54772	5.96257	6.84517	6.03706	3.79104	2.60549	6.25646	4.46327	5.24061
JGIv7b.000049557:1135463-1140214_VV|elof1	elof1	JGIv7b.000049557:1135463-1140214_VV|elof1	JGIv7b.000049557:1135463-1140214_VV|elof1	1.75145	0.692483			1.22711	1.09824	1.11421	1.36152	1.11644	0.669275	0.92844	-0.367943	0.466696	0.758645	202.191	250.636	195.531	149.282	76.8053	29.3303	44.8957	53.454	33.5671	28.1964	61.5518	13.1731	92.804
JGIv7b.000040963:581333-600417_VV|acaa2	acaa2	JGIv7b.000040963:581333-600417_VV|acaa2	JGIv7b.000040963:581333-600417_VV|acaa2	2.97527	0.692122			1.27504	1.33613	1.51011	1.52079	1.28052	0.851409	0.740112	0.462411	1.05309	0.354962	28.244	23.5124	21.7464	19.8867	13.6564	11.09	10.9397	13.1748	10.2789	8.09826	7.75773	6.19837	7.2779
JGIv7b.000084188:3042618-3062165_XX|unnamed	unnamed	JGIv7b.000084188:3042618-3062165_XX|na;dtx3	JGIv7b.000084188:3042618-3062165_XX|na;dtx3	3.90135	0.692045			-0.299281	-0.22081	-0.034735	0.0372452	-0.163502	-0.779167	-1.05366	-0.973625	-0.685882	-0.648973	0.711278	1.3177	2.30116	0.152771	0.139452	0	0.315873	0	0.209927	0.0721386	0	0	0
JGIv7b.000005310:78817-104626_VV|nup54	nup54	JGIv7b.000005310:78817-104626_VV|nup54	JGIv7b.000005310:78817-104626_VV|nup54	3.65307	0.691916			1.03111	0.897576	1.1546	1.02943	1.05518	0.300509	0.50175	-0.00843669	0.339465	0.575033	27.6211	39.8417	42.1021	26.319	38.5967	38.6106	37.914	32.1005	37.0549	44.8218	47.6991	35.5984	43.6424
JGIv7b.000191023:448691-466208_VV|hadhb	hadhb	JGIv7b.000191023:448691-466208_VV|hadhb	JGIv7b.000191023:448691-466208_VV|hadhb	3.06477	0.691791			2.59189	2.75357	2.71263	2.58449	2.62319	2.12116	1.905	1.75071	2.37371	1.65626	142.285	97.3511	104.564	106.846	112.534	65.2619	53.7076	80.7136	53.5406	31.8708	24.5443	33.6184	21.7104
JGIv7b.000071264:3077105-3088351_VV|pigt	pigt	JGIv7b.000071264:3077105-3088351_VV|pigt	JGIv7b.000071264:3077105-3088351_VV|pigt	4.86638	0.691314			1.07497	1.0506	1.19155	1.18458	1.01053	0.464778	0.307142	0.243356	0.610498	0.429878	13.5265	17.1833	42.1852	18.9258	23.0345	12.3337	13.0438	12.3516	11.4064	3.76286	14.1182	9.66883	7.56853
JGIv7b.000004321:14051808-14104903_VV|rif1	rif1	JGIv7b.000004321:14051808-14104903_VV|rif1	JGIv7b.000004321:14051808-14104903_VV|rif1	3.93738	0.690435			-0.147219	-0.0936293	0.132584	0.206155	0.234465	-0.665643	-0.57186	-0.767813	-0.696058	-0.418447	36.2477	29.9832	54.3862	39.7427	38.613	16.4004	18.8568	16.3873	18.2887	19.7469	11.1397	13.4948	11.831
JGIv7b.000034527:8634645-8743020_XV|slmap	slmap	JGIv7b.000034527:8634645-8743020_XV|slmap;JGIv7b.000117532:285653-385271_XV|slmap	JGIv7b.000034527:8634645-8743020_XV|slmap;JGIv7b.000117532:285653-385271_XV|slmap	1.76748	0.690179			-1.72088	-1.73154	-1.68247	-1.66191	-1.47192	-3.02562	-2.55845	-2.43568	-1.7904	-1.90946	2.49816	2.54089	4.84149	2.32511	4.08155	1.32875	1.72575	1.69596	1.63846	1.23868	1.521	1.44674	1.35897
JGIv7b.000084188:3061570-3081496_XV|parp9	parp9	JGIv7b.000084188:3061570-3081496_XV|parp9	JGIv7b.000084188:3061570-3081496_XV|parp9	2.81223	0.69005			-0.457856	0.047268	-0.0568384	-0.129661	-0.461598	-0.885012	-0.767619	-1.29625	-0.722099	-0.837955	2.69857	0.920593	3.56484	3.52806	2.76041	0	0	0.220577	0	0	0	0	0
JGIv7b.000030711:2160541-2167556_VV|zmym6nb	zmym6nb	JGIv7b.000030711:2160541-2167556_VV|zmym6nb	JGIv7b.000030711:2160541-2167556_VV|zmym6nb	4.72448	0.689918			1.38818	1.56298	1.41834	1.48511	1.37899	0.930638	0.84641	0.521155	0.735292	0.750522	131.506	156.7	138.271	96.4053	138.969	32.408	48.705	36.2732	23.977	27.19	39.5699	50.8116	54.6893
JGIv7b.000013787:1513352-1531585_VV|acadl	acadl	JGIv7b.000013787:1513352-1531585_VV|acadl	JGIv7b.000013787:1513352-1531585_VV|acadl	3.45362	0.68974			2.74693	2.87347	2.81256	2.8623	2.78606	2.28995	2.14122	1.88814	2.45194	1.86138	32.8275	41.7485	44.5576	31.8377	50.9582	93.2766	91.3781	69.032	99.4841	135.785	95.6075	100.191	90.3016
JGIv7b.000043061:2252685-2274988_XV|pccb	pccb	JGIv7b.000043061:2252685-2274988_XV|pccb	JGIv7b.000043061:2252685-2274988_XV|pccb	1.48802	0.689721			0.261569	0.400324	0.310989	0.481764	0.140518	-0.10382	-0.0604108	-0.422535	0.0913988	-1.35807	3.34404	0	0	2.51386	1.80298	0.727639	0	0.785844	0.740194	0.339156	0	1.74295	1.53488
JGIv7b.000245044:7165263-7167562_VV|ndufa6	ndufa6	JGIv7b.000245044:7165263-7167562_VV|ndufa6;eif3l	JGIv7b.000245044:7165263-7167562_VV|ndufa6;eif3l	1.51183	0.689419			0.518784	0.267374	0.844539	0.544577	0.523913	-0.0852029	-0.725892	-0.0744901	0.6943	-0.556621	149.291	41.1007	106.104	116.448	120.16	59.2702	31.4047	62.7803	51.0189	87.6599	157.871	114.671	57.7037
JGIv7b.000012879:5152972-5172467_VV|reep5	reep5	JGIv7b.000012879:5152972-5172467_VV|mgc81039;reep5	JGIv7b.000012879:5152972-5172467_VV|mgc81039;reep5	1.84689	0.688813			1.39756	1.38463	1.41155	1.46122	1.3163	0.965137	0.893652	0.850408	0.985277	-0.167265	139.889	78.1951	163.899	96.1469	161.978	106.954	103.783	109.837	73.8306	70.1039	92.1851	99.5031	108.776
JGIv7b.000009266:2431384-2470266_VV|myef2	myef2	JGIv7b.000009266:2431384-2470266_VV|myef2	JGIv7b.000009266:2431384-2470266_VV|myef2	3.03774	0.688607			1.37501	1.354	1.4399	1.41001	1.29237	0.398485	1.12604	0.424884	0.733081	0.745757	0.227586	1.9841	0.512206	0.599317	1.42785	10.419	10.184	9.84978	10.77	12.069	15.1034	13.2855	13.9029
JGIv7b.000016807:10678183-10691918_VV|d2hgdh	d2hgdh	JGIv7b.000016807:10678183-10691918_VV|d2hgdh	JGIv7b.000016807:10678183-10691918_VV|d2hgdh	2.57137	0.688529			0.439607	0.72125	0.745259	0.463807	0.566193	0.187669	-0.0869623	-0.489353	0.256501	-0.374385	18.1335	10.2544	18.7512	12.4212	9.99309	9.93766	7.39999	9.6744	11.861	10.7365	6.56464	4.08709	4.63452
JGIv7b.000027161:7107143-7159516_VV|adck3	adck3	JGIv7b.000027161:7107143-7159516_VV|cabc1;adck3	JGIv7b.000027161:7107143-7159516_VV|cabc1;adck3	1.35492	0.688429			0.273096	0.328501	0.153113	0.838769	0.307557	-0.0522231	-0.446214	-0.742052	0.578299	-0.878918	18.1154	15.7931	14.1727	13.7849	21.2425	11.012	10.4201	12.001	10.5913	8.95896	7.98327	12.2296	12.6702
JGIv7b.000039723:11103864-11114057_VV|yif1b	yif1b	JGIv7b.000039723:11103864-11114057_VV|yif1b;JGIv7b.000050079:1240378-1251129_VV|yif1b	JGIv7b.000039723:11103864-11114057_VV|yif1b;JGIv7b.000050079:1240378-1251129_VV|yif1b	2.50253	0.688014			0.964329	1.20715	1.39541	1.3338	1.21611	0.515433	0.357766	0.103662	0.749062	0.950804	6.39452	10.082	17.7598	7.59775	9.49612	7.26291	5.31698	6.65025	7.3885	3.42208	3.31343	5.10572	3.66358
JGIv7b.000052441:9119115-9133917_VV|hmgcs1	hmgcs1	JGIv7b.000052441:9119115-9133917_VV|hmgcs1;JGIv7b.000337825:1327185-1347432_VV|hmgcs1	JGIv7b.000052441:9119115-9133917_VV|hmgcs1;JGIv7b.000337825:1327185-1347432_VV|hmgcs1	2.21501	0.687833			-0.817059	-0.965374	-0.348317	-0.226621	-0.265034	-1.45659	-1.2302	-1.41419	-1.07511	-0.885481	16.1829	15.8719	8.09364	17.9585	15.6878	4.69505	5.58965	4.64806	2.12277	4.19441	3.28431	7.49754	6.05229
JGIv7b.000082102:3816048-3822681_VV|selt	selt	JGIv7b.000082102:3816048-3822681_VV|selt	JGIv7b.000082102:3816048-3822681_VV|selt	2.45634	0.687821			-0.779254	-0.306425	0.107804	-0.346305	-0.350942	-0.856631	-1.00527	-1.36644	-0.86271	-1.02318	16.7186	19.0601	27.0143	26.8856	22.1884	19.1531	15.9914	12.8947	13.6643	11.8259	9.39607	10.7248	6.29636
JGIv7b.000024235:1642058-1658692_XX|vtgb1	vtgb1	JGIv7b.000024235:1642058-1658692_XX|vtgb1	JGIv7b.000024235:1642058-1658692_XX|vtgb1	1.16847	0.687784			3.03546	3.83525	2.68065	2.80147	2.72645	2.23367	2.41043	1.44127	2.72957	2.82543	0	0	0	0	0	0	0	0	0	0	0	0	0
JGIv7b.000298574:1761029-1800313_VV|gnl2	gnl2	JGIv7b.000298574:1761029-1800313_VV|gnl2	JGIv7b.000298574:1761029-1800313_VV|gnl2	1.39099	0.686773			-1.06059	-1.44466	-1.11261	-1.26306	-1.51652	-1.08832	-2.6009	-2.23747	-1.65305	-2.25156	16.5596	14.5619	7.17221	19.2596	21.3724	99.239	104.239	77.2648	99.6333	160.056	185.252	164.954	135.578
JGIv7b.000203041:4957718-4991323_VV|rbm25	rbm25	JGIv7b.000203041:4957718-4991323_VV|rbm25;JGIv7b.000091950:2728211-2780045_VV|rbm25	JGIv7b.000203041:4957718-4991323_VV|rbm25;JGIv7b.000091950:2728211-2780045_VV|rbm25	4.34978	0.686737			1.91895	1.88226	1.86629	2.02847	1.88973	1.25567	1.15196	1.05372	1.52829	1.16236	2.97226	3.45497	9.47665	4.39783	4.53241	20.1209	19.0661	16.453	24.3676	21.9724	25.3352	21.3443	20.211
JGIv7b.000030711:1529455-1537944_VV|atpif1	atpif1	JGIv7b.000030711:1529455-1537944_VV|atpif1	JGIv7b.000030711:1529455-1537944_VV|atpif1	2.40759	0.686244			3.02221	2.98456	3.13381	2.96097	3.10004	2.68671	2.35197	2.27221	2.68599	1.77349	28.5239	89.2959	109.425	54.5813	41.6885	70.7175	85.2157	77.9993	62.7564	18.9355	18.9455	54.0617	171.389
JGIv7b.000086067:3339568-3360964_VV|tm9sf2	tm9sf2	JGIv7b.000086067:3339568-3360964_VV|tm9sf2;JGIv7b.000115919:227931-248958_VV|tm9sf2;JGIv7b.000050694:4332893-4364152_XX|na;tm9sf2;JGIv7b.000012933:1884000-1925558_XX|unnamed	JGIv7b.000086067:3339568-3360964_VV|tm9sf2;JGIv7b.000115919:227931-248958_VV|tm9sf2	3.18154	0.686213			-0.0138064	0.359788	0.188391	0.182494	0.221537	-0.221111	-0.308487	-0.703378	-0.45102	-0.808665	32.1634	34.5218	63.4751	40.6854	38.4059	24.8524	17.2263	18.2312	17.1727	19.5395	17.3193	13.4785	18.1999
JGIv7b.000049179:313715-396232_VV|atp2a3	atp2a3	JGIv7b.000049179:313715-396232_VV|atp2a3	JGIv7b.000049179:313715-396232_VV|atp2a3	2.1798	0.68579			-0.397244	-0.181789	-0.106824	-0.141243	-0.0956841	-0.720563	-0.887985	-1.32374	-0.27972	-1.13972	4.37911	2.76176	5.03268	4.24254	4.45723	1.5948	2.15161	1.77759	2.16362	1.65507	1.6983	1.94251	2.96507
JGIv7b.000060518:548616-558467_VV|tbl2	tbl2	JGIv7b.000060518:548616-558467_VV|tbl2;JGIv7b.000036364:1067325-1089239_VX|tbl2	JGIv7b.000060518:548616-558467_VV|tbl2;JGIv7b.000036364:1067325-1089239_VX|tbl2	2.01116	0.68549			0.106301	-0.586668	-0.308051	-0.0771279	-0.0782298	-0.943197	-0.783356	-1.47361	-0.547411	-0.623647	25.1331	23.6409	29.0266	29.5479	21.785	30.3181	35.8339	32.9505	28.1095	24.1486	21.7452	28.9576	21.0479
JGIv7b.000093416:4871051-5329788_XV|nbas	nbas	JGIv7b.000093416:4871051-5329788_XV|nbas	JGIv7b.000093416:4871051-5329788_XV|nbas	2.49941	0.685207			-1.57052	-1.40911	-1.53841	-1.63105	-1.52652	-2.16094	-2.59181	-2.39442	-1.6409	-2.31358	1.63903	0.0893068	0.864563	1.05611	1.00421	3.89332	2.45659	2.79247	2.66058	2.74283	3.36797	5.33925	3.13458
JGIv7b.000100253:1108504-1125558_XV|rab24	rab24	JGIv7b.000100253:1108504-1125558_XV|rab24	JGIv7b.000100253:1108504-1125558_XV|rab24	1.47962	0.683859			-0.0318056	-0.223775	0.477671	0.513691	0.118051	-0.214235	-0.552628	-1.32945	-0.0193065	-0.449838	8.69203	13.261	18.0062	13.2381	15.0275	12.2649	11.9311	14.1126	11.1943	15.3871	19.7252	14.003	14.5075
JGIv7b.000133644:2058107-2098802_VX|ktn1	ktn1	JGIv7b.000133644:2058107-2098802_VX|ktn1	JGIv7b.000133644:2058107-2098802_VX|ktn1	3.39019	0.683765			-0.671253	-0.825572	-0.43836	-0.63788	-0.70962	-1.23968	-1.58342	-1.50411	-1.02004	-1.35426	0	0.46793	0.402662	1.5371	1.4031	5.08686	3.17814	4.03624	7.18139	8.27436	5.66438	8.95213	9.19736
JGIv7b.000059965:778434-810372_VV|prc1.2	prc1.2	JGIv7b.000059965:778434-810372_VV|prc1.2;prc1;mgc53266	JGIv7b.000059965:778434-810372_VV|prc1.2;prc1;mgc53266	1.97955	0.683745			-0.441215	-0.629804	-0.22966	-0.48281	-0.159529	-1.55594	-1.32635	-0.971039	-0.447806	-1.0606	20.3731	16.6336	24.1995	12.4439	12.934	21.9181	17.1911	11.5511	24.3143	32.477	49.0006	34.3843	27.4358
JGIv7b.000071264:1506882-1512515_VV|atp5h	atp5h	JGIv7b.000071264:1506882-1512515_VV|atp5h	JGIv7b.000071264:1506882-1512515_VV|atp5h	3.34699	0.683708			2.36336	2.57363	2.46287	2.46621	2.38652	1.94427	1.86186	1.57291	2.02618	1.42884	39.0654	40.9855	33.7628	34.9625	23.2273	10.2253	12.5432	10.5357	9.17429	11.2372	21.4659	8.4724	14.0177
JGIv7b.000311581:194528-209382_XV|bco2	bco2	JGIv7b.000311581:194528-209382_XV|bco2	JGIv7b.000311581:194528-209382_XV|bco2	2.39928	0.683449			0.624374	0.903944	0.832258	0.671879	0.533621	0.256949	0.0133562	-0.165452	0.471079	-0.427103	2.26543	0.710117	2.97896	2.36424	1.54387	4.69506	2.64117	4.59396	5.62348	7.51372	9.42265	5.09456	4.48639
JGIv7b.000137809:1871052-1956809_XX|vtgb1	vtgb1	JGIv7b.000137809:1871052-1956809_XX|na;vtgb1;loc495702;vtga2	JGIv7b.000137809:1871052-1956809_XX|na;vtgb1;loc495702;vtga2	1.18488	0.681959			3.55498	4.33542	2.9982	3.30414	3.27012	2.82274	2.91797	1.96324	3.13489	3.21425	0	0	0	0	0	0	0	0	0	0	0	0	0
JGIv7b.000166674:324133-339775_VV|zmpste24	zmpste24	JGIv7b.000166674:324133-339775_VV|zmpste24	JGIv7b.000166674:324133-339775_VV|zmpste24	2.14511	0.680989			-0.959448	-1.18311	-0.896023	-0.905875	-1.10269	-1.30146	-2.29841	-1.85681	-1.36596	-1.62945	9.28532	3.64274	4.70196	9.97169	6.55369	13.3348	11.1335	9.60096	9.3176	20.9064	23.1787	14.5189	17.0475
JGIv7b.000027038:16755-46402_VV|rab11fip5	rab11fip5	JGIv7b.000027038:16755-46402_VV|rab11fip5	JGIv7b.000027038:16755-46402_VV|rab11fip5	4.72847	0.680004			-0.659681	-0.418426	-0.305344	-0.45656	-0.262948	-1.06843	-1.08512	-1.16313	-1.01396	-1.17234	18.4893	13.887	24.6027	16.2959	15.0645	4.68832	4.68919	3.73128	4.87999	2.09214	3.98075	2.68792	4.37963
JGIv7b.000162663:1595112-1613945_VV|acads	acads	JGIv7b.000162663:1595112-1613945_VV|acads	JGIv7b.000162663:1595112-1613945_VV|acads	2.15366	0.679264			1.04731	1.15267	1.18713	0.99125	1.15127	0.606755	0.624117	0.0827309	0.907759	-0.0880424	28.2312	22.4719	17.0929	20.5635	25.7497	21.3666	23.4392	25.3834	17.57	18.6733	16.8148	12.7952	23.6622
JGIv7b.000036864:1622243-1625417_VV|timm8a	timm8a	JGIv7b.000036864:1622243-1625417_VV|timm8a	JGIv7b.000036864:1622243-1625417_VV|timm8a	3.95156	0.678551			1.91895	1.88507	1.99057	1.94442	1.7658	1.53068	1.15676	0.993617	1.27458	1.1564	24.283	47.2798	115.679	80.6681	64.7483	33.3467	37.3842	13.6955	30.5788	49.913	67.0238	54.0015	45.5735
JGIv7b.000040963:255701-283479_VV|me2	me2	JGIv7b.000040963:255701-283479_VV|me2	JGIv7b.000040963:255701-283479_VV|me2	3.23125	0.678249			1.96933	2.07856	2.04173	2.09548	1.9781	1.54829	1.34939	1.06794	1.69365	1.11268	67.1244	59.2995	56.1479	46.5196	49.6583	24.6675	25.8348	30.2863	21.6601	21.0589	19.6169	20.5251	19.7181
JGIv7b.000236382:3487997-3496421_VV|eif5	eif5	JGIv7b.000236382:3487997-3496421_VV|eif5	JGIv7b.000236382:3487997-3496421_VV|eif5	1.645	0.677922			0.740576	0.384432	0.450942	0.439622	0.4644	0.357956	-0.225811	-0.633393	-0.743985	0.335593	0	0	2.18766	1.08559	6.24463	27.9609	23.9444	20.8915	31.4672	29.6137	51.8983	30.6579	16.6376
JGIv7b.000010944:3826233-3855454_VV|p4ha1	p4ha1	JGIv7b.000010944:3826233-3855454_VV|na;p4ha1	JGIv7b.000010944:3826233-3855454_VV|na;p4ha1	1.69354	0.677905			-0.960205	-0.434937	-0.151923	-0.110551	-0.0955626	-0.673852	-1.32947	-1.5224	-0.765016	-0.85197	4.28227	1.97645	2.83462	3.02981	3.16076	18.4166	8.50181	12.3127	15.1664	24.5259	18.4041	10.5034	10.4828
JGIv7b.000012518:13123518-13146919_VV|mcm10	mcm10	JGIv7b.000012518:13123518-13146919_VV|mcm10	JGIv7b.000012518:13123518-13146919_VV|mcm10	1.69299	0.67652			-0.477616	-0.865598	-0.425333	-0.60774	-0.581059	-1.17143	-1.06176	-2.13768	-1.06481	-0.904267	32.8002	33.1012	54.9823	33.436	36.1815	29.4548	36.0191	19.6974	39.6866	60.1768	51.0444	44.2647	34.3162
JGIv7b.000017836:11653-53039_VV|hspa9	hspa9	JGIv7b.000017836:11653-53039_VV|hspa9	JGIv7b.000017836:11653-53039_VV|hspa9	2.76664	0.675019			2.2203	2.36206	2.41375	2.32511	2.48737	1.97881	1.65052	1.4828	2.0196	1.30176	24.1355	26.2061	31.851	20.6524	34.2165	42.0053	34.1355	23.7938	44.4772	49.2413	80.1005	67.5694	71.0069
JGIv7b.000045174:545078-592043_VV|galnt2	galnt2	JGIv7b.000045174:545078-592043_VV|galnt2;JGIv7b.000121003:1965559-1977910_XX|galnt2	JGIv7b.000045174:545078-592043_VV|galnt2	2.18748	0.674855			-0.188909	-0.34299	-0.0182519	-0.176876	-0.266464	-0.974571	-1.50209	-0.711513	-0.462165	-0.717421	2.30104	5.50872	2.303	2.13593	3.6555	7.74363	4.37748	7.92249	6.05955	7.31765	6.88878	6.39643	8.27289
JGIv7b.000085128:3245-20921_VV|rbm42	rbm42	JGIv7b.000085128:3245-20921_VV|rbm42b;rbm42;JGIv7b.000307846:725252-736055_XV|rbm42	JGIv7b.000085128:3245-20921_VV|rbm42b;rbm42	3.41437	0.674486			-0.233307	-0.624244	-0.294005	-0.385723	-0.526434	-1.06988	-1.32181	-1.08704	-1.18217	-0.775242	18.426	16.3728	21.5323	18.2659	16.0731	6.37385	10.7006	9.32632	9.62151	6.61262	10.3556	10.3426	21.6855
JGIv7b.000009994:8068803-8127816_VV|ints1	ints1	JGIv7b.000009994:8068803-8127816_VV|ints1	JGIv7b.000009994:8068803-8127816_VV|ints1	0.453046	0.674456			-1.06568	-3.03102	-0.657005	-2.90135	-3.04944	-3.71865	-3.25546	-3.56541	-1.68928	-1.84798	6.67996	8.86202	4.64092	5.98851	6.69638	2.05598	2.27003	3.93128	3.01729	1.64954	2.54634	3.39085	2.27509
JGIv7b.000054274:907559-912610_VV|mbd3	mbd3	JGIv7b.000054274:907559-912610_VV|mbd3	JGIv7b.000054274:907559-912610_VV|mbd3	1.71038	0.673925			-0.937681	-0.887196	-0.602678	-0.663914	-0.885339	-1.28167	-1.59851	-1.40259	-2.20809	-0.855563	38.2735	44.0259	38.2838	50.2366	57.1127	55.8287	64.2106	68.9556	58.3629	95.7496	78.9703	106.392	61.1598
JGIv7b.000022415:6019940-6070967_VV|ncapg2	ncapg2	JGIv7b.000022415:6019940-6070967_VV|ncapg2	JGIv7b.000022415:6019940-6070967_VV|ncapg2	2.92755	0.673525			-1.21999	-1.29639	-1.14158	-0.995135	-1.38248	-1.64722	-1.61696	-2.2741	-1.97886	-1.88605	33.7053	22.5072	34.8353	25.2608	29.4324	37.4504	37.1552	39.5473	42.7544	35.2026	21.5402	18.4398	21.3587
JGIv7b.000048114:1170144-1194540_VV|cmc1	cmc1	JGIv7b.000048114:1170144-1194540_VV|cmc1	JGIv7b.000048114:1170144-1194540_VV|cmc1	3.76517	0.673399			1.52309	1.31149	1.76362	1.58801	1.45737	1.04283	1.00585	0.7575	0.765043	0.705361	88.7088	88.0778	196.876	101.617	78.2647	4.28942	4.3772	9.26508	4.36359	8.99695	18.0034	25.6867	21.1123
JGIv7b.000265107:1317726-1366683_VV|baz1a	baz1a	JGIv7b.000265107:1317726-1366683_VV|baz1a	JGIv7b.000265107:1317726-1366683_VV|baz1a	2.91432	0.673018			0.0288658	0.114516	0.205675	0.016733	-0.0517772	-0.708844	-0.524453	-0.921751	-0.742571	-0.153459	4.8422	2.01021	4.75702	3.56581	4.6413	13.2902	9.14765	7.36932	11.1608	13.096	8.98487	5.76872	6.39712
JGIv7b.000013523:7041744-7074198_VV|rab7a	rab7a	JGIv7b.000013523:7041744-7074198_VV|rab7a	JGIv7b.000013523:7041744-7074198_VV|rab7a	0.886162	0.673005			-0.54547	-0.528821	-0.60649	-0.614428	-0.653753	-2.15783	-1.68493	-1.5466	0.181399	-1.10603	86.5652	44.4617	38.5118	74.3713	99.9894	59.1848	64.3695	56.7703	68.1303	61.5249	76.8104	55.9613	55.8516
JGIv7b.000125077:1053328-1076746_VV|rpn2	rpn2	JGIv7b.000125077:1053328-1076746_VV|rpn2	JGIv7b.000125077:1053328-1076746_VV|rpn2	3.78838	0.672135			2.28586	2.09682	2.22497	2.27741	2.2264	1.65683	1.45563	1.34183	1.871	1.42549	75.6434	84.5255	37.949	76.6576	67.5869	46.4737	33.2806	47.9899	42.3008	26.9821	17.1103	14.6475	19.4917
JGIv7b.000043242:4498982-4603909_VV|agps	agps	JGIv7b.000043242:4498982-4603909_VV|agps	JGIv7b.000043242:4498982-4603909_VV|agps	3.0684	0.670544			0.887008	0.904093	0.802035	1.01854	0.938565	0.235727	0.269024	-0.187534	0.595063	0.285243	7.67791	7.43737	10.08	7.69576	11.7081	24.6267	19.7005	28.0668	27.1927	30.802	37.9168	24.9002	28.7148
JGIv7b.000043729:205439-234257_VV|top3b	top3b	JGIv7b.000043729:205439-234257_VV|top3b	JGIv7b.000043729:205439-234257_VV|top3b	2.06319	0.670264			-0.76389	-0.567166	-0.502258	-0.631479	-0.697631	-0.966488	-1.63038	-1.86341	-0.918662	-1.13481	13.7615	12.7608	16.1898	15.155	15.5998	23.8101	18.223	22.3436	24.0741	18.9817	7.92165	8.34639	13.7813
JGIv7b.000120240:3210763-3215575_VV|hspe1	hspe1	JGIv7b.000120240:3210763-3215575_VV|hspe1	JGIv7b.000120240:3210763-3215575_VV|hspe1	4.1482	0.669382			3.40464	3.62362	3.56458	3.5484	3.55839	3.04163	2.85103	2.75547	3.06512	2.63946	208.279	172.3	412.952	225.754	236.273	32.8601	32.1912	42.5863	69.5308	77.1939	82.7513	75.5631	55.4521
JGIv7b.000046891:32557-76217_VV|lyrm4	lyrm4	JGIv7b.000046891:32557-76217_VV|lyrm4	JGIv7b.000046891:32557-76217_VV|lyrm4	2.28073	0.669337			1.28137	1.49954	1.59797	1.52659	1.28688	0.969649	0.73816	0.40815	1.28093	0.448784	49.0504	81.101	121.813	101.72	80.9135	41.2199	39.0589	23.8485	24.9599	80.2822	78.2648	56.4208	66.2472
JGIv7b.000021583:178823-204209_VV|apoo	apoo	JGIv7b.000021583:178823-204209_VV|apoo	JGIv7b.000021583:178823-204209_VV|apoo	2.86337	0.668736			0.980039	1.09458	1.0952	1.09462	1.00448	0.512937	0.320086	0.12934	0.850261	0.112618	31.7891	20.7308	26.1955	17.2039	18.0596	9.73111	11.5606	12.235	11.8201	11.7793	9.75355	15.6556	12.2548
JGIv7b.000012518:4546441-4566689_VV|sec11a	sec11a	JGIv7b.000012518:4546441-4566689_VV|sec11a;sec11c;JGIv7b.000253809:1424553-1438201_VV|sec11a;sec11c;mgc82823	JGIv7b.000012518:4546441-4566689_VV|sec11a;sec11c;JGIv7b.000253809:1424553-1438201_VV|sec11a;sec11c;mgc82823	4.12336	0.66853			1.64837	1.56258	1.67187	1.49284	1.61604	0.968374	0.752248	0.854531	1.23745	0.836442	43.2343	31.9809	50.6174	28.8899	44.5229	19.005	17.8424	17.2412	19.0758	27.2836	37.2246	16.3885	27.7952
JGIv7b.000067052:131373-270939_VV|exoc2	exoc2	JGIv7b.000067052:131373-270939_VV|exoc2	JGIv7b.000067052:131373-270939_VV|exoc2	1.98078	0.666931			-0.838597	-1.14758	-0.453488	-0.392581	-0.787909	-1.21232	-1.20963	-1.90366	-1.52123	-1.10797	6.93794	3.07227	3.09813	3.87914	2.59094	18.5311	21.323	13.6643	23.5319	41.3704	41.3028	33.9802	37.2025
JGIv7b.000027038:1334250-1378567_VX|unnamed	unnamed	JGIv7b.000027038:1334250-1378567_VX|na	JGIv7b.000027038:1334250-1378567_VX|na	2.83777	0.665305			-1.24194	-1.4795	-1.21311	-1.46959	-1.47563	-2.44255	-2.21825	-1.8736	-1.75121	-1.92069	2.09671	2.85906	1.81495	2.77133	2.1081	18.8107	15.2801	19.5068	15.0422	11.9957	5.8919	4.93175	9.08085
JGIv7b.000090484:2405736-2421763_VV|unnamed	unnamed	JGIv7b.000090484:2405736-2421763_VV|na	JGIv7b.000090484:2405736-2421763_VV|na	1.90869	0.665083			-0.0160504	-0.203034	-0.167755	-0.317397	-0.265123	-0.70299	-1.54177	-0.791409	-0.310864	-0.94774	3.5305	13.8279	7.4917	11.7401	4.17216	9.63735	13.0935	6.35717	10.3941	8.25668	11.5192	7.7336	12.8943
JGIv7b.000275342:3830816-3865385_VV|cdc40	cdc40	JGIv7b.000275342:3830816-3865385_VV|cdc40	JGIv7b.000275342:3830816-3865385_VV|cdc40	1.42272	0.663617			-1.11146	-1.604	-0.958689	-1.50163	-1.54178	-2.58577	-1.8324	-2.54165	-1.54578	-1.53003	17.2551	8.52835	12.0784	11.6728	15.3435	39.3671	36.0288	32.3404	50.0476	66.2737	68.0643	61.6453	62.655
JGIv7b.000253809:1133923-1149096_VV|idh3a	idh3a	JGIv7b.000253809:1133923-1149096_VV|idh3a	JGIv7b.000253809:1133923-1149096_VV|idh3a	1.93268	0.66354			2.14039	1.92114	1.92911	1.93731	1.94048	1.67623	1.60215	0.766654	1.62486	0.880856	94.9599	119.303	103.346	121.593	100.587	120.768	81.3378	103.201	115.792	115.255	118.483	93.2932	141.385
JGIv7b.000034503:4125390-4175270_VV|kiaa1429	kiaa1429	JGIv7b.000034503:4125390-4175270_VV|kiaa1429;JGIv7b.000062229:171489-196683_VV|kiaa1429	JGIv7b.000034503:4125390-4175270_VV|kiaa1429;JGIv7b.000062229:171489-196683_VV|kiaa1429	2.2953	0.663387			-2.61891	-2.244	-2.37487	-2.36945	-2.11499	-3.38167	-3.32551	-2.58088	-2.92335	-2.82775	8.25908	5.96483	10.4845	9.79844	8.45882	5.06933	6.41383	6.6518	5.75801	3.0505	2.71439	3.59802	3.39824
JGIv7b.000018892:4616584-4726866_XX|ppp2r2b	ppp2r2b	JGIv7b.000018892:4616584-4726866_XX|ppp2r2b;JGIv7b.000040421:2826301-2948977_XX|ppp2r2b	JGIv7b.000018892:4616584-4726866_XX|ppp2r2b;JGIv7b.000040421:2826301-2948977_XX|ppp2r2b	2.5942	0.662493			-1.22171	-1.3974	-1.45569	-1.42141	-1.29643	-2.35636	-2.142	-2.26562	-1.68252	-1.65861	4.75875	2.33364	4.853	4.08841	6.29771	14.5829	12.9441	8.94638	17.3807	24.6145	30.4222	24.8032	22.2063
JGIv7b.000100253:1460861-1495385_VV|hk2	hk2	JGIv7b.000100253:1460861-1495385_VV|hk2;JGIv7b.000005925:10944095-10982826_VX|hk2;JGIv7b.000014870:535609-560893_VV|hkdc1;JGIv7b.000247724:1449703-1471665_XV|hkdc1;JGIv7b.000203187:151844-203157_VV|hk1;JGIv7b.000089040:293461-341654_XV|hk1	JGIv7b.000100253:1460861-1495385_VV|hk2;JGIv7b.000005925:10944095-10982826_VX|hk2	2.2442	0.662159			-0.84247	-0.333591	-0.563782	-0.886883	-0.630136	-1.13987	-1.0287	-1.84035	-1.41054	-1.14819	22.0763	20.4989	13.9647	21.5478	21.1034	2.5771	2.78454	4.17487	2.62166	2.33174	2.22692	4.35746	2.55819
JGIv7b.000043242:3715670-3743025_VV|kiaa1715	kiaa1715	JGIv7b.000043242:3715670-3743025_VV|kiaa1715;JGIv7b.000004321:4850491-4871987_XX|unnamed	JGIv7b.000043242:3715670-3743025_VV|kiaa1715	3.70795	0.661537			1.06669	1.139	1.06887	1.20184	1.10541	0.475847	0.341974	0.168165	0.766538	0.521608	65.0208	62.4093	89.613	52.5864	44.3384	33.9578	34.9888	29.4646	39.5056	35.2278	25.79	18.5454	12.8841
JGIv7b.000151039:334819-433915_VV|mre11a	mre11a	JGIv7b.000151039:334819-433915_VV|mre11a	JGIv7b.000151039:334819-433915_VV|mre11a	3.11661	0.66045			-0.0104864	0.116673	0.255011	0.313193	0.16966	-0.505057	-0.351007	-0.848904	-0.574243	-0.178988	3.03025	6.37975	4.09562	3.36272	4.15875	4.72628	4.13483	1.89894	5.16937	4.6555	4.49883	5.26467	4.63619
JGIv7b.000193408:170618-203659_VV|ufl1	ufl1	JGIv7b.000193408:170618-203659_VV|ufl1;JGIv7b.000131887:2214205-2231805_XX|ufl1	JGIv7b.000193408:170618-203659_VV|ufl1	2.6812	0.659664			0.38643	0.356002	0.484213	0.312452	0.230244	-0.35162	-0.552491	-0.637007	0.135221	-0.12308	4.48455	2.17203	0.186907	4.70902	4.68926	17.1549	10.0315	11.5534	13.1377	23.8532	22.2477	9.00332	10.1648
JGIv7b.000287959:85498-102751_VV|srpr	srpr	JGIv7b.000287959:85498-102751_VV|na;srpr	JGIv7b.000287959:85498-102751_VV|na;srpr	3.8973	0.658419			0.436294	0.447828	0.518941	0.266369	0.496462	-0.23749	-0.0848878	-0.529677	-0.0489796	-0.225165	3.74471	5.79213	1.49527	6.22687	5.77874	3.08406	4.50618	2.27097	3.13738	1.96022	4.11863	2.01475	2.66135
JGIv7b.000007440:453489-496182_VV|baz1b	baz1b	JGIv7b.000007440:453489-496182_VV|baz1b	JGIv7b.000007440:453489-496182_VV|baz1b	3.17403	0.65794			-1.42686	-1.41138	-1.42143	-1.53222	-1.21207	-2.01465	-1.94952	-2.29404	-2.3123	-1.72315	7.53081	10.7274	11.8829	11.2389	8.22612	17.1278	19.5884	14.901	18.4162	18.4399	9.77632	10.654	8.39454
JGIv7b.000060618:1552290-1589924_VV|abcd3	abcd3	JGIv7b.000060618:1552290-1589924_VV|abcd3	JGIv7b.000060618:1552290-1589924_VV|abcd3	3.0169	0.657388			0.0381715	-0.163086	0.141816	0.0626418	0.178069	-0.596252	-0.672985	-0.76524	-0.171963	-0.82289	26.9537	17.7792	30.973	17.6433	29.0788	26.0663	21.2798	14.746	25.2543	34.7133	32.995	28.5431	32.8161
JGIv7b.000079772:2585013-2595443_VV|cisd1	cisd1	JGIv7b.000079772:2585013-2595443_VV|cisd1	JGIv7b.000079772:2585013-2595443_VV|cisd1	3.47563	0.657003			2.32752	2.38146	2.4877	2.66187	2.38923	2.08633	1.83398	1.5676	1.8554	1.61945	59.5718	47.7466	50.8179	46.2273	44.4577	117.637	93.3048	103.565	107.005	114.6	53.8202	86.8051	65.8582
JGIv7b.000014978:1897472-1902250_VV|zc3h10	zc3h10	JGIv7b.000014978:1897472-1902250_VV|zc3h10;loc100036797	JGIv7b.000014978:1897472-1902250_VV|zc3h10;loc100036797	3.53685	0.656992			-0.753073	-1.05023	-0.672788	-0.591754	-0.608321	-1.30185	-1.32482	-1.4761	-1.61578	-1.24258	16.3458	14.6695	12.2627	19.9635	18.223	14.6918	18.2187	16.57	18.3513	19.3736	13.2695	18.0416	14.9071
JGIv7b.000198928:15289-120215_VX|uhrf1	uhrf1	JGIv7b.000198928:15289-120215_VX|uhrf1	JGIv7b.000198928:15289-120215_VX|uhrf1	3.31257	0.656505			0.512185	0.814793	0.744707	0.610573	0.558281	-0.230811	0.124235	-0.200844	-0.0433122	0.308744	4.19621	4.41669	8.58024	4.88009	7.22374	13.5104	14.3626	8.94708	17.6406	21.8397	21.6851	16.8568	14.0302
JGIv7b.000006752:201133-221188_VX|hadhb	hadhb	JGIv7b.000006752:201133-221188_VX|hadhb	JGIv7b.000006752:201133-221188_VX|hadhb	2.59677	0.656354			0.475562	0.329461	0.523498	0.409393	0.492954	-0.144633	-0.173696	-0.648656	0.259889	-0.343805	51.9306	55.1298	51.5312	48.5188	44.1387	41.232	31.9894	48.6343	30.2882	27.9818	12.6004	14.3824	16.8873
JGIv7b.000017434:5105579-5146763_VV|pitrm1	pitrm1	JGIv7b.000017434:5105579-5146763_VV|pitrm1	JGIv7b.000017434:5105579-5146763_VV|pitrm1	3.75176	0.656101			0.936226	1.04492	0.990882	1.0734	1.08927	0.416222	0.451377	0.21316	0.66096	0.112482	9.08017	10.0345	7.91531	9.22947	13.0384	8.97913	7.95126	15.3876	9.66282	5.08452	8.72091	9.06544	10.6443
JGIv7b.000218195:2608108-2621903_VV|ndufaf1	ndufaf1	JGIv7b.000218195:2608108-2621903_VV|ndufaf1	JGIv7b.000218195:2608108-2621903_VV|ndufaf1	1.03085	0.655848			-1.30665	-1.20618	-0.922084	-1.00368	-1.23345	-2.00319	-0.713934	-2.5329	-1.35098	-2.35028	7.32715	5.47397	5.23632	5.60005	3.5972	5.87348	5.3687	5.5559	6.97053	8.98968	5.9753	6.02851	4.52031
JGIv7b.000280543:226244-232719_VV|ak2	ak2	JGIv7b.000280543:226244-232719_VV|ak2;JGIv7b.000015038:1857172-1952409_XX|ak5;JGIv7b.000024235:4496467-4611851_XX|ak5	JGIv7b.000280543:226244-232719_VV|ak2	3.66361	0.655813			1.3879	1.2571	1.34065	1.64167	1.35013	0.832175	0.71593	0.988977	0.527937	0.63337	42.8453	72.8743	119.589	51.2452	59.2955	20.4736	17.1618	21.3217	10.4138	21.4715	12.2759	14.0119	15.424
JGIv7b.000365038:7102-14959_VX|ivd	ivd	JGIv7b.000365038:7102-14959_VX|ivd;loc734152	JGIv7b.000365038:7102-14959_VX|ivd;loc734152	3.02687	0.655128			2.27122	2.22775	2.40226	2.2693	2.2366	1.86082	1.53767	1.41778	1.97631	1.33893	18.8822	23.9723	1.72675	9.39137	8.60812	3.09663	0	0	1.4538	0	2.99906	0	0
JGIv7b.000013265:932659-984702_VV|uqcc1	uqcc1	JGIv7b.000013265:932659-984702_VV|uqcc;uqcc1;JGIv7b.000075417:3834997-3881090_XV|uqcc;uqcc1	JGIv7b.000013265:932659-984702_VV|uqcc;uqcc1;JGIv7b.000075417:3834997-3881090_XV|uqcc;uqcc1	3.03958	0.653954			0.304191	0.305012	0.325109	0.501659	0.481631	0.0306874	-0.548983	-0.30888	-0.0200032	-0.504988	11.3284	5.87863	8.80208	7.41531	4.44205	11.8944	7.66602	8.62028	9.87114	11.8176	17.7357	8.99729	12.5451
JGIv7b.000012518:5748663-5765581_VV|lmf2	lmf2	JGIv7b.000012518:5748663-5765581_VV|lmf2	JGIv7b.000012518:5748663-5765581_VV|lmf2	2.42173	0.65388			-0.104475	-0.17983	-0.00636611	-0.0275033	0.116722	-0.374441	-1.04281	-1.09395	-0.453192	-0.506463	14.9241	17.4934	18.4777	19.8698	14.8379	3.26922	4.49225	6.14397	3.63558	3.28505	4.42613	3.87532	4.99974
JGIv7b.000043347:596772-601021_VV|atpif1	atpif1	JGIv7b.000043347:596772-601021_VV|atpif1	JGIv7b.000043347:596772-601021_VV|atpif1	3.19257	0.653438			1.19801	1.49089	1.33357	1.32096	1.18476	0.780311	0.609444	0.579026	0.967879	0.324343	14.06	0	5.27393	1.34216	1.22515	0	5.55017	0	3.6886	0	0	0	0
JGIv7b.000012518:4125818-4143899_VV|idh3a	idh3a	JGIv7b.000012518:4125818-4143899_VV|idh3a	JGIv7b.000012518:4125818-4143899_VV|idh3a	2.0638	0.651738			1.20317	1.21813	1.1015	1.02917	0.883952	0.717281	0.485777	0.38875	0.798381	-0.212952	19.4646	31.448	14.6747	22.1963	26.8764	41.3013	34.1294	35.4402	41.8452	47.1039	72.6556	76.8125	63.377
JGIv7b.000096766:257056-280979_VX|atpaf2	atpaf2	JGIv7b.000096766:257056-280979_VX|atpaf2;c17orf39	JGIv7b.000096766:257056-280979_VX|atpaf2;c17orf39	2.60134	0.651726			0.103635	-0.33252	0.158477	0.0609716	-0.127582	-0.642142	-0.704146	-1.11298	-0.39495	-0.541428	34.1508	15.1978	29.7213	15.9586	16.393	18.3568	16.8822	17.2422	15.6812	19.9892	16.4136	16.3775	16.1336
JGIv7b.000002852:1014807-1072636_VV|etfb	etfb	JGIv7b.000002852:1014807-1072636_VV|etfb	JGIv7b.000002852:1014807-1072636_VV|etfb	2.62597	0.651			2.39484	2.57318	2.60081	2.55433	2.44101	2.14964	1.83659	1.60212	2.22085	1.49999	7.15152	7.36831	15.3637	8.93692	11.7268	9.05379	13.8586	12.2225	4.60517	7.91253	4.75002	8.13264	12.7321
JGIv7b.000051654:1263754-1279248_VV|sirt5	sirt5	JGIv7b.000051654:1263754-1279248_VV|mgc81733;sirt5	JGIv7b.000051654:1263754-1279248_VV|mgc81733;sirt5	3.27904	0.650982			0.730216	0.693942	0.632202	0.905796	0.95792	0.427594	0.105583	-0.148889	0.255667	0.0252111	35.7713	18.2658	13.2262	24.5859	22.0418	16.9015	15.4319	17.2928	21.1151	31.9261	31.1132	21.3079	40.0304
JGIv7b.000039723:304574-309676_VV|glrx5	glrx5	JGIv7b.000039723:304574-309676_VV|glrx5	JGIv7b.000039723:304574-309676_VV|glrx5	3.11028	0.650038			0.486177	0.432323	0.536416	0.720068	0.638125	0.248509	-0.232347	-0.271119	0.115369	-0.297495	212.941	256.04	178.371	236.903	182.475	43.0371	65.8768	66.3461	36.0136	49.9878	96.1436	62.3523	96.6396
JGIv7b.000195950:235358-247336_VV|ddost	ddost	JGIv7b.000195950:235358-247336_VV|ddost	JGIv7b.000195950:235358-247336_VV|ddost	3.2903	0.649944			0.674407	0.430006	0.626073	0.520267	0.591754	-0.00749672	-0.150307	-0.442403	0.217666	-0.0246715	73.0171	60.4623	37.9909	61.1577	61.7779	35.2307	29.2882	52.6452	30.2785	25.0565	19.121	21.825	21.7822
JGIv7b.000007197:1313728-1354920_VV|sin3a	sin3a	JGIv7b.000007197:1313728-1354920_VV|loc100191019;sin3a;JGIv7b.000012518:1859608-1914838_VV|loc100191019;sin3a;JGIv7b.000163107:1248013-1279245_VV|sin3b;JGIv7b.000070461:2824706-2849536_VV|sin3b;loc443643	JGIv7b.000007197:1313728-1354920_VV|loc100191019;sin3a;JGIv7b.000012518:1859608-1914838_VV|loc100191019;sin3a;JGIv7b.000163107:1248013-1279245_VV|sin3b;JGIv7b.000070461:2824706-2849536_VV|sin3b;loc443643	1.57509	0.649708			-1.78711	-0.640134	-0.623377	-0.648423	-1.02075	-1.86409	-1.46584	-1.73363	-1.44264	-1.46214	5.23984	8.40206	13.4775	9.4054	12.6213	8.63257	7.14711	6.33267	8.28475	5.08655	7.06414	5.46213	9.16205
JGIv7b.000276272:1156944-1160559_VV|uqcrh	uqcrh	JGIv7b.000276272:1156944-1160559_VV|set;uqcrh	JGIv7b.000276272:1156944-1160559_VV|set;uqcrh	3.12521	0.649676			1.7628	1.7932	1.91948	1.82874	1.8591	1.38945	1.13977	0.892064	1.52183	0.971828	406.439	349.514	485.369	375.316	350.185	105.885	100.685	106.558	104.452	167.129	296.278	178.696	179.36
JGIv7b.000016807:5495475-5540861_VV|ppa2	ppa2	JGIv7b.000016807:5495475-5540861_VV|pp;ppa2;ppa1	JGIv7b.000016807:5495475-5540861_VV|pp;ppa2;ppa1	3.01685	0.649626			1.90621	2.02164	1.94036	1.95551	1.74524	1.39854	1.27665	0.817844	1.52165	1.30613	13.0926	14.3492	18.9426	15.1048	21.7088	28.0001	21.2637	12.6586	29.1467	57.3637	52.8388	37.4345	42.1228
JGIv7b.000104110:1197425-1205291_VV|unnamed	unnamed	JGIv7b.000104110:1197425-1205291_VV|na;tmem53	JGIv7b.000104110:1197425-1205291_VV|na;tmem53	1.83042	0.649204			-0.956084	-0.916689	-0.859848	-0.95269	-1.03323	-1.45533	-1.08404	-1.99315	-1.2713	-2.16076	32.3037	43.211	41.8318	31.1625	59.1154	49.5619	55.0286	56.0547	51.1144	73.1216	65.7065	56.5117	64.4582
JGIv7b.000046073:2923725-2928532_VV|tubb4b	tubb4b	JGIv7b.000046073:2923725-2928532_VV|mgc53997;tubb4b	JGIv7b.000046073:2923725-2928532_VV|mgc53997;tubb4b	1.50644	0.649193			0.0951238	-0.0971235	-0.0861722	0.307265	0.0325148	-0.942453	-0.438918	-1.23717	0.158744	-0.534563	135.285	149.23	202.245	131.885	166.674	85.0062	80.188	122.027	76.463	47.8874	33.8006	45.0107	45.3
JGIv7b.000089584:40620-57603_VV|mrpl12	mrpl12	JGIv7b.000089584:40620-57603_VV|mrpl12	JGIv7b.000089584:40620-57603_VV|mrpl12	2.58269	0.648585			2.23047	2.38293	2.41947	2.28584	2.20963	1.83006	1.62053	1.22224	2.08544	1.52713	11.0491	25.8704	14.9203	17.358	14.1117	9.15884	12.3371	10.0893	13.0441	9.47715	9.99468	13.1632	6.95509
JGIv7b.000026908:58443-122025_VX|stim1	stim1	JGIv7b.000026908:58443-122025_VX|stim1	JGIv7b.000026908:58443-122025_VX|stim1	2.0904	0.647839			0.0526691	-0.110326	0.0661025	0.0991075	0.367291	-0.684807	-0.385369	-1.09355	-0.0741666	-0.526457	16.8254	13.5761	9.86967	19.53	18.5292	6.95865	8.2669	9.42215	7.60725	5.22827	5.66694	12.6879	6.57251
JGIv7b.000043483:2484988-2499425_VX|tp53i11	tp53i11	JGIv7b.000043483:2484988-2499425_VX|tp53i11;mgc115301	JGIv7b.000043483:2484988-2499425_VX|tp53i11;mgc115301	3.1129	0.647653			1.65473	1.37617	1.38022	1.58304	1.41328	1.22476	0.823001	0.628209	0.629853	0.863345	137.007	101.12	128.771	123.95	81.3983	36.5871	27.6562	34.6355	34.3096	23.3695	16.4305	32.4589	15.2448
JGIv7b.000253809:1797372-1818111_VV|etfa	etfa	JGIv7b.000253809:1797372-1818111_VV|etfa;mgc114925	JGIv7b.000253809:1797372-1818111_VV|etfa;mgc114925	2.83323	0.647354			2.61757	2.80581	2.66466	2.74133	2.65079	2.31918	2.0724	1.78273	2.35489	1.7142	43.9611	34.6403	39.0049	50.8423	40.8848	11.7731	11.5134	13.2446	16.9669	15.0906	8.23557	15.2754	13.7968
JGIv7b.000023403:14648237-14660175_VV|arl6ip1	arl6ip1	JGIv7b.000023403:14648237-14660175_VV|mgc84453;arl6ip1	JGIv7b.000023403:14648237-14660175_VV|mgc84453;arl6ip1	2.14697	0.64735			1.85754	1.46786	1.90268	1.52008	1.70752	1.38493	0.816021	0.634695	0.94595	1.43733	20.8448	9.08628	13.4038	14.4974	10.8981	3.74373	1.76324	8.39741	5.85918	7.65104	8.46086	8.27775	9.71944
JGIv7b.000027036:6539007-6557426_VV|erlec1	erlec1	JGIv7b.000027036:6539007-6557426_VV|erlec1;JGIv7b.000102974:19482237-19504274_XX|erlec1;loc100137614	JGIv7b.000027036:6539007-6557426_VV|erlec1;JGIv7b.000102974:19482237-19504274_XX|erlec1;loc100137614	3.88029	0.645185			-0.209797	-0.479021	-0.207033	-0.486297	-0.335615	-1.11086	-0.975718	-1.15028	-0.742523	-0.964307	12.6199	19.7013	9.90779	9.58145	17.2621	12.2612	15.1188	12.6902	15.9379	14.2875	11.436	11.0137	7.18437
JGIv7b.000046073:1380494-1386786_VV|surf4.1	surf4.1	JGIv7b.000046073:1380494-1386786_VV|surf4.1;surf4;surf4.2;JGIv7b.000037448:1736737-1746987_VV|na;mgc81440;surf4.2	JGIv7b.000046073:1380494-1386786_VV|surf4.1;surf4;surf4.2;JGIv7b.000037448:1736737-1746987_VV|na;mgc81440;surf4.2	3.09646	0.644875			1.02325	1.15451	1.23446	1.17803	1.08387	0.462835	0.486486	0.117698	0.860699	0.522033	69.6274	46.2977	30.9867	41.5694	33.6264	16.4344	20.9634	18.4885	15.7897	10.8519	11.4963	19.6831	15.4074
JGIv7b.000007479:2678419-2701499_VV|cops2	cops2	JGIv7b.000007479:2678419-2701499_VV|cops2;JGIv7b.000009266:2935467-2938268_VX|cops2	JGIv7b.000007479:2678419-2701499_VV|cops2	0.778062	0.644422			0.0966254	0.139781	0.0831486	0.0316004	-0.16088	-1.60596	0.207437	-0.0133535	0.0378701	-1.65783	1.75143	4.19898	6.65176	1.12854	3.43384	11.56	10.8891	8.23167	12.9229	18.829	23.993	8.2158	5.8952
JGIv7b.000069443:5639005-5643596_VV|coa7	coa7	JGIv7b.000069443:5639005-5643596_VV|selrc1;coa7;mgc85087;JGIv7b.000053263:2826443-2829658_VV|selrc1;coa7;mgc85335	JGIv7b.000069443:5639005-5643596_VV|selrc1;coa7;mgc85087	3.58989	0.644171			-0.49403	-0.299323	-0.112925	-0.578637	-0.372634	-0.799309	-1.0456	-1.00807	-1.01593	-1.20949	28.212	16.638	6.53617	6.41593	23.4263	18.2958	14.7397	20.2793	16.653	35.0088	44.4576	17.2993	44.687
JGIv7b.000183165:508195-527103_VX|zp2	zp2	JGIv7b.000183165:508195-527103_VX|zp2;scyl2	JGIv7b.000183165:508195-527103_VX|zp2;scyl2	0.475248	0.644144			-0.818717	2.55675	-0.115495	-0.259038	-0.771221	-0.655883	-0.579848	-0.590482	-0.475068	-0.327153	36.9098	27.9348	59.1071	35.1952	34.8306	25.0647	16.9317	24.0196	22.5054	14.3156	20.7438	16.0668	32.2691
JGIv7b.000287959:120693-140815_VV|unnamed	unnamed	JGIv7b.000287959:120693-140815_VV|xl64phr;cry1	JGIv7b.000287959:120693-140815_VV|xl64phr;cry1	0.776026	0.64414			-2.75575	-0.956664	-0.733051	-0.962784	-0.917622	-1.74832	-1.88335	-2.6729	-1.70078	-1.54121	8.8785	19.2402	15.1292	12.4225	15.3182	18.6934	30.1911	10.9687	12.8774	23.2578	22.8582	15.866	13.0405
JGIv7b.000183929:1551001-1584367_VV|ptdss2	ptdss2	JGIv7b.000183929:1551001-1584367_VV|ptdss2;JGIv7b.000188120:2175416-2222662_VV|ptdss2	JGIv7b.000183929:1551001-1584367_VV|ptdss2;JGIv7b.000188120:2175416-2222662_VV|ptdss2	3.19237	0.642855			0.218826	0.0614128	0.35575	0.258505	0.33743	-0.281768	-0.540584	-0.617623	-0.0331547	-0.509221	96.6634	97.5346	121.154	108.786	105.359	49.9773	58.2066	51.4817	54.4335	56.2111	51.3006	35.1333	50.9923
JGIv7b.000335264:779836-801900_XV|colgalt1	colgalt1	JGIv7b.000335264:779836-801900_XV|glt25d1;colgalt1	JGIv7b.000335264:779836-801900_XV|glt25d1;colgalt1	2.57769	0.642816			-0.241517	-0.128579	-0.0443882	-0.0466748	-0.195547	-0.705754	-0.791456	-1.30871	-0.461569	-0.603298	8.27026	11.6633	9.03283	5.64243	10.4918	17.5015	22.4686	22.8647	14.6453	8.68383	10.0706	12.171	7.74081
JGIv7b.000097703:2347245-2354342_VV|pgam5	pgam5	JGIv7b.000097703:2347245-2354342_VV|pgam5	JGIv7b.000097703:2347245-2354342_VV|pgam5	2.23236	0.642576			0.394932	0.487733	0.645177	0.607075	0.592922	0.21077	-0.00243076	-0.348722	0.261159	-0.605817	34.4752	39.9387	78.8134	38.6913	33.4914	26.5821	27.8617	24.5238	23.4667	27.8461	25.7176	15.5407	24.3297
JGIv7b.000133814:5939-9713_VV|acot13	acot13	JGIv7b.000133814:5939-9713_VV|acot13	JGIv7b.000133814:5939-9713_VV|acot13	2.6945	0.641822			2.04507	2.0797	1.98427	2.08651	2.10213	1.79781	1.44247	1.16856	1.63986	1.03985	66.7424	55.0411	42.6274	68.1891	82.0493	71.1742	41.6559	47.477	59.6275	105.378	144.971	218.124	132.472
JGIv7b.000070222:1758316-1783887_VV|pip4k2c	pip4k2c	JGIv7b.000070222:1758316-1783887_VV|pip4k2c	JGIv7b.000070222:1758316-1783887_VV|pip4k2c	4.81819	0.641701			0.378391	0.357245	0.473243	0.516744	0.560793	-0.22857	-0.206732	-0.339894	0.011294	-0.15819	5.12829	5.2417	4.9749	3.49433	6.10202	9.02964	6.91082	11.3034	10.8559	9.90016	9.90537	7.37359	15.1511
JGIv7b.000097703:277601-290137_VV|smarcb1	smarcb1	JGIv7b.000097703:277601-290137_VV|smarcb1;JGIv7b.000162663:186229-202295_VV|smarcb1	JGIv7b.000097703:277601-290137_VV|smarcb1;JGIv7b.000162663:186229-202295_VV|smarcb1	3.68715	0.641337			-0.400546	-0.342475	-0.151961	-0.113278	-0.161106	-0.884075	-0.651697	-1.06218	-1.04447	-0.733627	24.2478	20.907	22.4886	26.0974	16.7174	26.5933	28.8731	20.5386	32.7154	34.5915	37.6381	38.8869	41.0936
JGIv7b.000143664:1781103-1796836_VV|iscu	iscu	JGIv7b.000143664:1781103-1796836_VV|iscu;nifu-pending;JGIv7b.000044061:1684636-1694530_VV|iscu	JGIv7b.000143664:1781103-1796836_VV|iscu;nifu-pending;JGIv7b.000044061:1684636-1694530_VV|iscu	1.09295	0.640498			1.16924	0.770557	0.63913	1.2839	0.47152	0.590133	0.0132486	-0.693988	0.965433	0.257028	131.217	147.658	127.668	127.475	103.38	51.4225	43.749	28.8432	46.4727	63.5515	91.9359	106.901	90.9277
JGIv7b.000051940:1099362-1143277_VV|ogdh	ogdh	JGIv7b.000051940:1099362-1143277_VV|ogdh;mgc80496	JGIv7b.000051940:1099362-1143277_VV|ogdh;mgc80496	2.56075	0.640069			-0.0138064	-0.242242	0.0735933	0.116913	-0.0498849	-0.725538	-0.607822	-1.00659	-0.182354	-0.793464	45.4603	51.0797	54.2608	52.9918	41.3628	25.4819	30.1848	31.3233	25.662	16.652	29.5594	33.5863	32.6831
JGIv7b.000023403:15501478-15584550_VV|nomo3	nomo3	JGIv7b.000023403:15501478-15584550_VV|nomo3;abcc1	JGIv7b.000023403:15501478-15584550_VV|nomo3;abcc1	1.95138	0.639462			-0.829702	-0.118219	-0.0844946	-0.036261	-0.229722	-1.01292	-0.979449	-1.26103	-0.501304	-0.741	4.298	3.01998	1.80469	4.96017	5.58421	5.99281	7.52087	6.02999	9.46652	7.54707	3.12457	4.01224	3.45476
JGIv7b.000073936:280933-318768_VV|unnamed	unnamed	JGIv7b.000073936:280933-318768_VV|na;cpsf1	JGIv7b.000073936:280933-318768_VV|na;cpsf1	2.46219	0.63937			-0.143585	-0.338767	-0.052789	0.121687	0.154029	-0.759364	-0.474866	-1.15497	-0.594739	-0.472335	43.4782	33.4191	26.2655	36.0778	33.6123	40.8506	45.2776	63.3125	40.4418	28.6153	20.7229	25.835	26.7537
JGIv7b.000047398:2713833-2729775_VV|mdh2	mdh2	JGIv7b.000047398:2713833-2729775_VV|mdh2	JGIv7b.000047398:2713833-2729775_VV|mdh2	3.25794	0.639232			3.77549	3.89902	3.78853	3.80757	3.77173	3.3408	3.15003	2.93293	3.49999	2.92243	177.806	144.436	155.622	155.737	178.312	63.7531	50.4865	75.5861	48.2836	39.3709	21.1027	24.5687	21.2115
JGIv7b.000008129:8023503-8037848_VV|pmel	pmel	JGIv7b.000008129:8023503-8037848_VV|pmel;JGIv7b.000014978:1594193-1602703_VX|loc734169;silv;pmel	JGIv7b.000008129:8023503-8037848_VV|pmel;JGIv7b.000014978:1594193-1602703_VX|loc734169;silv;pmel	1.40982	0.638194			-1.05814	0.18144	-0.659921	-0.926125	-0.761644	-1.18205	-1.26057	-1.73583	-0.870955	-1.36596	146.031	71.6688	55.8173	99.832	96.433	32.1024	28.0354	33.5834	34.8073	25.1886	11.8266	21.6949	20.3787
JGIv7b.000166674:282872-312867_VV|kdm1a	kdm1a	JGIv7b.000166674:282872-312867_VV|kdm1a;JGIv7b.000285865:1445799-1484330_VV|kdm1a	JGIv7b.000166674:282872-312867_VV|kdm1a;JGIv7b.000285865:1445799-1484330_VV|kdm1a	2.5535	0.637763			-0.520783	-0.492174	-0.310296	-0.388663	-0.509073	-1.11686	-0.984844	-1.61809	-0.788364	-0.901651	11.5782	11.6468	20.0446	18.0362	11.0756	8.71154	13.1087	9.32866	9.46299	6.71014	8.0564	7.42732	9.03235
JGIv7b.000084303:196953-264984_VV|tyw1	tyw1	JGIv7b.000084303:196953-264984_VV|tyw1;JGIv7b.000075833:801039-897845_XX|tyw1	JGIv7b.000084303:196953-264984_VV|tyw1	4.32255	0.637719			1.00591	1.0161	1.13146	1.14834	0.962487	0.4325	0.469962	0.194195	0.630861	0.348178	31.3371	39.7391	63.5082	37.5235	51.9762	52.5757	39.2607	43.8615	52.2511	62.3753	31.1561	25.6683	33.2709
JGIv7b.000272406:1202430-1208558_VV|emc4	emc4	JGIv7b.000272406:1202430-1208558_VV|tmem85;emc4;JGIv7b.000111469:169077-177383_XV|tmem85;emc4	JGIv7b.000272406:1202430-1208558_VV|tmem85;emc4;JGIv7b.000111469:169077-177383_XV|tmem85;emc4	3.10101	0.637389			0.323314	0.502622	0.458428	0.317269	0.311087	-0.211088	-0.466596	-0.568466	0.023834	-0.0519104	157.976	115.773	122.409	60.1466	148.065	45.4541	65.0286	53.1786	36.7966	41.6579	33.0041	21.5181	48.9211
JGIv7b.000048114:2698567-2741377_VV|stt3b	stt3b	JGIv7b.000048114:2698567-2741377_VV|stt3b;JGIv7b.000395508:40419-95066_VV|stt3b	JGIv7b.000048114:2698567-2741377_VV|stt3b;JGIv7b.000395508:40419-95066_VV|stt3b	3.38301	0.635987			0.854867	0.700429	1.11979	0.873037	0.83197	0.245617	0.186525	-0.0531042	0.445275	0.375848	11.8918	12.8767	4.43223	9.30567	9.97942	4.08739	4.30558	3.27516	4.20277	3.31865	3.50487	3.47413	4.26462
JGIv7b.000244998:13-34202_XX|nup214	nup214	JGIv7b.000244998:13-34202_XX|nup214;mgc52541	JGIv7b.000244998:13-34202_XX|nup214;mgc52541	3.12707	0.635865			0.654276	0.809402	0.936057	0.790896	0.599883	0.123021	0.370557	-0.21892	0.0329872	0.303543	0.177979	0.853396	4.20589	4.51079	1.74472	0.877811	0.79039	1.0038	0.735403	0.577627	0.433448	0.371059	0.435685
JGIv7b.000050341:505324-525748_VV|rpn2	rpn2	JGIv7b.000050341:505324-525748_VV|rpn2	JGIv7b.000050341:505324-525748_VV|rpn2	3.2941	0.635684			1.38518	0.992486	1.21752	1.23351	1.14902	0.592385	0.579517	0.29023	0.866453	0.470712	76.8811	66.8227	49.6609	61.4616	50.8209	28.3024	24.7557	34.933	24.4045	15.2649	15.8386	13.5589	21.6062
JGIv7b.000134683:522395-556746_VV|atat1	atat1	JGIv7b.000134683:522395-556746_VV|atat1;c6orf134;JGIv7b.000075398:2370687-2394241_VV|mgc85108;atat1	JGIv7b.000134683:522395-556746_VV|atat1;c6orf134;JGIv7b.000075398:2370687-2394241_VV|mgc85108;atat1	1.2607	0.635031			-1.38115	-1.02878	-1.21605	-1.56715	-2.05299	-2.73124	-1.65488	-1.57546	-2.42944	-2.03026	31.7533	40.6666	69.8832	43.697	41.2097	49.7306	48.9181	31.6969	40.4724	49.2474	25.321	17.5754	21.3243
JGIv7b.000002589:500897-518634_VV|mta2	mta2	JGIv7b.000002589:500897-518634_VV|mgc83056;mta2;JGIv7b.000031469:1534131-1553282_VV|mgc83056;actr2;mta2	JGIv7b.000002589:500897-518634_VV|mgc83056;mta2;JGIv7b.000031469:1534131-1553282_VV|mgc83056;actr2;mta2	3.44744	0.634974			1.29314	1.12664	1.38128	1.26103	1.24958	0.407365	0.738486	0.431196	0.61974	0.940025	16.5268	15.8341	9.52592	14.8315	12.4784	10.722	10.4369	16.2149	9.56914	5.34727	9.71519	10.3539	7.19131
JGIv7b.000030080:45969-52400_XX|iba57	iba57	JGIv7b.000030080:45969-52400_XX|iba57	JGIv7b.000030080:45969-52400_XX|iba57	1.44073	0.634854			-0.046016	0.583051	0.360097	0.247046	0.266213	0.228301	-0.632921	-0.370321	0.0599873	-1.04892	14.6571	4.9813	10.064	16.8611	13.248	4.1803	4.85424	3.7363	3.2261	1.41095	2.42005	2.07172	3.6488
JGIv7b.000014692:9098899-9105337_VV|c4orf27	c4orf27	JGIv7b.000014692:9098899-9105337_VV|c4orf27	JGIv7b.000014692:9098899-9105337_VV|c4orf27	2.45818	0.63454			0.545799	0.385047	0.930466	0.707855	0.723835	0.00547448	0.141755	-0.412203	0.0318405	0.353433	61.5766	39.3217	55.1691	47.1744	52.5967	21.8474	36.2286	29.4938	31.9487	45.8244	29.6105	16.3539	25.9229
JGIv7b.000066342:78750-87042_VV|ybx2	ybx2	JGIv7b.000066342:78750-87042_VV|ybx2	JGIv7b.000066342:78750-87042_VV|ybx2	4.43383	0.634505			2.41833	2.43255	2.63494	2.26129	2.57477	1.84192	1.91568	1.79836	1.90545	1.68795	14.662	19.086	6.55446	19.844	8.34818	17.8309	22.4772	29.4523	16.598	18.2518	15.1635	12.5622	22.6168
JGIv7b.000041523:5275713-5323853_VV|acsl1	acsl1	JGIv7b.000041523:5275713-5323853_VV|acsl1	JGIv7b.000041523:5275713-5323853_VV|acsl1	3.81012	0.634207			0.598568	0.546172	0.553305	0.449281	0.368614	-0.345815	-0.301376	-0.0364815	0.112075	-0.0834949	9.41955	14.2411	12.4783	10.4488	10.0989	29.9574	30.2881	27.3475	27.5897	45.4694	22.0691	21.3784	23.3505
[truncated: 4,585 more rows]

## Sheet: CopyNumbers Table
Table S4 - Copy Numbers for all identified proteins in Egg and Embryos.							Copy Numbers											Copy Numbers
The second column, called 'names', contains the best blast result and has to be used to identify your protein of interest.
							Egg					Embryo						Egg		Embryo
[truncated: 4,511 more rows]

## Sheet: Egg and Embryo
Table S4 - Mean protein and mRNA amounts for the eggs and embryos.				Copy Numbers
[truncated: 5,840 more rows]
